# Supplementary material for: In silico analysis of the solute carrier (SLC) family in cancer indicates a link among DNA methylation, metabolic adaptation, drug response, and immune reactivity
Source: Front Pharmacol. 2023 Jun 15;14:1191262. doi: 10.3389/fphar.2023.1191262 (PMC10308049; doi:10.3389/fphar.2023.1191262)
Supplement: Supplementary file 2 [file DataSheet2.xlsx]

## Sheet: List of supplemetary tables
Supplementary Tables
Supplementary Table 1. SLC genes included in the analyses
Supplementary Table 2. Differential analysis of SLCs gene expression between TCGA cancer and pooled GTEx control group
Supplementary Table 3. Differential analysis of SLCs gene expression between each TCGA cancer and matched GTEx normal tissue
Supplementary Table 4. Differential analysis of SLCs gene expression between dead and alive at 5 years in TCGA Pan-cancer cohort
Supplementary Table 5. Differential analysis of SLCs gene expression between disease progression vs progression-free at 5 years in TCGA Pan-cancer cohort
Supplementary Table 6. Differential analysis of SLCs gene expression between C2-C3 (immune-response) and C4-C6 (immuno-quiet) in TCGA Pan-cancer cohort
Supplementary Table 7. Correlation analysis between SLCs gene expression and drug IC50 values tested on the CCLE cohort
Supplementary Table 8. Correlation analysis between SLCs gene expression and CG probesets DNA methylation values in Pan-cancer cohort
Supplementary Table 9. Median and range of DNA methylation values computed for each tumor type

## Sheet: Supplementary Table 1
Supplementary Table 1. SLC genes included in the analyses. The list of SLC families and information on their members were achieved from BioParadigms web-site (https://www.bioparadigms.org/slc/intro.htm) accessed on May 27th, 2022. SLC IDs were annotated for TCGA Target GTEx,TCGA Pan-cancer, and Cancer Cell Line Encyclopedia(CCLE) cohorts.
Family	Family Name	SLC Name	TCGA Target GTEx ID	TCGA Pan-cancer ID	CCLE ID	Protein Name	Aliases	Transport Type	Substrates	Tissue and cellular expression
SLC1	High-affinity glutamate and neutral amino acid transporter family	SLC1A1	SLC1A1	SLC1A1	SLC1A1	EAAC1, EAAT3	System X-AG	C / Na+, H+, K+	L-Glu, D/L-Asp	brain (neurons), intestine, kidney, liver, heart, placenta
SLC1	High-affinity glutamate and neutral amino acid transporter family	SLC1A2	SLC1A2	SLC1A2	SLC1A2	GLT-1, EAAT2	System X-AG	C / Na+, H+, K+	L-Glu, D/L-Asp	brain (astrocytes, Bergmann glia, neurons), liver, pancreas
SLC1	High-affinity glutamate and neutral amino acid transporter family	SLC1A3	SLC1A3	SLC1A3	SLC1A3	GLAST, EAAT1	System X-AG	C / Na+, H+, K+	L-Glu, D/L-Asp	brain (astrocytes, Bergmann glia), heart, skeletal muscle, placenta
SLC1	High-affinity glutamate and neutral amino acid transporter family	SLC1A4	SLC1A4	SLC1A4	SLC1A4	ASCT1, SATT	System ASC	C / Na+, E / amino acids	L-Ala, L-Ser, L-Cys, L-Thr	widespread
SLC1	High-affinity glutamate and neutral amino acid transporter family	SLC1A5	SLC1A5	SLC1A5	SLC1A5	ASCT2, AAAT	System ASC	C / Na+, E / amino acids	L-Ala, L-Ser, L-Cys, L-Thr, L-Gln, L-Asn	lung, skeletal muscle, large intestine, kidney, testis, adipose tissue
SLC1	High-affinity glutamate and neutral amino acid transporter family	SLC1A6	SLC1A6	SLC1A6	SLC1A6	EAAT4	System X-AG	C / Na+, H+, K+	L-Glu, D/L-Asp	cerebellum (Purkinje cells)
SLC1	High-affinity glutamate and neutral amino acid transporter family	SLC1A7	SLC1A7	SLC1A7	SLC1A7	EAAT5	System X-AG	C / Na+, H+, K+	L-Glu, D/L-Asp	retina (rod photoreceptors, bipolar cells)
SLC2	Facilitative GLUT transporter family	SLC2A1	SLC2A1	SLC2A1	SLC2A1	GLUT1		F	glucose, galactose, mannose, glucosamine	erythrocytes, brain, blood-brain barrier, blood-tissue barrier, many fetal tissues
SLC2	Facilitative GLUT transporter family	SLC2A2	SLC2A2	SLC2A2	SLC2A2	GLUT2		F	glucose, galactose, fructose, mannose, glucosamine	liver, islet of Langerhans, intestine, kidney, brain
SLC2	Facilitative GLUT transporter family	SLC2A3	SLC2A3	SLC2A3	SLC2A3	GLUT3		F	glucose, galactose, mannose, xylose	brain (neurons), testis
SLC2	Facilitative GLUT transporter family	SLC2A3P1				pseudogene	GLUT3 pseudogene 1
SLC2	Facilitative GLUT transporter family	SLC2A3P2				pseudogene	GLUT3 pseudogene 2
SLC2	Facilitative GLUT transporter family	SLC2A3P4				pseudogene	GLUT3 pseudogene 4
SLC2	Facilitative GLUT transporter family	SLC2A4	SLC2A4	SLC2A4	SLC2A4	GLUT4		F	glucose, glucosamine	adipose tissue (white, brown), skeletal, cardiac muscle
SLC2	Facilitative GLUT transporter family	SLC2A5	SLC2A5	SLC2A5	SLC2A5	GLUT5		F	fructose	small intestine, kidney
SLC2	Facilitative GLUT transporter family	SLC2A6	SLC2A6	SLC2A6	SLC2A6	GLUT6	GLUT9	F	glucose	brain, spleen, leucocytes
SLC2	Facilitative GLUT transporter family	SLC2A7	SLC2A7	SLC2A7	SLC2A7	GLUT7		F	glucose, fructose	small intestine, colon, testis, prostate
SLC2	Facilitative GLUT transporter family	SLC2A8	SLC2A8	SLC2A8	SLC2A8	GLUT8	GLUTX1	F	glucose, fructose, galactose	testis, brain, adrenal gland, liver, spleen, brown adipose tissue, lung
SLC2	Facilitative GLUT transporter family	SLC2A9	SLC2A9	SLC2A9	SLC2A9	GLUT9	GLUTX, URATv1		urate (glucose, fructose)	kidney, liver, small intestine, placenta, lung, leucocytes
SLC2	Facilitative GLUT transporter family	SLC2A10	SLC2A10	SLC2A10	SLC2A10	GLUT10		F	glucose, galactose	heart, lung, brain, liver, skeletal muscle, pancreas, placenta, kidney
SLC2	Facilitative GLUT transporter family	SLC2A11	SLC2A11	SLC2A11	SLC2A11	GLUT11	GLUT10	F	glucose, fructose	heart, muscle
SLC2	Facilitative GLUT transporter family	SLC2A12	SLC2A12	SLC2A12	SLC2A12	GLUT12	GLUT8	F	glucose	heart, prostate, skeletal muscle, placenta
SLC2	Facilitative GLUT transporter family	SLC2A13	SLC2A13	SLC2A13	SLC2A13	HMIT	GLUT13	C / H+	myo-inositol	brain, adipose tissue
SLC2	Facilitative GLUT transporter family	SLC2A14	SLC2A14	SLC2A14	SLC2A14	GLUT14	SLC2A3P3	O		testis
SLC2	Facilitative GLUT transporter family	SLC2AXP1				pseudogene
SLC3	Heavy subunits of the heteromeric amino acid transporters	SLC3A1	SLC3A1	SLC3A1	SLC3A1	rBAT	NBAT, D2H	E (see details in SLC7 table)	system b0,+, heterodimerizes with light subunit SLC7A9	kidney, small intestine, liver, pancreas
SLC3	Heavy subunits of the heteromeric amino acid transporters	SLC3A2	SLC3A2	SLC3A2	SLC3A2	4F2hc	CD98hc, FRP	E (see details in SLC7 table)	systems L, y+L, xc- and asc with light subunits SLC7A5-8 and SLC7A10-11	ubiquitous
SLC4	Bicarbonate transporter family	SLC4A1	SLC4A1	SLC4A1	SLC4A1	AE1	Band 3	E	chloride cicarbonate	erythrocytes, intercalated cells of renal collecting duct, heart, colon
SLC4	Bicarbonate transporter family	SLC4A2	SLC4A2	SLC4A2	SLC4A2	AE2		E	chloride bicarbonate	widely distributed
SLC4	Bicarbonate transporter family	SLC4A3	SLC4A3	SLC4A3	SLC4A3	AE3		E	chloride bicarbonate	brain, retina, heart, smooth muscle, also epithelial cells of kidney, GI tract
SLC4	Bicarbonate transporter family	SLC4A4	SLC4A4	SLC4A4	SLC4A4	NBCe1	NBC, NBC1	C	sodium bicarbonate (and/or carbonate)	NBCe1-A: renal proximal tubule, eye, NBCe1-B: widely distributed, pancreas, heart, eye, NBCe1-C: brain
SLC4	Bicarbonate transporter family	SLC4A5	SLC4A5	SLC4A5	SLC4A5	NBCe2	NBC4	C	sodium bicarbonate (and/or carbonate)	liver, testes, spleen
SLC4	Bicarbonate transporter family	SLC4A7	SLC4A7	SLC4A7	SLC4A7	NBCn1	NBC2, NBC3, SLC4A6	C	chloride bicarbonate	widely distributed, spleen, testes, brain, heart, lung, liver, kidney; not skeletal muscle
SLC4	Bicarbonate transporter family	SLC4A8	SLC4A8	SLC4A8	SLC4A8	NDCBE	kNBC3	C, E	sodium bicarbonate chloride	brain, testes, kidney, ovary
SLC4	Bicarbonate transporter family	SLC4A9	SLC4A9	SLC4A9	SLC4A9		AE4		inconclusive	at least kidney
SLC4	Bicarbonate transporter family	SLC4A10	SLC4A10	SLC4A10	SLC4A10	NBCn2	NCBE	C, E	sodium bicarbonate chloride	brain
SLC4	Bicarbonate transporter family	SLC4A11	SLC4A11	SLC4A11	SLC4A11	BTR1	NaBC1	C	sodium, borate	kidney, salivary gland testis, thyroid, trachea
SLC5	Sodium glucose cotransporter family	SLC5A1	SLC5A1	SLC5A1	SLC5A1	SGLT1	None	C / Na+, (H+), F / Na+, (H+), Ch / urea, water	glucose and galactose (urea and water)	small intestine, trachea, kidney, heart, brain, testes, prostrate
SLC5	Sodium glucose cotransporter family	SLC5A2	SLC5A2	SLC5A2	SLC5A2	SGLT2	None	C / Na+	glucose	kidney, brain, liver, heart muscle, thyroid, salivary glands
SLC5	Sodium glucose cotransporter family	SLC5A3	SLC5A3	SLC5A3	SLC5A3	SMIT1	None	C / Na+	myoinositol (glucose)	brain, heart, kidney, lung
SLC5	Sodium glucose cotransporter family	SLC5A4	SLC5A4	SLC5A4	SLC5A4	SGLT3	SAAT1	glucose activated Na+, (H+) channel	Na+ (H+)	small intestine (cholinergic neurons), skeletal muscle, kidney, uterus, testis
SLC5	Sodium glucose cotransporter family	SLC5A5	SLC5A5	SLC5A5	SLC5A5	NIS		C / Na+, F / Na+, Ch / urea, water	I- (ClO4-, SCN-, NO3-, Br-)	thyroid, lactating breast, colon, stomach, ovary
SLC5	Sodium glucose cotransporter family	SLC5A6	SLC5A6	SLC5A6	SLC5A6	SMVT		C / Na+	biotin, lipoate panthothenate, I-	brain, heart, kidney, lung, placenta
SLC5	Sodium glucose cotransporter family	SLC5A7	SLC5A7	SLC5A7	SLC5A7	CHT	CHT1		choline	spinal cord, medulla
SLC5	Sodium glucose cotransporter family	SLC5A8	SLC5A8	SLC5A8	SLC5A8	SMCT1	AIT	C / Na+	short chain fatty acids	small intestine, kidney, brain, retina, muscle
SLC5	Sodium glucose cotransporter family	SLC5A9	SLC5A9	SLC5A9	SLC5A9	SGLT4		C / Na+	mannose, fructose, glucose	kidney, small Intestine, brain, kidney, liver, heart, uterus, lung
SLC5	Sodium glucose cotransporter family	SLC5A10	SLC5A10	SLC5A10	SLC5A10	SGLT5	RK-D	C / Na+	mannose, fructose, glucose	kidney cortex
SLC5	Sodium glucose cotransporter family	SLC5A11	SLC5A11	SLC5A11	SLC5A11	SMIT2	SGLT6, KST1	C / Na+	myoinositol, chiro-inositol	thyroid, brain, heart, muscle, spleen, liver, lung
SLC5	Sodium glucose cotransporter family	SLC5A12	SLC5A12	SLC5A12	SLC5A12	SMCT2		C / Na+	short chain fatty acids	intestine, brain, retina, muscle
SLC6	Sodium- and chloride-dependent neurotransmitter transporter family	SLC6A1	SLC6A1	SLC6A1	SLC6A1		GAT1		GABA	GABAergic neurons in brain (neocortex, hippocampus, cerebellum, basal ganglia, brain stem, olfactory bulb, glia), peripheral nervous system, retina
SLC6	Sodium- and chloride-dependent neurotransmitter transporter family	SLC6A2	SLC6A2	SLC6A2	SLC6A2		NAT1, NET1, NET		norepinephrine	brain (non adrenergic neuronal somata, axons, dendrites), peripheral nervous system, adrenal gland (chromaffin cells), placenta
SLC6	Sodium- and chloride-dependent neurotransmitter transporter family	SLC6A3	SLC6A3	SLC6A3	SLC6A3		DAT, DAT1		dopamine	brain (dopaminergic neurons), gut
SLC6	Sodium- and chloride-dependent neurotransmitter transporter family	SLC6A4	SLC6A4	SLC6A4	SLC6A4		5-HTT, SERT		serotonin	brain, peripheral nervous system, placenta, epithelium cells, platelets
SLC6	Sodium- and chloride-dependent neurotransmitter transporter family	SLC6A5	SLC6A5	SLC6A5	SLC6A5		GlyT2		glycine	brain (glycinergic neurons, Golgi cells, brain stem, cerebellum), spinal cord
SLC6	Sodium- and chloride-dependent neurotransmitter transporter family	SLC6A6	SLC6A6	SLC6A6	SLC6A6		TauT		taurine	brain, retina, liver, kidney, heart, spleen, pancreas, placenta, skeletal muscle, lung
SLC6	Sodium- and chloride-dependent neurotransmitter transporter family	SLC6A7	SLC6A7	SLC6A7	SLC6A7		PROT		proline	brain (glutamatergic neurons, hippocampus)
SLC6	Sodium- and chloride-dependent neurotransmitter transporter family	SLC6A8	SLC6A8	SLC6A8	SLC6A8		CRTR, CT1		creatine	ubiquitous
SLC6	Sodium- and chloride-dependent neurotransmitter transporter family	SLC6A9	SLC6A9	SLC6A9	SLC6A9		GlyT1		glycine	brain, retina, liver, spleen, kidney, pancreas, uterus, stomach, lung, placenta, intestine
SLC6	Sodium- and chloride-dependent neurotransmitter transporter family	SLC6A10				pseudogene??? SAV	CT2			testis
SLC6	Sodium- and chloride-dependent neurotransmitter transporter family	SLC6A10P				pseudogene	CT2
SLC6	Sodium- and chloride-dependent neurotransmitter transporter family	SLC6A11	SLC6A11	SLC6A11	SLC6A11		GAT-B, GAT-3		GABA	brain (GABAergic neurons, glia)
SLC6	Sodium- and chloride-dependent neurotransmitter transporter family	SLC6A12	SLC6A12	SLC6A12	SLC6A12		BGT1		betaine, GABA	brain, kidney, liver, heart, skeletal muscle, placenta
SLC6	Sodium- and chloride-dependent neurotransmitter transporter family	SLC6A13	SLC6A13	SLC6A13	SLC6A13		GAT2		GABA	brain (meninges, ependyma, choroid plexus), retina, liver, kidney, lung
SLC6	Sodium- and chloride-dependent neurotransmitter transporter family	SLC6A14	SLC6A14	SLC6A14	SLC6A14		ATB0+, beta-alanine carrier system		neutral, cationic amino acids	lung, trachea, salivary gland, mammary gland, stomach, pituitary gland, intestine, uterus, prostate, testis
SLC6	Sodium- and chloride-dependent neurotransmitter transporter family	SLC6A15	SLC6A15	SLC6A15	SLC6A15		B0AT2, v7-3, NTT7-3		large, neutral amino acids	brain (amygdala, putamen, corpus callosum), kidney
SLC6	Sodium- and chloride-dependent neurotransmitter transporter family	SLC6A16	SLC6A16	SLC6A16	SLC6A16		NTT5		unknown	testis, pancreas, prostate
SLC6	Sodium- and chloride-dependent neurotransmitter transporter family	SLC6A17	SLC6A17	SLC6A17	SLC6A17		NTT4, XT1		neutral amino acids	brain, heart, skeletal muscle
SLC6	Sodium- and chloride-dependent neurotransmitter transporter family	SLC6A18	SLC6A18	SLC6A18	SLC6A18		B0AT3, XT2		neutral amino acids	kidney (proximal tubule)
SLC6	Sodium- and chloride-dependent neurotransmitter transporter family	SLC6A19	SLC6A19	SLC6A19	SLC6A19		B0AT1, HND		neutral amino acids	intestine (duodenum, jejunum, ileum), stomach, kidney, liver, prostate
SLC6	Sodium- and chloride-dependent neurotransmitter transporter family	SLC6A20	SLC6A20	SLC6A20	SLC6A20		system IMINO, XT3, Xtrp3		proline, pipecolate, sarcosine	brain, kidney, small intestine, thymus, spleen, ovary, lung
SLC6	Sodium- and chloride-dependent neurotransmitter transporter family	SLC6A21				pseudogene	SLC6A21
SLC7	Cationic amino acid transporter/glycoprotein-associated family	SLC7A1	SLC7A1	SLC7A1	SLC7A1	CAT-1	ATRC1, system y+	F (non-obligatory E)	cationic L-amino acids	ubiquitous except for liver, lacrimal gland
SLC7	Cationic amino acid transporter/glycoprotein-associated family	SLC7A2	SLC7A2	SLC7A2	SLC7A2	CAT-2 (A or B)	ATRC2, system y+	F	cationic L-amino acids	CAT-2A: liver, skeletal muscle, pancreas, CAT-2B: inducible in many cell types
SLC7	Cationic amino acid transporter/glycoprotein-associated family	SLC7A3	SLC7A3	SLC7A3	SLC7A3	CAT-3	ATRC3, system y+	F	cationic L-amino acids	thymus, ovary, testis, brain (neurons)
SLC7	Cationic amino acid transporter/glycoprotein-associated family	SLC7A4	SLC7A4	SLC7A4	SLC7A4	CAT-4		O		brain, testis, placenta
SLC7	Cationic amino acid transporter/glycoprotein-associated family	SLC7A5	SLC7A5	SLC7A5	SLC7A5	LAT1	[4F2hc], 4F2lc, system L	E (similar intra- and extracellular selectivities, lower intracellular apparent affinity)	large neutral L-amino acids, T3, T4, L-DOPA, BCH	brain, ovary, testis, placenta, spleen, colon, blood-brain barrier, fetal liver, activated lymphocytes, tumor cells
SLC7	Cationic amino acid transporter/glycoprotein-associated family	SLC7A5P1	SLC7A5P1	SLC7A5P1	SLC7A5P1	pseudogene	LAT1-3TM, MLAS
SLC7	Cationic amino acid transporter/glycoprotein-associated family	SLC7A6	SLC7A6	SLC7A6	SLC7A6	y+LAT2	[4F2hc], system y+L	E (preferentially intracellular cationic amino acid against extracellular neutral amino acid / Na+)	cationic amino acids (Na+ indep.), large neutral L-amino acids (Na+ dep.)	brain, small intestine, testis, parotids, heart, kidney, lung, thymus
SLC7	Cationic amino acid transporter/glycoprotein-associated family	SLC7A7	SLC7A7	SLC7A7	SLC7A7	y+LAT1	[4F2hc], system y+L	E (preferentially intracellular cationic amino acid against extracellular neutral amino acid / Na+)	cationic amino acids (Na+ indep.), large neutral L-amino acids (Na+ dep.)	small intestine, kidney, spleen, leucocytes, placenta, lung/ basolateral in epithelial cells
SLC7	Cationic amino acid transporter/glycoprotein-associated family	SLC7A8	SLC7A8	SLC7A8	SLC7A8	LAT2	[4F2hc], system L	E (similar intra- and extracellular selectivities, lower intracellular apparent affinity)	neutral L-amino acids, T3, T4, BCH	small intestine, kidney, lung, heart, spleen, liver, brain, placenta, prostate, ovary, fetal liver, testis, skeletal muscle
SLC7	Cationic amino acid transporter/glycoprotein-associated family	SLC7A9	SLC7A9	SLC7A9	SLC7A9	b0,+AT	[rBAT], system b0,+	E (preferentially extracellular cationic amino acid and cystine against intracellular neutral amino acid)	cationic amino acids, large neutral amino acids	kidney, small intestine, liver, placenta
SLC7	Cationic amino acid transporter/glycoprotein-associated family	SLC7A10	SLC7A10	SLC7A10	SLC7A10	Asc-1	[4F2hc], system asc	preferentially E	small neutral amino acids	brain, CNS, lung, small intestine, heart, placenta, skeletal muscle, kidney
SLC7	Cationic amino acid transporter/glycoprotein-associated family	SLC7A11	SLC7A11	SLC7A11	SLC7A11	xCT	[4F2hc], system xc-	E (preferentially extracellular cystine against intracellular glutamate)	cystine (anionic form), L-glutamate	macrophages, brain, retinal pigment cells, liver, kidney
SLC7	Cationic amino acid transporter/glycoprotein-associated family	SLC7A13	SLC7A13	SLC7A13	SLC7A13	AGT-1	XAT2	E	L-aspartate, L-glutamate	proximal straight tubules, distal convoluted tubules
SLC7	Cationic amino acid transporter/glycoprotein-associated family	SLC7A14	SLC7A14	SLC7A14	SLC7A14			O		highly expressed in CNS
SLC7	Cationic amino acid transporter/glycoprotein-associated family	SLC7A15P				pseudogene
SLC8	Na+/Ca2+ exchanger family	SLC8A1	SLC8A1	SLC8A1	SLC8A1	NCX1	NACA, NCE	E / Na+, Ca2+	Na+, Ca2+	ubiquitous tissue distribution; specific splice variants found in brain, heart, kidney, pancreas
SLC8	Na+/Ca2+ exchanger family	SLC8A2	SLC8A2	SLC8A2	SLC8A2	NCX2		E / Na+, Ca2+	Na+, Ca2+	abundant in neurons in all parts of the brain, but not present at significant levels elsewhere
SLC8	Na+/Ca2+ exchanger family	SLC8A3	SLC8A3	SLC8A3	SLC8A3	NCX3		E / Na+, Ca2+	Na+, Ca2+	expressed selectively in skeletal muscle, at lower levels in some brain regions
SLC35	Nucleoside-sugar transporter family	SLC35G4	SLC35G4	SLC35G4	SLC35G4		AMAC1L1
SLC9	Na+/H+ exchanger family	SLC9A1	SLC9A1	SLC9A1	SLC9A1	NHE1	APNH?	E / Na+, H+	Na+, Li+, H+, NH4+	Most mammalian cells, except macula densa and α- and β-intercalated cells of the kidney
SLC9	Na+/H+ exchanger family	SLC9A2	SLC9A2	SLC9A2	SLC9A2	NHE2		E / Na+, H+	Na+, Li+, H+, NH4+	Brush border of small intestine, colon, gallbladder, stomach, endothelial cells, kidney
SLC9	Na+/H+ exchanger family	SLC9A3	SLC9A3	SLC9A3	SLC9A3	NHE3		E / Na+, H+	Na+, Li+, H+, NH4+	Small intestine, colon, gallbladder, renal proximal tubule, thick and thin limbs of the loop of Henle, gastric parietal cells, epididymis, ovary, thymus, prostate, medulla oblongata, pons
SLC9	Na+/H+ exchanger family	SLC9A3P1				pseudogene
SLC9	Na+/H+ exchanger family	SLC9A3P2				pseudogene
SLC9	Na+/H+ exchanger family	SLC9A3P3				pseudogene
SLC9	Na+/H+ exchanger family	SLC9A3P4				pseudogene
SLC9	Na+/H+ exchanger family	SLC9A4	SLC9A4	SLC9A4	SLC9A4	NHE4		E / Na+, H+	Na+, Li+ (?), H+, NH4+	Stomach, kidney medulla, hippocampus, zymogen granule of pancreas, salivary gland
SLC9	Na+/H+ exchanger family	SLC9A5	SLC9A5	SLC9A5	SLC9A5	NHE5		E / Na+, H+	Na+, Li+, H+, NH4+ (?)	Brain
SLC9	Na+/H+ exchanger family	SLC9A6	SLC9A6	SLC9A6	SLC9A6	NHE6		E / Na+ (K+), H+	Na+, K+, H+	Brain
SLC9	Na+/H+ exchanger family	SLC9A7	SLC9A7	SLC9A7	SLC9A7	NHE7		E / Na+ (K+), H+	Na+, K+, Li+, H+, NH4+ (?)	Most mammalian cells
SLC9	Na+/H+ exchanger family	SLC9A7P1				pseudogene, partially processed
SLC9	Na+/H+ exchanger family	SLC9A8	SLC9A8	SLC9A8	SLC9A8	NHE8		E / Na+ (K+), H+	Na+, K+, H+	Kidney, intestine
SLC9	Na+/H+ exchanger family	SLC9A9	SLC9A9	SLC9A9	SLC9A9	NHE9		E / Na+ (K+), H+	Na+, K+, H+	Brain
SLC9	Na+/H+ exchanger family	SLC9B1	SLC9B1	SLC9B1	SLC9B1	NHA1	NHEDC1			Testis
SLC9	Na+/H+ exchanger family	SLC9B2	SLC9B2	SLC9B2	SLC9B2	NHA2	NHEDC2		Na+, Li+	Distal convoluted tubules of kidney, osteoclasts, β-cells of endocrine pancreas
SLC9	Na+/H+ exchanger family	SLC9C1	SLC9C1	SLC9C1	SLC9C1	Sperm-NHE			Na+, H+	Spermatozoa
SLC9	Na+/H+ exchanger family	SLC9C2	SLC9C2	SLC9C2	SLC9C2
SLC10	Sodium bile salt cotransport family	SLC10A1	SLC10A1	SLC10A1	SLC10A1	NTCP	LBAT	C / Na+	bile acids	liver, pancreas
SLC10	Sodium bile salt cotransport family	SLC10A2	SLC10A2	SLC10A2	SLC10A2	ASBT	IBAT, ISBT, NTCP2	C / Na+	bile acids	ileum, kidney, biliary tract
SLC10	Sodium bile salt cotransport family	SLC10A3	SLC10A3	SLC10A3	SLC10A3	P3		O		ubiquitous
SLC10	Sodium bile salt cotransport family	SLC10A4	SLC10A4	SLC10A4	SLC10A4	P4		O		brain (cholinergic neurons), placenta, liver
SLC10	Sodium bile salt cotransport family	SLC10A5	SLC10A5	SLC10A5	SLC10A5	P5		O		liver, kidney
SLC10	Sodium bile salt cotransport family	SLC10A6	SLC10A6	SLC10A6	SLC10A6	SOAT	P6	C / Na+	estrone-3-sulfate, dehydroepiandrosterone sulfate, pregnenolone sulfate	testis, placenta, pancreas
SLC10	Sodium bile salt cotransport family	SLC10A7	SLC10A7	SLC10A7	SLC10A7	P7	C4orf13	O		liver, testis
SLC11	Proton-coupled metal ion transporter family	SLC11A1	SLC11A1	SLC11A1	SLC11A1	NRAMP1	NRAMP, LSH	E or C ? / H+	Mn2+, Fe2+, other divalent metal ions	phagolysosomes of phagocytes (macrophages, neutrophils)
SLC11	Proton-coupled metal ion transporter family	SLC11A2	SLC11A2	SLC11A2	SLC11A2	DMT1	NRAMP2, DCT1	C / H+	Fe2+, Cd2+, Co2+, Cu1+, Mn2+, Ni2+, Pb2+, Zn2+	widespread, including intestine (duodenum), erythroid cells, kidney, lung, brain, testis (Sertoli cells), thymus
SLC12	Electroneutral cation-coupled Cl cotransporter family	SLC12A1	SLC12A1	SLC12A1	SLC12A1	NKCC2			Na+, K+, Cl-	kidney specific
SLC12	Electroneutral cation-coupled Cl cotransporter family	SLC12A2	SLC12A2	SLC12A2	SLC12A2	NKCC1			Na+, K+, Cl-	ubiquitous
SLC12	Electroneutral cation-coupled Cl cotransporter family	SLC12A3	SLC12A3	SLC12A3	SLC12A3	NCC			Na+, Cl-	kidney, bone
SLC12	Electroneutral cation-coupled Cl cotransporter family	SLC12A4	SLC12A4	SLC12A4	SLC12A4	KCC1			K+, Cl-	ubiquitous
SLC12	Electroneutral cation-coupled Cl cotransporter family	SLC12A5	SLC12A5	SLC12A5	SLC12A5	KCC2			K+, Cl-	neurons
SLC12	Electroneutral cation-coupled Cl cotransporter family	SLC12A6	SLC12A6	SLC12A6	SLC12A6	KCC3			K+, Cl-	extensive
SLC12	Electroneutral cation-coupled Cl cotransporter family	SLC12A7	SLC12A7	SLC12A7	SLC12A7	KCC4			K+, Cl-	extensive, limited in brain
SLC12	Electroneutral cation-coupled Cl cotransporter family	SLC12A8	SLC12A8	SLC12A8	SLC12A8	CCC9			unknown	extensive
SLC12	Electroneutral cation-coupled Cl cotransporter family	SLC12A9	SLC12A9	SLC12A9	SLC12A9	CIP			polyamines?	extensive
SLC13	Human Na+-sulfate/carboxylate cotransporter family	SLC13A1	SLC13A1	SLC13A1	SLC13A1	NaS1	Na-sulfate, NaSi-1	C / Na+	sulfate, selenate, thiosulfate	kidney, proximal tubular cells
SLC13	Human Na+-sulfate/carboxylate cotransporter family	SLC13A2	SLC13A2	SLC13A2	SLC13A2	NaC1	SDCT1, NaDC-2, NaDC1	C / Na+	succinate, citrate, ?-ketoglutarate	kidney, intestine
SLC13	Human Na+-sulfate/carboxylate cotransporter family	SLC13A3	SLC13A3	SLC13A3	SLC13A3	NaC3	NaDC3, NaC3, SDCT2	C / Na+	succinate, citrate, ?-ketoglutarate, NALA, glutarate and its derivatives	kidney, proximal tubule, liver, pancreas, brain, placenta
SLC13	Human Na+-sulfate/carboxylate cotransporter family	SLC13A4	SLC13A4	SLC13A4	SLC13A4	NaS2	SUT1	C / Na+	sulfate, oxyanions selenium and chromium	placenta, tonsillar high endothelial venules, testis, heart
SLC13	Human Na+-sulfate/carboxylate cotransporter family	SLC13A5	SLC13A5	SLC13A5	SLC13A5	NaC2	NaCT	C / Na+	citrate, succinate, pyruvate	liver, brain, testis
SLC14	Urea transporter family	SLC14A1_UT-B1	SLC14A1	SLC14A1	SLC14A1		UT3, UT11, JK, Kidd antigen			descending vasa recta, papillary epithelia, erythrocyte, bone marrow, urinary tract, bladder, small intestine, colon, brain, thymus, heart, lung, liver, spleen, pancreas, skeletal muscle, ear, prostate, testis (Sertoli cells)
SLC50	Sugar efflux transporters	SLC50A1	SLC50A1	SLC50A1	SLC50A1	RAG1AP	HsSWEET1	F	glucose	ubiquitous expression, with highest expression in oviduct, epididymis, intestine
SLC14	Urea transporter family	SLC14A2_UT-A1	SLC14A2	SLC14A2	SLC14A2		UT1			inner medullary collecting duct, cochlea
SLC51	Transporters of steroid-derived molecules	SLC51A	SLC51A	SLC51A	SLC51A	OST alpha	OST alpha-OST beta	F	bile acids	intestine
SLC51	Transporters of steroid-derived molecules	SLC51B	SLC51B	SLC51B	SLC51B	OST beta			steroids	liver, kidney, testes, ovary, adrenal gland
SLC35	Nucleoside-sugar transporter family	SLC35D4	TMEM241	TMEM241	TMEM241	TMEM241	C18orf45
SLC54	Mitochondrial pyruvate carriers	SLC54A1	MPC1	MPC1	MPC1	MPC1	BRP44L		Pyruvate	Ubiquitous
SLC54	Mitochondrial pyruvate carriers	SLC54A2	MPC2	MPC2	MPC2	MPC2	BRP44		Pyruvate	Ubiquitous
SLC15	Proton oligopeptide cotransporter family	SLC15A1	SLC15A1	SLC15A1	SLC15A1	PEPT1	oligopeptide transporter 1, H+-peptide transporter 1	C / H+	di- and tri-peptides, protons, beta-lactam antibiotics	small intestine, kidney, pancreas, bile duct, liver
SLC15	Proton oligopeptide cotransporter family	SLC15A2	SLC15A2	SLC15A2	SLC15A2	PEPT2	oligopeptide transporter 2, H+-peptide transporter 2	C / H+	di- and tri-peptides, protons, beta-lactam antibiotics	apical surface of epithelial cells from kidney and choroid plexus; neurons, astrocytes (neonates), lung, mammary gland, spleen, enteric nervous system
SLC15	Proton oligopeptide cotransporter family	SLC15A3	SLC15A3	SLC15A3	SLC15A3	PHT2	peptide/histidine transporter 2, PTR3	C / H+	di- and tri-peptides, protons, histidine	lung, spleen, thymus, intestine (faintly in brain, liver, adrenal gland, heart)
SLC15	Proton oligopeptide cotransporter family	SLC15A4	SLC15A4	SLC15A4	SLC15A4	PHT1	peptide/histidine transporter 1, PTR4	C / H+	di- and tri-peptides, protons, histidine	brain, eye, intestine (faintly in lung and spleen)
SLC16	Monocarboxylate transporter family	SLC16A1	SLC16A1	SLC16A1	SLC16A1	MCT1,	MOT1	C / H+ or E / monocarboxylate	lactate, pyruvate, ketone bodies	ubiquitous except beta cells of endocrine pancreas
SLC16	Monocarboxylate transporter family	SLC16A2	SLC16A2	SLC16A2	SLC16A2	MCT8	MOT8, XPCT, MCT7	F	T2, rT3, T3, T4	most tissues including liver, heart, brain, thymus, intestine, ovary, prostate, pancreas, placenta, lung kidney, skeletal muscle
SLC16	Monocarboxylate transporter family	SLC16A3	SLC16A3	SLC16A3	SLC16A3	MCT4	MOT4, MCT3	C / H+	lactate, ketone bodies	skeletal muscle, chondrocytes, leukocytes, testis, lung, ovary, placenta, heart
SLC16	Monocarboxylate transporter family	SLC16A4	SLC16A4	SLC16A4	SLC16A4	MCT5	MOT5, MCT4	O		brain, muscle, liver, kidney, lung, ovary, placenta, heart
SLC16	Monocarboxylate transporter family	SLC16A5	SLC16A5	SLC16A5	SLC16A5	MCT6	MOT6, MCT5		bumetanide, probenecid, nateglinide ?	kidney, muscle, brain, heart, pancreas, prostate, lung, placenta
SLC16	Monocarboxylate transporter family	SLC16A6	SLC16A6	SLC16A6	SLC16A6	MCT7	MOT7, MCT6	O		brain, pancreas, muscle, prostate
SLC16	Monocarboxylate transporter family	SLC16A7	SLC16A7	SLC16A7	SLC16A7	MCT2	MOT2	C / H+	pyruvate, lactate, ketone bodies	high expression in testis, moderate to low in spleen, heart, kidney, pancreas, skeletal muscle, brain, leukocyte
SLC16	Monocarboxylate transporter family	SLC16A8	SLC16A8	SLC16A8	SLC16A8	MCT3	MOT3, REMP	C / H+ (pH dependent but cotransport not confirmed experimentally)	lactate	retinal pigment epithelium, choroid plexus
SLC16	Monocarboxylate transporter family	SLC16A9	SLC16A9	SLC16A9	SLC16A9	MCT9	MOT9	O		endometrium, testis, ovary, breast, brain, kidney, spleen adrenal, retina
SLC16	Monocarboxylate transporter family	SLC16A10	SLC16A10	SLC16A10	SLC16A10	TAT1, MCT10	MOT10	F	aromatic amino acids, T3, T4	kidney, intestine, muscle, placenta, heart
SLC16	Monocarboxylate transporter family	SLC16A11	SLC16A11	SLC16A11	SLC16A11	MCT11	MOT11	O		skin, lung, ovary, breast, lung, pancreas, retinal pigment epithelium, choroid plexus
SLC16	Monocarboxylate transporter family	SLC16A12	SLC16A12	SLC16A12	SLC16A12	MCT12	MOT12	O		kidney, retina, lung testis
SLC16	Monocarboxylate transporter family	SLC16A13	SLC16A13	SLC16A13	SLC16A13	MCT13	MOT13	O		breast, bone marrow stem cells
SLC16	Monocarboxylate transporter family	SLC16A14	SLC16A14	SLC16A14	SLC16A14	MCT14	MOT14	O		brain, heart, muscle, ovary, prostate, breast, lung, pancreas liver, spleen, thymus
SLC17	Vesicular glutamate transporter family	SLC17A1	SLC17A1	SLC17A1	SLC17A1	NPT1	NaPi1	electrogenic, Cl- dependent; C/Na+; channel	organic anions, phosphate, chloride	kidney, liver
SLC17	Vesicular glutamate transporter family	SLC17A2	SLC17A2	SLC17A2	SLC17A2	NPT3		unknown	unknown	heart, muscle, brain, placenta, lung, liver kidney, pancreas
SLC17	Vesicular glutamate transporter family	SLC17A3	SLC17A3	SLC17A3	SLC17A3	NPT4		electrogenic	organic anions	liver, kidney, small intestine, testis
SLC17	Vesicular glutamate transporter family	SLC17A4	SLC17A4	SLC17A4	SLC17A4	Na+/PO4-cotransporter homologue		unknown	unknown	small intestine, colon, liver, pancreas
SLC17	Vesicular glutamate transporter family	SLC17A5	SLC17A5	SLC17A5	SLC17A5	sialin	AST, VEAT	C / H+	sialic acid, other acidic sugars	ubiquitous
SLC17	Vesicular glutamate transporter family	SLC17A6	SLC17A6	SLC17A6	SLC17A6	VGLUT2	DNPI	electrogenic, Cl- dependent	glutamate	brain (neurons only), endocrine
SLC17	Vesicular glutamate transporter family	SLC17A7	SLC17A7	SLC17A7	SLC17A7	VGLUT1	BNPI	electrogenic, Cl- dependent	glutamate	brain (neurons only), endocrine
SLC17	Vesicular glutamate transporter family	SLC17A8	SLC17A8	SLC17A8	SLC17A8	VGLUT3		electrogenic, Cl- dependent	glutamate	brain (neurons, glia), liver, kidney
SLC17	Vesicular glutamate transporter family	SLC17A9	SLC17A9	SLC17A9	SLC17A9	VNUT		electrogenic, Cl- dependent	purine nucleotides	brain (neurons), adrenal, thyroid
SLC18	Vesicular amine transporter family	SLC18A1	SLC18A1	SLC18A1	SLC18A1	VMAT1	CGAT, VAT	E / H+	5-HT, DA, NE, epinephrine	sympathetic ganglia, some GI neurons, adrenal medulla
SLC18	Vesicular amine transporter family	SLC18A2	SLC18A2	SLC18A2	SLC18A2	VMAT2	SVAT, SVMT, VAT2, MAT	E / H+	5-HT, DA, NE, epinephrine, histamine	all CNS aminergic neurons, mast cells, platelets, some GI neurons, adrenal medulla
SLC18	Vesicular amine transporter family	SLC18A3	SLC18A3	SLC18A3	SLC18A3	VAChT	Unc-17, Vesamicol binding protein	E / H+	acetylcholine	cholinergic neurons, pancreatic stellate cells, tracheal brush cells
SLC18	Vesicular amine transporter family	SLC18B1	SLC18B1	SLC18B1	SLC18B1	C6orf192	hypothetical human protein LOC116843, dJ55C23.6 gene product	unknown	unknown	broad, including brain, lung
SLC19	Folate/thiamine transporter family	SLC19A1	SLC19A1	SLC19A1	SLC19A1	RFC	RFC1, RFT	E / organic phosphates	reduced folates, antifolates	ubiquitous
SLC19	Folate/thiamine transporter family	SLC19A2	SLC19A2	SLC19A2	SLC19A2	THTR1	ThTr1	F	thiamine	ubiquitous
SLC19	Folate/thiamine transporter family	SLC19A3	SLC19A3	SLC19A3	SLC19A3	THTR2	ThTr2	F	thiamine	ubiquitous
SLC20	Type III Na+-phosphate cotransporter family	SLC20A1	SLC20A1	SLC20A1	SLC20A1	PiT-1	gibbon ape leukemia virus receptor 1, GLVR1, Glvr1, FLJ41426, DKFZp686J2397	C / Na+, H2PO4-	inorganic phosphate (monovalent)	widely expressed
SLC20	Type III Na+-phosphate cotransporter family	SLC20A2	SLC20A2	SLC20A2	SLC20A2	PiT-2	amphotropic murine leukemia virus receptor 2, GLVR2, Glvr-2, MLVAR	C / Na+, H2PO4-	inorganic phosphate (monovalent)	widely expressed, kidney (proximal tubule)
SLC21	Organic anion transporter family	SLCO2A1	SLCO2A1	SLCO2A1	SLCO2A1	OATP2A1			prostaglandins (C/lactate)	ubiquitous
SLC21	Organic anion transporter family	SLCO4A1	SLCO4A1	SLCO4A1	SLCO4A1		OATP-E, OATP4A1
SLC21	Organic anion transporter family	SLCO5A1	SLCO5A1	SLCO5A1	SLCO5A1		OATPRP4, OATP-J, OATP5A1
SLC21	Organic anion transporter family	SLCO3A1	SLCO3A1	SLCO3A1	SLCO3A1		OATP-D, OATP3A1
SLC21	Organic anion transporter family	SLCO6A1	SLCO6A1	SLCO6A1	SLCO6A1		OATP6A1, OATPY, MGC26949, CT48
SLC21	Organic anion transporter family	SLCO1A2	SLCO1A2	SLCO1A2	SLCO1A2	OATP1A2			bile salts, organic anions and cations	brain (endothelial cells), kidney, intestine, liver (cholangiocytes), eye (ciliary body)
SLC21	Organic anion transporter family	SLCO2B1	SLCO2B1	SLCO2B1	SLCO2B1	OATP2B1			E-3-S, DHEAS	liver (hepatocytes), placenta, intestine, eye
SLC21	Organic anion transporter family	SLCO1B1	SLCO1B1	SLCO1B1	SLCO1B1	OATP1B1			bile salts, organic anions	liver (hepatocytes)
SLC21	Organic anion transporter family	SLCO1B3	SLCO1B3	SLCO1B3	SLCO1B3	OATP1B3			bile salts, organic anions	liver (hepatocytes)
SLC21	Organic anion transporter family	SLCO4C1	SLCO4C1	SLCO4C1	SLCO4C1		SLC21A20, OATP4C1, OATPX, OATP-H
SLC21	Organic anion transporter family	SLCO1C1	SLCO1C1	SLCO1C1	SLCO1C1	OATP1C1			T4, T3, rT3	brain (blood-brain barrier), testis (Leydig cells)
SLC22	Organic cation/anion/zwitterion transporter family	SLC22A1	SLC22A1	SLC22A1	SLC22A1	OCT1		F	organic cations	liver, small intestine, kidney, lung, skeletal muscle, brain (endothelial cells of blood-brain barrier), adipose tissue, immune cells
SLC22	Organic cation/anion/zwitterion transporter family	SLC22A2	SLC22A2	SLC22A2	SLC22A2	OCT2		F	organic cations	kidney, small intestine, lung, placenta, thymus, brain (neurons, blood-brain barrier), inner ear
SLC22	Organic cation/anion/zwitterion transporter family	SLC22A3	SLC22A3	SLC22A3	SLC22A3	OCT2	EMT (uptake-2 system)	F	organic cations	heart, skeletal muscle, brain (neurons, glial cells, plexus choroideus), small intestine, liver, lung, kidney, urinary bladder, mammary gland, skin blood vessels
SLC22	Organic cation/anion/zwitterion transporter family	SLC22A4	SLC22A4	SLC22A4	SLC22A4	OCTN1	ETT	C / Na+	ergothioneine, zwitterions, organic cations	kidney, intestine, spleen, heart, skeletal muscle, brain, mammary gland, thymus, prostate, airways, testis, eye, fetal liver, sperm, immune cells
SLC22	Organic cation/anion/zwitterion transporter family	SLC22A5	SLC22A5	SLC22A5	SLC22A5	OCTN2	CT1, CDSP	C / Na+, L-carnitine, F / organic cations	zwitterions (L-carnitine), organic cations	skeletal muscle, kidney, prostate, lung, pancreas, heart, small intestine, adrenal gland, thyroid gland, liver, etc.
SLC22	Organic cation/anion/zwitterion transporter family	SLC22A6	SLC22A6	SLC22A6	SLC22A6	OAT1	PAHT, NKT	E / organic anions	organic anions	kidney, placenta, brain
SLC22	Organic cation/anion/zwitterion transporter family	SLC22A7	SLC22A7	SLC22A7	SLC22A7	OAT2	NLT	F or E	organic anions	liver, kidney
SLC22	Organic cation/anion/zwitterion transporter family	SLC22A8	SLC22A8	SLC22A8	SLC22A8	OAT3		E / dicarboxylate	organic anions	kidney, brain, skeletal muscle, developing bone
SLC22	Organic cation/anion/zwitterion transporter family	SLC22A9	SLC22A9	SLC22A9	SLC22A9	OAT7	UST3, OAT4	E / short chain fatty acids	organic anions	liver
SLC22	Organic cation/anion/zwitterion transporter family	SLC22A10	SLC22A10	SLC22A10	SLC22A10	OAT5		O	not determined	liver
SLC22	Organic cation/anion/zwitterion transporter family	SLC22A11	SLC22A11	SLC22A11	SLC22A11	OAT4		F or E	organic anions	kidney, placenta
SLC22	Organic cation/anion/zwitterion transporter family	SLC22A12	SLC22A12	SLC22A12	SLC22A12	URAT1	RST, OAT4L	E / organic anions	urate, organic anions	kidney
SLC22	Organic cation/anion/zwitterion transporter family	SLC22A13	SLC22A13	SLC22A13	SLC22A13	OAT10	ORCTL3, OCTL1	E / anions	urate, organic anions	kidney, colon, small intestine, brain, heart
SLC22	Organic cation/anion/zwitterion transporter family	SLC22A14	SLC22A14	SLC22A14	SLC22A14	OCTL2	ORCTL4	O	not determined	kidney, colon, small intestine
SLC22	Organic cation/anion/zwitterion transporter family	SLC22A15	SLC22A15	SLC22A15	SLC22A15	FLIPT1		O	not determined	kidney, brain, liver, skeletal muscle, heart, placenta, lung, spleen
SLC22	Organic cation/anion/zwitterion transporter family	SLC22A16	SLC22A16	SLC22A16	SLC22A16	39726	FLIPT2, CT2	F	L-carnitine, noncharged compounds	testis (Sertoli cells and epididymal duct cells), bone marrow, leukocytes, kidney
SLC22	Organic cation/anion/zwitterion transporter family	SLC22A17	SLC22A17	SLC22A17	SLC22A17	BOIT	BOCT, NGALR	O	not determined	brain
SLC22	Organic cation/anion/zwitterion transporter family	SLC22A18	SLC22A18	SLC22A18	SLC22A18		IMPT1, TSSC5, ORCTL2		probably organic anions	kidney
SLC22	Organic cation/anion/zwitterion transporter family	SLC22A20	SLC22A20	SLC22A20	SLC22A20	OAT6		E / dicarboxylate	probably organic anions	olfactory mucosa
SLC22	Organic cation/anion/zwitterion transporter family	SLC22A23	SLC22A23	SLC22A23	SLC22A23			O
SLC22	Organic cation/anion/zwitterion transporter family	SLC22A24	SLC22A24	SLC22A24	SLC22A24			O
SLC22	Organic cation/anion/zwitterion transporter family	SLC22A25	SLC22A25	SLC22A25	SLC22A25	UST6	HIMTP	O		liver
SLC8	Na+/Ca2+ exchanger family	SLC8B1	SLC8B1	SLC8B1	SLC8B1	NCLX	mNCX	E / Na+, Li+, Ca2+	Na+, Li+, Ca2+	found in mitochondria of mammalian skeletal and heart muscle, neurons, β-cells and B-cells, liver contains relatively small amounts
SLC22	Organic cation/anion/zwitterion transporter family	SLC22A32	MFSD10	MFSD10	MFSD10	MFSD10	TETRAN	C / H+	p-aminohippuric acid (PAH), indomethacin, diclofenac, mefenamic acid, etodolac	Heart, kidney (luminal membrane of proximal tubules), prostate
SLC22	Organic cation/anion/zwitterion transporter family	SLC22B1	SV2A	SV2A	SV2A	SV2A			Galactose; also binds levetiracetam, selectracetam, brivaracetam	Brain, highest levels in subcortex (basal ganglia, thalamus)
SLC22	Organic cation/anion/zwitterion transporter family	SLC22B2	SV2B	SV2B	SV2B	SV2B				Brain, highest levels in hippocampus and cortex
SLC22	Organic cation/anion/zwitterion transporter family	SLC22B3	SV2C	SV2C	SV2C	SV2C				Striatum, substantia nigra, pons/medulla oblongata, olfactory bulb
SLC22	Organic cation/anion/zwitterion transporter family	SLC22B4	SVOP	SVOP	SVOP	SVOP			Nicotinate; binds nucleotides in the TM region	Brain
SLC22	Organic cation/anion/zwitterion transporter family	SLC22B5	SVOPL	SVOPL	SVOPL	SVOPL				Brain, liver, kidney, skeletal muscle, epididymis, testis, ovary, thymus, spinal cord
SLC23	Na+-dependent ascorbic acid transporter family	SLC23A1	SLC23A1	SLC23A1	SLC23A1	SVCT1	YSPL3, NCBT2, MGC22361	C / Na+	L-ascorbic acid	epithelial tissues including kidney, intestines, liver, lung, skin
SLC23	Na+-dependent ascorbic acid transporter family	SLC23A2	SLC23A2	SLC23A2	SLC23A2	SVCT2	YSPL2, KIAA0238, NBTL1, NCBT1	C / Na+	L-ascorbic acid	widespread including brain (neurons), retina, placenta, spleen, prostate, testis, ovary (rat Svct2 also in lung, adrenal, osteoblast)
SLC23	Na+-dependent ascorbic acid transporter family	SLC23A3	SLC23A3	SLC23A3	SLC23A3	SVCT3	YSPL1, FLJ31168, E2BP3
SLC23	Na+-dependent ascorbic acid transporter family	SLC23A4P				SVCT4 (pseudogene sav)
SLC24	Na+/(Ca2+-K+) exchanger family	SLC24A1	SLC24A1	SLC24A1	SLC24A1	NCKX1	RODX, HsT17412, KIAA0702	E / 4 Na+, Ca2+, K+	Na+, Ca2+, K+	rod photoreceptors, platelets
SLC24	Na+/(Ca2+-K+) exchanger family	SLC24A2	SLC24A2	SLC24A2	SLC24A2	NCKX2		E / 4 Na+, Ca2+, K+	Na+, Ca2+, K+	brain, retinal cone, photoreceptors, retinal, ganglion cells
SLC24	Na+/(Ca2+-K+) exchanger family	SLC24A3	SLC24A3	SLC24A3	SLC24A3	NCKX3		E / 4 Na+, Ca2+, K+	Na+, Ca2+, K+	brain, aorta, uterus, intestine
SLC24	Na+/(Ca2+-K+) exchanger family	SLC24A4	SLC24A4	SLC24A4	SLC24A4	NCKX4	SHEP6, FLJ38852	E / 4 Na+, Ca2+, K+	Na+, Ca2+, K+	brain, olfactory neurons, aorta, lung, thymus
SLC24	Na+/(Ca2+-K+) exchanger family	SLC24A5	SLC24A5	SLC24A5	SLC24A5	NCKX5	JSX, SHEP4	E / 4 Na+, Ca2+, K+	Na+, Ca2+, K+	retina, brain, thymus, skin
SLC25	Mitochondrial carrier family	SLC25A1	SLC25A1	SLC25A1	SLC25A1	CIC (citrate carrier)	CTP, tricarboxylate carrier, SLC20A3	E / citrate-H+, malate	citrate, isocitrate, malate, PEP	liver, kidney, pancreas, also in brain, lung, heart
SLC25	Mitochondrial carrier family	SLC25A2	SLC25A2	SLC25A2	SLC25A2	ORC2 (ornithine carrier 2)	ORNT2	E / ornithine, citrulline, H+; ornithine, H+	ornithine, citrulline, lysine, arginine, histidine	liver, testis, spleen, lung, pancreas, small intestine, brain, kidney
SLC25	Mitochondrial carrier family	SLC25A3	SLC25A3	SLC25A3	SLC25A3	PHC (phosphate carrier)	PTP, PiC	C / phosphate, H+; E / phosphate, OH-	phosphate	isoform A: heart, skeletal muscle, diaphragm; isoform B: liver, kidney, brain, thymus, lung, heart, skeletal muscle, diaphragm
SLC25	Mitochondrial carrier family	SLC25A4	SLC25A4	SLC25A4	SLC25A4	ANT1 (adenine nucleotide translocase-1)	AAC1, T1, PEO2, PEO3	E / ADP, ATP	ADP, ATP	heart, skeletal muscle, much less in brain, pancreas, prostate, kidney, lung, thymus
SLC25	Mitochondrial carrier family	SLC25A5	SLC25A5	SLC25A5	SLC25A5	ANT2 (adenine nucleotide translocase-2)	AAC2, T2	E / ADP, ATP	ADP, ATP	brain, lung, kidney, pancreas, heart, skeletal muscle, spleen
SLC25	Mitochondrial carrier family	SLC25A5P1				pseudogene	bK250D10, ANTP3
SLC25	Mitochondrial carrier family	SLC25A6	SLC25A6	SLC25A6	SLC25A6	ANT3 (adenine nucleotide translocase-3)	AAC3, T3	E / ADP, ATP	ADP, ATP	brain, lung, kidney, liver, pancreas, heart, skeletal muscle, spleen, thymus
SLC25	Mitochondrial carrier family	SLC25A6P1				pseudogene
SLC25	Mitochondrial carrier family	SLC25A7	UCP1	UCP1	UCP1	UCP1 (uncoupling protein 1)	thermogenin, proton carrier	F	H+	brown adipose tissue
SLC25	Mitochondrial carrier family	SLC25A8	UCP2	UCP2	UCP2	UCP2 (uncoupling protein 2)	proton carrier, UCPH	F	H+	lung, kidney, spleen, heart
SLC25	Mitochondrial carrier family	SLC25A9	UCP3	UCP3	UCP3	UCP3 (uncoupling protein 3)	proton carrier	F	H+	skeletal muscle, lung
SLC25	Mitochondrial carrier family	SLC25A10	SLC25A10	SLC25A10	SLC25A10	DIC (dicarboxylate carrier)		E / malate, phosphate	malate, phosphate, succinate, sulphate, thiosulphate	liver, kidney, heart, brain, lung, pancreas
SLC25	Mitochondrial carrier family	SLC25A11	SLC25A11	SLC25A11	SLC25A11	OGC (oxoglutarate carrier)	oxoglutarate / malate carrier, SLC20A4	E / oxoglutarate, malate	2-oxoglutarate, malate	heart, skeletal muscle, liver, kidney, brain, pancreas
SLC25	Mitochondrial carrier family	SLC25A12	SLC25A12	SLC25A12	SLC25A12	AGC1 (aspartate / glutamate carrier 1)	aralar1	E / aspartate, glutamate, H+	aspartate, glutamate	brain, heart, skeletal muscle, lung, pancreas, kidney, but not in liver
SLC25	Mitochondrial carrier family	SLC25A13	SLC25A13	SLC25A13	SLC25A13	AGC2 (aspartate / glutamate carrier 2)	citrin, CTLN2, aralar2	E / aspartate, glutamate, H+	aspartate, glutamate	liver, kidney, pancreas, heart, skeletal muscle, brain
SLC25	Mitochondrial carrier family	SLC25A14	SLC25A14	SLC25A14	SLC25A14	UCP5 (uncoupling protein 5)	BMCP1, brain mitochondrial carrier protein	O		widely expressed, with highest levels in brain and testis
SLC25	Mitochondrial carrier family	SLC25A15	SLC25A15	SLC25A15	SLC25A15	ORC1 (ornithine carrier 1)	ORNT1, HHH	E / ornithine, citrulline, H+; ornithine, H+	ornithine, citrulline, lysine, arginine	liver, pancreas, lung, testis, small intestine, spleen, kidney, brain, heart
SLC25	Mitochondrial carrier family	SLC25A15P1				pseudogene
SLC25	Mitochondrial carrier family	SLC25A16	SLC25A16	SLC25A16	SLC25A16	GDC (Graves' disease carrier)	GDA, ML7, HGT.1	O		liver, kidney, thyroid, lung, heart, skeletal muscle, brain
SLC25	Mitochondrial carrier family	SLC25A17	SLC25A17	SLC25A17	SLC25A17		PMP34, ANC1, ANT1	E / CoA; PAP, CoA, dPCoA; CoA,AMP; FAD, FMN; NAD+, AMP	CoA, FAD, NAD+, AMP, ADP, PAP, dPCoA, FMN	brain, kidney, lung, heart, liver, pancreas
SLC25	Mitochondrial carrier family	SLC25A18	SLC25A18	SLC25A18	SLC25A18	GC2 (glutamate carrier 2)		C / glutamate, H+; E / glutamate, OH-	glutamate	brain, testis, heart, pancreas, kidney, lung
SLC25	Mitochondrial carrier family	SLC25A19	SLC25A19	SLC25A19	SLC25A19	DNC (deoxynucleotide carrier)	MUP1, TPC, MCPHA	E / thiamine pyrophosphate, thiamine monophosphate, thiamine; pyrophosphate, (deoxy)nucleotide	thiamine pyrophosphate, thiamine monophosphate, (deoxy)nucleotides	brain, testis, lung, kidney, liver, spleen, skeletal muscle, heart
SLC25	Mitochondrial carrier family	SLC25A20	SLC25A20	SLC25A20	SLC25A20	CAC (carnitine / acylcarnitine carrier)	CACT, carnitine carrier	E / carnitine, acylcarnitine; F (at slow rate)	carnitine, acylcarnitine	heart, skeletal muscle, liver, also in lung, kidney, brain, pancreas, lung, placenta
SLC25	Mitochondrial carrier family	SLC25A20P1				pseudogene
SLC25	Mitochondrial carrier family	SLC25A21	SLC25A21	SLC25A21	SLC25A21	ODC (oxoadipate carrier)		E / oxoadipate, oxoglutarate	oxoadipate, oxoglutarate	kidney, gall bladder, colon, liver, placenta, testis, lung, spleen, skeletal muscle, brain, heart
SLC25	Mitochondrial carrier family	SLC25A22	SLC25A22	SLC25A22	SLC25A22	GC1 (glutamate carrier 1)		C / glutamate, H+; E / glutamate, OH-	glutamate	pancreas, brain, liver, testis, spleen, kidney, heart, lung, small intestine, pancreatic beta cells
SLC25	Mitochondrial carrier family	SLC25A23	SLC25A23	SLC25A23	SLC25A23	APC2	ScaMC-3, MCSC2	E / ATP-Mg, Pi	ATP-Mg2+, ATP, ADP, AMP, Pi	kidney, lung, small intestine, pancreas, brain, liver, skeletal muscle, heart
SLC25	Mitochondrial carrier family	SLC25A24	SLC25A24	SLC25A24	SLC25A24	APC1	ScaMC-1	E / ATP-Mg, Pi	ATP-Mg2+, ATP, ADP, AMP, Pi	testis
SLC25	Mitochondrial carrier family	SLC25A25	SLC25A25	SLC25A25	SLC25A25	APC3	ScaMC-2, MCSC, PCSCL	O		brain, heart, skeletal muscle, liver, small intestine, lung, pancreas, testis
SLC25	Mitochondrial carrier family	SLC25A26	SLC25A26	SLC25A26	SLC25A26	SAMC		E / S-adenosyl-methionine, S-adenosyl-homocysteine	S-adenosyl-methionine, S-adenosyl-homocysteine	ubiquitous (testis)
SLC25	Mitochondrial carrier family	SLC25A27	SLC25A27	SLC25A27	SLC25A27	UCP4 (uncoupling protein 4)		O		brain
SLC25	Mitochondrial carrier family	SLC25A28	SLC25A28	SLC25A28	SLC25A28	Mitoferrin 2 (Mfrn2)	MRS3 / 4, MRS4L		Fe2+	ubiquitous (heart, liver, kidney)
SLC25	Mitochondrial carrier family	SLC25A29	SLC25A29	SLC25A29	SLC25A29	ORNT3	CACL		ornithine, acylcarnitine	heart, skeletal muscle, liver, brain
SLC25	Mitochondrial carrier family	SLC25A30	SLC25A30	SLC25A30	SLC25A30		KMCP1, UCP6	O		kidney
SLC25	Mitochondrial carrier family	SLC25A31	SLC25A31	SLC25A31	SLC25A31	AAC4, ANT4 (adenine nucleotide carrier 4)	SFEC	E / ADP, ATP	ADP, ATP	testis
SLC25	Mitochondrial carrier family	SLC25A32	SLC25A32	SLC25A32	SLC25A32	MFT	MFTC		folate
SLC25	Mitochondrial carrier family	SLC25A33	SLC25A33	SLC25A33	SLC25A33	PNC1 (pyrimidine nucleotide carrier 1)	BMSC-MCP		UTP	ubiquitous
SLC25	Mitochondrial carrier family	SLC25A34	SLC25A34	SLC25A34	SLC25A34			O
SLC25	Mitochondrial carrier family	SLC25A35	SLC25A35	SLC25A35	SLC25A35			O
SLC25	Mitochondrial carrier family	SLC25A36	SLC25A36	SLC25A36	SLC25A36	PNC2 (pyrimidine nucleotide carrier 2)			pyrimidine nucleotides
SLC25	Mitochondrial carrier family	SLC25A37	SLC25A37	SLC25A37	SLC25A37	Mitoferrin 1 (Mfrn1)	HT015, MSC, MSCP		Fe2+	fetal liver, bone marrow, spleen, placenta, liver, brain
SLC25	Mitochondrial carrier family	SLC25A38	SLC25A38	SLC25A38	SLC25A38				glycine ?	erythroid cells
SLC25	Mitochondrial carrier family	SLC25A39	SLC25A39	SLC25A39	SLC25A39		CGI-69	O		ubiquitous
SLC25	Mitochondrial carrier family	SLC25A40	SLC25A40	SLC25A40	SLC25A40		MCFP	O		ubiquitous at low levels
SLC25	Mitochondrial carrier family	SLC25A41	SLC25A41	SLC25A41	SLC25A41	APC4	SCaMC-3L	E	ATP-Mg / Pi	brain, testis, liver
SLC25	Mitochondrial carrier family	SLC25A42	SLC25A42	SLC25A42	SLC25A42			E	CoA, ADP, ATP, adenosine 3',5'-diphosphate, dPCoA	ubiquitous (adipose tissue)
SLC25	Mitochondrial carrier family	SLC25A43	SLC25A43	SLC25A43	SLC25A43			O		brain, adrenal gland, skeletal muscle
SLC25	Mitochondrial carrier family	SLC25A44	SLC25A44	SLC25A44	SLC25A44			O		ubiquitous
SLC25	Mitochondrial carrier family	SLC25A45	SLC25A45	SLC25A45	SLC25A45			O		skeletal muscle, intestine, brain, testis
SLC25	Mitochondrial carrier family	SLC25A46	SLC25A46	SLC25A46	SLC25A46			O		ubiquitous
SLC25	Mitochondrial carrier family	SLC25A47	SLC25A47	SLC25A47	SLC25A47		C14orf68, HDMCP	O
SLC14	Urea transporter family	SLC14A1_UT-B2								caudate nucleus (human), rumen (bovine), thymus (mouse)
SLC25	Mitochondrial carrier family	SLC25A49	MTCH1	MTCH1	MTCH1	MTCH1	MCH1	O
SLC25	Mitochondrial carrier family	SLC25A50	MTCH2	MTCH2	MTCH2	MTCH2	MCH2	O
SLC25	Mitochondrial carrier family	SLC25A51	SLC25A51	SLC25A51	SLC25A51	MCART1	MCTR1	O
SLC25	Mitochondrial carrier family	SLC25A51P1				pseudogene	MCART3P
SLC25	Mitochondrial carrier family	SLC25A51P2				pseudogene	MCART4P
SLC25	Mitochondrial carrier family	SLC25A51P3				pseudogene	MCART5P
SLC25	Mitochondrial carrier family	SLC25A52	SLC25A52	SLC25A52	SLC25A52	MCART2	MCTR2	O
SLC25	Mitochondrial carrier family	SLC25A53	SLC25A53	SLC25A53	SLC25A53	MCART6	MCTR6	O
SLC26	Multifunctional anion exchanger family	SLC26A1	SLC26A1	SLC26A1	SLC26A1	SAT1, SLC26A1		E / SO42-, oxalate, glyoxylate	SO42-, oxalate, glyoxylate	hepatocytes, renal prox tubule, intestine
SLC26	Multifunctional anion exchanger family	SLC26A2	SLC26A2	SLC26A2	SLC26A2	DTDST, SLC26A2		E / SO42-, oxalate, Cl-	SO42-, oxalate, Cl-	chondrocytes, renal prox tubule, intestine, panc duct
SLC26	Multifunctional anion exchanger family	SLC26A3	SLC26A3	SLC26A3	SLC26A3	DRA, CLD, SLC26A3		E / Cl-, HCO3-, oxalate	Cl-, HCO3-, oxalate	enterocytes, sperrm, epididymis
SLC26	Multifunctional anion exchanger family	SLC26A4	SLC26A4	SLC26A4	SLC26A4	PDS, Pendrin, SLC26A4		E / I-, Cl-, HCO3-	I-, Cl-, HCO3-	cochlear, vestibular, epithelial cells, thyrocytes, type B intercalated cell, airway epithelial cell
SLC26	Multifunctional anion exchanger family	SLC26A5	SLC26A5	SLC26A5	SLC26A5	Prestin, SLC26A5		E / Cl-, formate, oxalate, SO42-	Cl-, formate, oxalate, SO42-	cochlear hair cells
SLC26	Multifunctional anion exchanger family	SLC26A6	SLC26A6	SLC26A6	SLC26A6	CFEX, PAT1, SLC26A6		E / Cl-, HCO3-, oxalate, OH-, formate	Cl-, HCO3-, oxalate, OH-, formate	enterocytes, pancreatic duct, renal prox tubule, cardiac myocytes, sperm
SLC26	Multifunctional anion exchanger family	SLC26A7	SLC26A7	SLC26A7	SLC26A7	SUT2, SLC26A7		E / Cl-, HCO3-, OH-, SO42-, Ch / Cl-	Cl-, HCO3-, OH-, SO42-, Ch: Cl-	gastric parietal cells, type A intercalated cells, endothelial cells
SLC26	Multifunctional anion exchanger family	SLC26A8	SLC26A8	SLC26A8	SLC26A8	TAT1, SLC26A8		E / Cl-, HCO3-, OH-	Cl-, HCO3-, OH-	male germ cells, sperm
SLC26	Multifunctional anion exchanger family	SLC26A9	SLC26A9	SLC26A9	SLC26A9	SLC26A9		E / Cl-, HCO3, Ch / Cl-, HCO3-	Cl-, HCO3, Ch: Cl-, HCO3-	airway epithelial cells, gastric parietal cells, kidney (cell type ?), brain
SLC26	Multifunctional anion exchanger family	SLC26A10	SLC26A10	SLC26A10	SLC26A10	(SLC26A10)				widespread (transcribed ?, pseudogene )
SLC26	Multifunctional anion exchanger family	SLC26A11	SLC26A11	SLC26A11	SLC26A11	SUT1, KBAT, SLC26A11		E / Cl-, HCO3-, SO42-, oxalate, ?Ch / Cl-	Cl-, HCO3-, SO42-, oxalate (?), Ch: Cl-	renal intercalated cells, panc duct, endothelial cells, brain, widespread
SLC27	Fatty acid transporter family	SLC27A1	SLC27A1	SLC27A1	SLC27A1	FATP1	FATP, ACSVL5	LCFA transport, VLCFA activation	LCFA, VLCFA	BAT, WAT, heart, skeletal muscle, skin, brain, kidney, endothelial cells
SLC27	Fatty acid transporter family	SLC27A2	SLC27A2	SLC27A2	SLC27A2	FATP2	ACSVL1, VLCS, VLACS, FACVL1	LCFA transport, VLCFA activation	LCFA, VLCFA	liver, kidney cortex, placenta
SLC27	Fatty acid transporter family	SLC27A3	SLC27A3	SLC27A3	SLC27A3	FATP3	ACSVL3, VLCS-3	LCFA transport, VLCFA activation	LCFA, VLCFA	skin, adrenal gland, testis, ovary, brain, lung, endothelial cells
SLC27	Fatty acid transporter family	SLC27A4	SLC27A4	SLC27A4	SLC27A4	FATP4	ACSVL4	LCFA transport, VLCFA activation	LCFA, VLCFA	small intestine, skin, placenta, brain, skeletal muscle, WAT, endothelial cells
SLC27	Fatty acid transporter family	SLC27A5	SLC27A5	SLC27A5	SLC27A5	FATP5	ACSVL6, VLCS-H2, VLACSR, FACVL3, BAL, ACSB, BACS	LCFA transport, bile acid conjugation	LCFA, bile acids	liver
SLC27	Fatty acid transporter family	SLC27A6	SLC27A6	SLC27A6	SLC27A6	FATP6	ACSVL2, VLCS-H1, FACVL2	LCFA transport, VLCFA activation	LCFA, VLCFA	heart, skin
SLC28	Na+-coupled nucleoside transport family	SLC28A1	SLC28A1	SLC28A1	SLC28A1	CNT1		concentrative 1:1 sodium:nucleoside		kidney, liver, small intestine
SLC28	Na+-coupled nucleoside transport family	SLC28A2	SLC28A2	SLC28A2	SLC28A2	CNT2		concentrative 1:1 sodium:nucleoside		heart, skeletal muscle, liver, kidney, intestine, pancreas, placenta, brain
SLC28	Na+-coupled nucleoside transport family	SLC28A3	SLC28A3	SLC28A3	SLC28A3	CNT3		concentrative 2:1 sodium: nucleoside 1:1 proton: nucleoside probably 1:1:1 sodium:proton:nucleoside		widely expressed, most abundant in mammary gland, pancreas, bone marrow, trachea, intestine
SLC29	Facilitative nucleoside transporter family	SLC29A1	SLC29A1	SLC29A1	SLC29A1	ENT1		F		widely expressed
SLC29	Facilitative nucleoside transporter family	SLC29A2	SLC29A2	SLC29A2	SLC29A2	ENT2		F		particularly abundant in skeletal muscle but widely expressed
SLC29	Facilitative nucleoside transporter family	SLC29A3	SLC29A3	SLC29A3	SLC29A3	ENT3		unclear, possibly proton-linked		widely expressed
SLC29	Facilitative nucleoside transporter family	SLC29A4	SLC29A4	SLC29A4	SLC29A4	ENT4		unclear, possibly proton-linked		heart, brain, skeletal muscle
SLC30	Zinc efflux family	SLC30A1	SLC30A1	SLC30A1	SLC30A1		ZnT1			widespread
SLC30	Zinc efflux family	SLC30A2	SLC30A2	SLC30A2	SLC30A2		ZnT2			mammary gland, prostate, retina, pancreas, small intestine, kidney
SLC30	Zinc efflux family	SLC30A3	SLC30A3	SLC30A3	SLC30A3		ZnT3			brain, testes, pancreas
SLC30	Zinc efflux family	SLC30A4	SLC30A4	SLC30A4	SLC30A4		ZnT4			widespread, predominant in mammary gland, placenta, prostate, brain, kidney
SLC30	Zinc efflux family	SLC30A5	SLC30A5	SLC30A5	SLC30A5		ZnT5			widespread, predominant in heart, placenta, pancreas, prostate, ovary, testis, small intestine, thymus, bone
SLC30	Zinc efflux family	SLC30A6	SLC30A6	SLC30A6	SLC30A6		ZnT6			widespread, predominant in brain, lung, intestine
SLC30	Zinc efflux family	SLC30A7	SLC30A7	SLC30A7	SLC30A7		ZnT7			widespread, predominant intestine, stomach, prostate, retina, pancreas, testis, muscle
SLC30	Zinc efflux family	SLC30A8	SLC30A8	SLC30A8	SLC30A8		ZnT8			pancreas, thyroid, adrenal gland, testis
SLC30	Zinc efflux family	SLC30A9	SLC30A9	SLC30A9	SLC30A9		ZnT9			widespread
SLC30	Zinc efflux family	SLC30A10	SLC30A10	SLC30A10	SLC30A10		ZnT10			brain, retina, liver
SLC31	Copper transporter family	SLC31A1	SLC31A1	SLC31A1	SLC31A1	CTR1	hCtr1, Ctr1, COPT1	energy in-dependent, potassium-dependent	copper (I), cisplatin	ubiquitous mRNA expression, highest in the liver, lowest in the brain, skeletal muscle
SLC31	Copper transporter family	SLC31A1P1				pseudogene	SLC31A1P, CTR1psi, CTR1P
SLC31	Copper transporter family	SLC31A2	SLC31A2	SLC31A2	SLC31A2	CTR2	hCtr2, Ctr2, COPT2	unknown	copper, cisplatin	ubiquitous mRNA expression
SLC32	Vesicular inhibitory amino acid transporter family	SLC32A1	SLC32A1	SLC32A1	SLC32A1	VIAAT	VGAT	E / H+	GABA / glycine	CNS
SLC33	Acetyl-CoA transporter family	SLC33A1	SLC33A1	SLC33A1	SLC33A1	ACATN1	AT-1	F	acetyl-CoA	brain, spinal cord, prostate, placenta, uterus, testis, thymus, trachea
SLC33	Acetyl-CoA transporter family	SLC33A2	MFSD3	MFSD3	MFSD3	MFSD3				Neurons
SLC34	Type II Na+-phosphate cotransporter family	SLC34A1	SLC34A1	SLC34A1	SLC34A1	NaPi-IIa	Napi-3, NPT2, npt2	C / Na, HPO42-	inorganic phosphate (divalent)	kidney (proximal tubule), osteoclasts, neurons
SLC34	Type II Na+-phosphate cotransporter family	SLC34A2	SLC34A2	SLC34A2	SLC34A2	NaPi-IIb		C / Na, HPO42-	inorganic phosphate (divalent)	small intestine, lung, testis, liver, secreting mammary gland
SLC34	Type II Na+-phosphate cotransporter family	SLC34A3	SLC34A3	SLC34A3	SLC34A3	NaPi-IIc		C / Na, HPO42-	inorganic phosphate (divalent)	kidney (proximal tubule)
SLC35	Nucleoside-sugar transporter family	SLC35A1	SLC35A1	SLC35A1	SLC35A1	CST	CMPST	E / CMP	CMP-sialic acid	ubiquitous
SLC35	Nucleoside-sugar transporter family	SLC35A2	SLC35A2	SLC35A2	SLC35A2	UGT	UGAT, UGTL, UGALT, UGT1, UGT2	E / UMP	UDP-galactose, UDP-N-acetylgalactosamine	ubiquitous
SLC35	Nucleoside-sugar transporter family	SLC35A3	SLC35A3	SLC35A3	SLC35A3		DKFZp781P1297	E / UMP	UDP-N-acetylglucosamine	ubiquitous
SLC35	Nucleoside-sugar transporter family	SLC35A4	SLC35A4	SLC35A4	SLC35A4		MGC2541			ubiquitous
SLC35	Nucleoside-sugar transporter family	SLC35A5	SLC35A5	SLC35A5	SLC35A5		FLJ11130, FLJ20730, FLJ25973, DKFZp434E102			ubiquitous
SLC35	Nucleoside-sugar transporter family	SLC35B1	SLC35B1	SLC35B1	SLC35B1		UGTREL1			ubiquitous
SLC35	Nucleoside-sugar transporter family	SLC35B2	SLC35B2	SLC35B2	SLC35B2	PAPST1	UGTrel4, SLL		PAPS	ubiquitous
SLC35	Nucleoside-sugar transporter family	SLC35B3	SLC35B3	SLC35B3	SLC35B3	PAPST2	CGI-19, C6orf196		PAPS	ubiquitous
SLC35	Nucleoside-sugar transporter family	SLC35B4	SLC35B4	SLC35B4	SLC35B4	YEA	YEA4, FLJ14697		UDP-xylose, UDP-N-acetylglucosamine	ubiquitous
SLC35	Nucleoside-sugar transporter family	SLC35C1	SLC35C1	SLC35C1	SLC35C1	FUCT1	FLJ11320, FLJ14841	E / GMP	GDP-fucose	ubiquitous
SLC35	Nucleoside-sugar transporter family	SLC35C2	SLC35C2	SLC35C2	SLC35C2	OVCOV1	CGI-15, C20orf5, FLJ37039, FLJ46434, MGC20633, MGC32079, MGC39183, BA394O2.1		GDP-fucose (?)	ubiquitous
SLC35	Nucleoside-sugar transporter family	SLC35D1	SLC35D1	SLC35D1	SLC35D1	UGTREL7	KIAA0260, MGC138236	E / UMP	UDP-glucuronic acid, UDP-N-acetylgalactosamine	ubiquitous, high in colon, stomach, lung, leukocytes
SLC35	Nucleoside-sugar transporter family	SLC35D2	SLC35D2	SLC35D2	SLC35D2	HFRC1	UGTrel8, Hfrc, SQV7L, MGC117215, MGC142139		UDP-N-acetylglucosamine	ubiquitous, high in colon, stomach, lung, leukocytes
SLC35	Nucleoside-sugar transporter family	SLC35D3	SLC35D3	SLC35D3	SLC35D3	FRCL1	MGC102873, bA55K22.3			retina
SLC14	Urea transporter family	SLC14A2_UT-A2					UT2			descending thin limb of Henle's loop, liver, heart
SLC35	Nucleoside-sugar transporter family	SLC35E1	SLC35E1	SLC35E1	SLC35E1		FLJ14251, FLJ36689, MGC44954, DKFZp564G0462			ubiquitous
SLC35	Nucleoside-sugar transporter family	SLC35E2	SLC35E2	SLC35E2	SLC35E2		FLJ34996, FLJ44537, KIAA0447, MGC104754, MGC117254, MGC126715, MGC138494, DKFZp686M0869			ubiquitous
SLC35	Nucleoside-sugar transporter family	SLC35E3	SLC35E3	SLC35E3	SLC35E3		BLOV1			ubiquitous
SLC35	Nucleoside-sugar transporter family	SLC35E4	SLC35E4	SLC35E4	SLC35E4		MGC129826			ubiquitous
SLC35	Nucleoside-sugar transporter family	SLC35F1	SLC35F1	SLC35F1	SLC35F1		C6orf169, FLJ13018, dJ230I3.1			brain
SLC35	Nucleoside-sugar transporter family	SLC35F2	SLC35F2	SLC35F2	SLC35F2		HSNOV1, FLJ13018, DKFZp667H1615			salivary gland
SLC35	Nucleoside-sugar transporter family	SLC35F3	SLC35F3	SLC35F3	SLC35F3		FLJ37712			cerebellum
SLC35	Nucleoside-sugar transporter family	SLC35F4	SLC35F4	SLC35F4	SLC35F4		C14orf36, FLJ37712, c14_5373			cerebellum
SLC35	Nucleoside-sugar transporter family	SLC35F5	SLC35F5	SLC35F5	SLC35F5		FLJ22004			ubiquitous
SLC35	Nucleoside-sugar transporter family	SLC35F6	SLC35F6	SLC35F6	SLC35F6	C2orf18	ANT2BP
SLC35	Nucleoside-sugar transporter family	SLC35G1	SLC35G1	SLC35G1	SLC35G1		TMEM20, C10orf60
SLC35	Nucleoside-sugar transporter family	SLC35G2	SLC35G2	SLC35G2	SLC35G2		TMEM22
SLC35	Nucleoside-sugar transporter family	SLC35G3	SLC35G3	SLC35G3	SLC35G3		AMAC1, TMEM21A
SLC14	Urea transporter family	SLC14A2_UT-A3					UT4			inner medullary collecting duct, cochlea
SLC35	Nucleoside-sugar transporter family	SLC35G5	SLC35G5	SLC35G5	SLC35G5		AMAC, AMAC1L2
SLC35	Nucleoside-sugar transporter family	SLC35G6	SLC35G6	SLC35G6	SLC35G6		AMAC1L3, TMEM21B
SLC36	Proton-coupled amino acid transporter family	SLC36A1	SLC36A1	SLC36A1	SLC36A1	PAT1	LYAAT1	C / H+	GABA, P, G, beta-alanine	brain, intestine, colon, kidney, lung, liver, spleen
SLC36	Proton-coupled amino acid transporter family	SLC36A2	SLC36A2	SLC36A2	SLC36A2	PAT2	tamodorin 1	C / H+	P, G, A, hydroxyproline	lung, heart, kidney, muscle, testis, spleen, adrenal gland, thymus, sciatic nerve
SLC36	Proton-coupled amino acid transporter family	SLC36A3	SLC36A3	SLC36A3	SLC36A3	PAT3				testes
SLC36	Proton-coupled amino acid transporter family	SLC36A4	SLC36A4	SLC36A4	SLC36A4	PAT4	LYAAT2	C / H+	P, tryptophan	ubiquitous
SLC37	Sugar-phosphate/phosphate exchanger family	SLC37A1	SLC37A1	SLC37A1	SLC37A1	SLC37A1, SPX1	glucose-6-phosphate	E / inorganic phosphate		ubiquitous, high levels in prostate, pancreas, thymus, bone marrow, spleen
SLC37	Sugar-phosphate/phosphate exchanger family	SLC37A2	SLC37A2	SLC37A2	SLC37A2	SLC37A2, SPX2	glucose-6-phosphate	E / inorganic phosphate		ubiquitous, high levels in spleen, thymus, bone marrow, prostate, lung, pancreas, liver, kidney, macrophages
SLC37	Sugar-phosphate/phosphate exchanger family	SLC37A3	SLC37A3	SLC37A3	SLC37A3	SLC37A3, SPX3	unknown			ubiquitous, high levels in spleen, thymus, bone marrow, lung, brain, prostate, pancreas
SLC37	Sugar-phosphate/phosphate exchanger family	SLC37A4	SLC37A4	SLC37A4	SLC37A4	SLC37A4, G6PT, SPX4	glucose-6-phosphate	E / inorganic phosphate		ubiquitous, high levels in liver, kidney, prostate, pancreas, thymus, bone marrow, spleen
SLC38	System A and System N sodium-coupled neutral amino acid transporter family	SLC38A1	SLC38A1	SLC38A1	SLC38A1	SNAT1	ATA1, NAT2, SAT1	C / Na+	Q, A, N, C, H, S	brain, retina, heart, placenta, adrenal gland
SLC38	System A and System N sodium-coupled neutral amino acid transporter family	SLC38A2	SLC38A2	SLC38A2	SLC38A2	SNAT2	ATA2, SAT2	C / Na+	A, N, C, Q, G, H, M, P, S	ubiquitous
SLC38	System A and System N sodium-coupled neutral amino acid transporter family	SLC38A3	SLC38A3	SLC38A3	SLC38A3	SNAT3	SN1	C / Na+, E / H+	Q, H, A, N	liver, skeletal muscle, kidney, pancreas
SLC38	System A and System N sodium-coupled neutral amino acid transporter family	SLC38A4	SLC38A4	SLC38A4	SLC38A4	SNAT4	ATA3, NAT3, PAAT	C / Na+	A, N, C, G, S, T	brain, retina, liver, kidney, adipose tissue
SLC38	System A and System N sodium-coupled neutral amino acid transporter family	SLC38A5	SLC38A5	SLC38A5	SLC38A5	SNAT5	SN2	C / Na+, E / H+	Q, N, H, S	stomach, brain, liver, lung, small intestine, spleen, colon, kidney
SLC38	System A and System N sodium-coupled neutral amino acid transporter family	SLC38A6	SLC38A6	SLC38A6	SLC38A6	SNAT6				brain, eye, heart, liver, kidney
SLC38	System A and System N sodium-coupled neutral amino acid transporter family	SLC38A7	SLC38A7	SLC38A7	SLC38A7	SNAT7		? / Na+	Q, H, S ,A, N	brain, liver, skeletal muscle, uterus, pituitary
SLC38	System A and System N sodium-coupled neutral amino acid transporter family	SLC38A8	SLC38A8	SLC38A8	SLC38A8	SNAT8		? / Na+	Q, H, A, N	brain, pituitary, thymus, stomach, adrenal gland
SLC38	System A and System N sodium-coupled neutral amino acid transporter family	SLC38A9	SLC38A9	SLC38A9	SLC38A9	N/A			R, Q, H, P, K, E, L	ubiquitous
SLC38	System A and System N sodium-coupled neutral amino acid transporter family	SLC38A10	SLC38A10	SLC38A10	SLC38A10	N/A				brain, pituitary, lung, kidney, liver
SLC38	System A and System N sodium-coupled neutral amino acid transporter family	SLC38A11	SLC38A11	SLC38A11	SLC38A11	N/A				testes, stomach, skeletal muscle, pituitary, adrenal gland
SLC39	Metal ion transporter family	SLC39A1	SLC39A1	SLC39A1	SLC39A1	ZIP1, ZIRTL			Zn	widespread
SLC39	Metal ion transporter family	SLC39A2	SLC39A2	SLC39A2	SLC39A2	ZIP2, Eti-1, 6A1			Zn	widespread
SLC39	Metal ion transporter family	SLC39A3	SLC39A3	SLC39A3	SLC39A3	ZIP3			Zn, not specific	widespread, mammary cells, testis
SLC39	Metal ion transporter family	SLC39A4	SLC39A4	SLC39A4	SLC39A4	ZIP4			Zn	gastrointestinal tract, kidney hippocampal neurons
SLC39	Metal ion transporter family	SLC39A5	SLC39A5	SLC39A5	SLC39A5	ZIP5, LZT-Hs7			Zn	pancreas, kidney, liver, stomach, intestine
SLC39	Metal ion transporter family	SLC39A6	SLC39A6	SLC39A6	SLC39A6	ZIP6, LIV-1			Zn	widespread
SLC39	Metal ion transporter family	SLC39A7	SLC39A7	SLC39A7	SLC39A7	ZIP7, HKE4, RING5			Zn, Mn	widespread
SLC39	Metal ion transporter family	SLC39A8	SLC39A8	SLC39A8	SLC39A8	ZIP8, BIGM103, LZT-Hs6			Zn, Cd, Mn	widespread, T-cells, erythroid, testis
SLC39	Metal ion transporter family	SLC39A9	SLC39A9	SLC39A9	SLC39A9	ZIP9
SLC39	Metal ion transporter family	SLC39A10	SLC39A10	SLC39A10	SLC39A10	ZIP10, LZT-Hs2			Zn	brain, liver, erythroid, kidney
SLC39	Metal ion transporter family	SLC39A11	SLC39A11	SLC39A11	SLC39A11	ZIP11
SLC39	Metal ion transporter family	SLC39A12	SLC39A12	SLC39A12	SLC39A12	ZIP12j, LZT-Hs8			Zn	brain, lung, testis, retina
SLC39	Metal ion transporter family	SLC39A13	SLC39A13	SLC39A13	SLC39A13	ZIP13, LZT-Hs9			Zn	widespread
SLC39	Metal ion transporter family	SLC39A14	SLC39A14	SLC39A14	SLC39A14	ZIP14, LZT-Hs4			Zn, Fe, Mn, Cd	widespread, liver
SLC40	Basolateral iron transporter family	SLC40A1	SLC40A1	SLC40A1	SLC40A1	ferroportin (FPN1)	MTP1, IREG1	F ?	ferrous iron	duodenum, macrophages, liver Kupffer cells, placenta, kidney
SLC41	MgtE-like magnesium transporter family	SLC41A1	SLC41A1	SLC41A1	SLC41A1	MgtE		Ch	Mg2+ (Sr2+, Zn2+, Cu2+, Fe2+, Co2+, Ba2+, Cd2+)	kidney, heart, testis, skeletal muscle, prostate, adrenal gland, thyroid
SLC41	MgtE-like magnesium transporter family	SLC41A2	SLC41A2	SLC41A2	SLC41A2		SLC41A1-L1, SLC41A1-like 1	Ch	Mg2+ (Ba2+, Ni2+, Co2+, Fe2+, Mn2+)	highest expression in cerebellum, lymph nodes, stomach, lungs, testis, skin
SLC41	MgtE-like magnesium transporter family	SLC41A3	SLC41A3	SLC41A3	SLC41A3		SLC41A1-L2, SLC41A1-like 2, FLJ20473	Ch? (predicted based on homology with the other 2 members/MgtE transporter)
SLC14	Urea transporter family	SLC14A2_UT-A4								renal medullab (rat)
SLC14	Urea transporter family	SLC14A2_UT-A5								testis (mouse)
SLC14	Urea transporter family	SLC14A2_UT-A6								colon (human)
SLC43	Na+-independent, system-L-like amino acid transporter family	SLC43A1	SLC43A1	SLC43A1	SLC43A1	LAT3	POV1	F	L-BCAAs, amino alcohols	liver, skeletal muscle, placenta, kidney podocytes
SLC43	Na+-independent, system-L-like amino acid transporter family	SLC43A2	SLC43A2	SLC43A2	SLC43A2	LAT4		F	L-BCAAs, amino alcohols	placenta, kidney, peripheral blood leukocytes, small intestine
SLC43	Na+-independent, system-L-like amino acid transporter family	SLC43A3	SLC43A3	SLC43A3	SLC43A3	EEG1	FOAP-13	O		liver, heart, lung, kidney
SLC44	Choline-like transporter family	SLC44A1	SLC44A1	SLC44A1	SLC44A1	CTL1	CDw92, CHTL1	E?	choline	brain and spinal cord neurons and oligodendrocytes, colon (mucosal cells), lung, numerous tumoral or non-tumoral cell lines
SLC44	Choline-like transporter family	SLC44A2	SLC44A2	SLC44A2	SLC44A2	CTL2	PP1292	O	choline	tongue, muscle, kidney, heart, lung, testis, intestine stomach, inner ear (vestibular supporting cells)
SLC44	Choline-like transporter family	SLC44A3	SLC44A3	SLC44A3	SLC44A3	CTL3	MGC45474	O		kidney, ileum, colon
SLC44	Choline-like transporter family	SLC44A4	SLC44A4	SLC44A4	SLC44A4	CTL4	NG22, FLJ14491	O		intestine, stomach, kidney
SLC44	Choline-like transporter family	SLC44A5	SLC44A5	SLC44A5	SLC44A5	CTL5	MGC34032	O		brain, spinal cord
SLC45	H+/sugar cotransporter family	SLC45A1	SLC45A1	SLC45A1	SLC45A1	SLC45A1	Past-A, DNB5	C / H+	glucose, galactose, sucrose	brain, fetal kidney
SLC45	H+/sugar cotransporter family	SLC45A2	SLC45A2	SLC45A2	SLC45A2	SLC45A2	MATP, AIM1, underwhite	C / H+	sucrose, glucose, fructose	skin, eye, melanocyte
SLC45	H+/sugar cotransporter family	SLC45A3	SLC45A3	SLC45A3	SLC45A3	SLC45A3	Prostein	C / H+	sucrose, glucose, fructose	prostate, kidney, liver, uterus, brain
SLC45	H+/sugar cotransporter family	SLC45A4	SLC45A4	SLC45A4	SLC45A4	SLC45A4	KIAA1126	C / H+	sucrose, glucose, fructose	ubiquitous, with maxima in brain, spinal marrow and testis
SLC46	Folate transporter family	SLC46A1	SLC46A1	SLC46A1	SLC46A1	PCFT	HCP1	C / proton-symporter	Reduced folates, folic acid, antifolates	small intestine, choroid plexus, kidney (proximal tubule), liver (sinusoidal), placenta
SLC46	Folate transporter family	SLC46A2	SLC46A2	SLC46A2	SLC46A2	TSCOT	Ly110		unknown	Thymus, epididymis
SLC46	Folate transporter family	SLC46A3	SLC46A3	SLC46A3	SLC46A3				Uncertain; lysosomal export of maytansine conjugates	Ubiquitous
SLC47	Multidrug and Toxin Extrusion (MATE) family	SLC47A1	SLC47A1	SLC47A1	SLC47A1		MATE1		tetraethylammonium (TEA), 1-methyl-4-phenylpyridinium (MPP), cimetidine, metformin, guanidine, procainamide, cephalexin, cephradine	liver, kidney, muscle
SLC47	Multidrug and Toxin Extrusion (MATE) family	SLC47A2	SLC47A2	SLC47A2	SLC47A2		MATE2-K (MATE2, MATE2-B)		TEA, MPP, cimetidine, metformin, guanidine, procainamide	kidney (MATE2-K)
SLC48	Heme transporter family	SLC48A1	SLC48A1	SLC48A1	SLC48A1	HRG-1		C / H+ ?	heme	liver, heart, CNS, kidney, skeletal muscle, small intestine
SLC49	FLVCR-related transporter family	SLC49A1	FLVCR1	FLVCR1	FLVCR1	FLVCR1	FLVCR, MFSD7B, AXPC1, PCARP	unknown	heme	ubiquitous, high expression in intestine, liver, kidney, brain, bone marrow
SLC49	FLVCR-related transporter family	SLC49A2	FLVCR2	FLVCR2	FLVCR2	FLVCR2	MFSD7C, CCT, EPV, PVHH, FLVCRL14q	unknown	heme	liver, kidney, brain, lung, placenta, fetal liver, bone marrow
SLC49	FLVCR-related transporter family	SLC49A3	MFSD7	MFSD7	MFSD7	MFSD7	LP2561, FLJ22269	unknown	unknown	pancreas, spleen, brain, lung, ovary, breast
SLC49	FLVCR-related transporter family	SLC49A4	DIRC2	DIRC2	DIRC2	DIRC2	RCC4, FLJ14784	unknown	unknown	pancreas, kidney, liver, placenta, heart
SLC22	Organic cation/anion/zwitterion transporter family	SLC22A31	SLC22A31	SLC22A31	SLC22A31					larynx, prostate, pancreas, embryonic tissue
SLC25	Mitochondrial carrier family	SLC25A48	SLC25A48	SLC25A48	SLC25A48		FLJ44862	O
SLC42	Rh ammonium transporter family	SLC42A1	RhAG	RhAG	RhAG	RhAG	RHAG (Rh50A)	H+	NH4+, NH3	red blood cells
SLC42	Rh ammonium transporter family	SLC42A2	RhBG	RhBG	RhBG	RhBG	RHBG	electrogenic, no coupled ions	NH4+, NH3, methyl amine, methyl ammonium	kidney, liver, skin, GI tract, sweat glands, ovaries
SLC42	Rh ammonium transporter family	SLC42A3	RhCG	RhCG	RhCG	RhCG	RHCG (RhGK)	electroneutral, possibly H+	NH4+, NH3	kidney, brain, testis, placents, pancreas, prostate
SLC52	Riboflavin transporter family	SLC52A1	SLC52A1	SLC52A1	SLC52A1		RFVT1, RFT1, GPR172B, PERV-A receptor 2, GPCR42, PAR2, FLJ10060	Na+, Cl-, pH-independent		placenta > small intestine, etc
SLC53	Phosphate carriers	SLC53A1	XPR1	XPR1	XPR1	XPR1	SYG1, XR		Phosphate	Ubiquitous, brain, kidney
SLC52	Riboflavin transporter family	SLC52A2	SLC52A2	SLC52A2	SLC52A2		RFVT2, RFT3, GPR172A, PERV-A receptor 1, GPCR41, PAR1, D15Ertd747e, FLJ11856	Na+, Cl-, pH-independent		brain > salivary gland > several tissues
SLC52	Riboflavin transporter family	SLC52A3	SLC52A3	SLC52A3	SLC52A3		RFVT3, RFT2, C20orf54, RIKEN cDNA 2310046K01, hypothetical protein LOC113278, bA371L19.1	C / Na+, Cl-indep., pH sensitive		testis > small intestine > prostate, etc
SLC54	Mitochondrial pyruvate carriers	SLC54A3	MPC1L	MPC1L	MPC1L	MPC1L			Pyruvate	Testis, postmeiotic spermatids and sperm cells
SLC55	Mitochondrial cation/proton exchangers	SLC55A1	LETM1	LETM1	LETM1	LETM1	Mdm38 homolog (yeast)	E / Ca2+:H+, E / K+:H+	Ca2+, K+, H+ (K+, yeast protein), arguments against Ca2+ transport	Ubiquitous
SLC55	Mitochondrial cation/proton exchangers	SLC55A2	LETM2	LETM2	LETM2	LETM2	FLJ25409
SLC55	Mitochondrial cation/proton exchangers	SLC55A3	LETMD1	LETMD1	LETMD1	LETMD1	HCCR, HCCR-1, HCCR-2
SLC56	Sideroflexins	SLC56A1	SFXN1	SFXN1	SFXN1	SFXN1	FLJ12876		Probably falsely identified as a tricarboxylate carrier. Likely transports pyridoxin or another heme precursor or ALAS2 cofactor	Mostly adult kidney and liver (mouse)
SLC56	Sideroflexins	SLC56A2	SFXN2	SFXN2	SFXN2	SFXN2				Mostly adult kidney and liver (mouse), widely expressed, highest levels in kidney, liver, pancreas (human)
SLC56	Sideroflexins	SLC56A3	SFXN3	SFXN3	SFXN3	SFXN3				Ubiquitous (mouse)
SLC56	Sideroflexins	SLC56A4	SFXN4	SFXN4	SFXN4	SFXN4				Kidney, brain, heart (mouse), widely expressed, SFXN4a highest in kidney and pancreas, SFXN4b barely detectable in brain (human)
SLC56	Sideroflexins	SLC56A5	SFXN5	SFXN5	SFXN5	SFXN5				Liver, brain (mouse)
SLC57	NiPA-like magnesium transporter family	SLC57A1	NIPA1	NIPA1	NIPA1	NIPA1			Mg2+, also Sr2+, Fe2+ and Co2+ to a lesser extent	Constitutively express at low levels, significant enrichment in the brain (human); widely expressed, including heart, kidney, liver, colon, less in the brain, not in the small intestine (mouse)
SLC57	NiPA-like magnesium transporter family	SLC57A2	NIPA2	NIPA2	NIPA2	NIPA2			Mg2+
SLC57	NiPA-like magnesium transporter family	SLC57A3	NIPAL1	NIPAL1	NIPAL1	NIPAL1	NIPA3		Mg2+, Sr2+, Ba2+, Fe2+, Cu2+
SLC57	NiPA-like magnesium transporter family	SLC57A4	NIPAL2	NIPAL2	NIPAL2	NIPAL2	NIPA4		Mg2+, Sr2+, Ba2+
SLC57	NiPA-like magnesium transporter family	SLC57A5	NIPAL3	NIPAL3	NIPAL3	NIPAL3	NPAL3
SLC57	NiPA-like magnesium transporter family	SLC57A6	NIPAL4	NIPAL4	NIPAL4	NIPAL4	ichthyin, NIPA4
SLC58	MagT-like magnesium transporter family	SLC58A1	MAGT1	MAGT1	MAGT1	MAGT1		Channel-like	Mg2+	Kidney, colon, heart, liver (latter only at the mRNA level), univerally expressed
SLC58	MagT-like magnesium transporter family	SLC58A2	TUSC3	TUSC3	TUSC3	TUSC3	N33		Mg2+, Fe2+, Cu2+, Mn2+	Placenta, pancreas, testis, ovary, heart, prostate
SLC59	Sodium-dependent lysophosphatidylcholine symporter family	SLC59A1	MFSD2A	MFSD2A	MFSD2A	MFSD2A	MFSD2	C / LPC:Na+, uptake	LPC (lysophosphatidylcholine) form of DHA (docosahexaenoic acid)	Brain, intestine, kidney, liver, lung, mammary gland, prostate. Relative low expression in BAT (brown adipose tissue), but upregulated during cold-induced thermogenesis.
SLC59	Sodium-dependent lysophosphatidylcholine symporter family	SLC59A2	MFSD2B	MFSD2B	MFSD2B	MFSD2B				Spleen, lung, testis
SLC60	Glucose transporters	SLC60A1	MFSD4	MFSD4	MFSD4	MFSD4A
SLC60	Glucose transporters	SLC60A2				MFSD4B		C / Na+ (1:1) uptake	α-Me-glucose, D-glucose, inhibited by phlorizin, also inhibited by 2-DG, slightly by fructose and phloretin; urea	Kidney cortex and medulla, brain, liver, lung (rat)
SLC61	Molybdate transporter family	SLC61A1	MFSD5	MFSD5	MFSD5	MFSD5			Molybdate	Cervix, stomach, nerve and skin; ubiquitous but higher in skeletal muscle, olfactory bulb; blood, cortex, hypothalamus, cerebellum, spinal cord (mouse).
SLC62	Pyrophosphate transporters	SLC62A1	ANKH	ANKH	ANKH	ANKH			Pyrophosphate	Kidney, bone
SLC63	Sphingosine-phosphate transporters	SLC63A1	SPNS1	SPNS1	SPNS1	SPNS1
SLC63	Sphingosine-phosphate transporters	SLC63A2	SPNS2	SPNS2	SPNS2	SPNS2			Phosphorylated sphingolipids; phosphorylated Fingolimod (FTY720-P); sphingosine-1-phosphate (S1P), dihydrosphingosine-1-phosphate (DH-S1P), phyto-S1P, C17-S1P	Lung, placenta, abundant in many other tissues
SLC63	Sphingosine-phosphate transporters	SLC63A3	SPNS3	SPNS3	SPNS3	SPNS3
SLC64	Golgi Ca2+/H+ exchangers	SLC64A1	TMEM165	TMEM165	TMEM165	TMEM165		E / Ca2+:H+	Ca2+, H+ or Mn2+
SLC65	NPC-type cholesterol transporters	SLC65A1	NPC1	NPC1	NPC1	NPC1			Cholesterol	Ubiquitous, highest in liver, lung, pancreas; ubiquitous
SLC65	NPC-type cholesterol transporters	SLC65A2	NPC1L1	NPC1L1	NPC1L1	NPC1L1			Cholesterol	Small intestine, gallbladder, liver, testis, stomach

## Sheet: Supplementary Table 2
Supplementary Table 2. Differential analysis of SLCs gene expression between TCGA cancer and pooled GTEx control group
Tumor type	SLC ID	logFC	pValue
ACC	SLC17A6	-1.12662	7.91076e-132
ACC	SLC22A6	-1.09127	3.29997e-76
ACC	SLC6A18	-0.133462	2.47462e-75
ACC	SLC34A2	-4.36682	5.95517e-63
ACC	SLC35G4	-0.0978018	9.93015e-56
ACC	SLC6A7	-3.11583	1.16591e-53
ACC	SLC61A1	2.01049	1.54811e-46
ACC	SLC6A14	-2.14147	3.04728e-45
ACC	SLC28A3	-3.92825	1.53524e-44
ACC	SLC1A7	-4.74156	4.66419e-43
ACC	SLCO5A1	-3.69727	1.25981e-42
ACC	SLC58A2	2.84358	1.83821e-42
ACC	SLC15A1	-2.64647	4.80536e-41
ACC	SLC7A13	-0.221781	9.32635e-41
ACC	SLC6A20	-3.29457	4.38302e-40
ACC	SLC16A5	-3.90194	1.64669e-39
ACC	SLC39A12	-2.0207	1.27151e-38
ACC	SLC2A14	5.27746	1.84782e-36
ACC	SLC56A1	1.87392	4.21019e-36
ACC	SLC8B1	2.26292	1.61697e-35
ACC	SLC7A10	-3.21372	2.14548e-34
ACC	SLC22A25	-0.737316	3.18583e-34
ACC	SLC26A5	-2.27278	5.71138e-34
ACC	SLC12A5	3.81462	6.00677e-34
ACC	SLC35A4	1.02816	1.88688e-33
ACC	SLC25A18	-1.85399	1.96506e-33
ACC	SLC5A1	-3.59706	2.61694e-33
ACC	SLC10A1	-1.26914	4.12078e-33
ACC	SLC16A12	-3.46749	5.81085e-33
ACC	SLC4A5	-2.52455	1.28642e-32
ACC	SLC63A2	-2.55494	1.24339e-31
ACC	SLC13A4	-2.52701	1.84827e-31
ACC	SLC42A1	-2.16202	2.07747e-31
ACC	SLC32A1	-1.67984	2.54585e-31
ACC	SLC57A6	-3.92201	5.43445e-31
ACC	SLC26A2	3.61613	5.62135e-31
ACC	SLC25A3	1.19509	1.33566e-30
ACC	SLC35E2	-1.75507	1.71504e-30
ACC	SLC35B4	1.25165	2.58196e-30
ACC	SLC41A2	1.97285	3.14396e-30
ACC	SLC26A3	-2.09097	6.95836e-30
ACC	SLC35F6	1.08141	7.92828e-30
ACC	SLC34A1	-0.945266	2.73734e-29
ACC	SLC35G3	-0.439138	3.95308e-29
ACC	SLC17A9	-3.11526	6.0686e-29
ACC	SLC5A9	-2.80595	7.92309e-29
ACC	SLC16A4	-2.60059	1.73746e-28
ACC	SLC39A9	1.04915	4.66054e-28
ACC	SLC25A39	1.17441	6.94202e-28
ACC	SLC39A3	1.22407	2.28393e-27
ACC	SLCO1B3	-1.23016	3.50103e-27
ACC	SLC25A9	-1.97841	8.35332e-27
ACC	SLC25A13	1.39569	1.17856e-26
ACC	SLC38A3	-3.53723	1.59864e-26
ACC	SLC3A1	-2.62632	1.69666e-26
ACC	SLC26A8	-2.39019	2.21966e-26
ACC	SLC35A2	1.09037	4.49747e-26
ACC	SLC62A1	-2.18295	7.92613e-26
ACC	SLC34A3	-1.73989	9.2487e-26
ACC	SLC12A6	-1.32163	1.10683e-25
ACC	SLCO1A2	-2.8252	1.19571e-25
ACC	SLC22A7	-1.44504	1.544e-25
ACC	SLC52A2	1.19202	2.18527e-25
ACC	SLC6A15	-3.59171	4.01405e-25
ACC	SLC56A4	1.31898	5.48003e-25
ACC	SLC25A29	-1.83964	6.2945e-25
ACC	SLC17A2	-0.388958	8.19488e-25
ACC	SLC47A1	3.84373	1.13073e-24
ACC	SLC38A11	-3.06081	1.35797e-24
ACC	SLC30A5	0.815113	1.36074e-24
ACC	SLC38A7	1.19909	1.65583e-24
ACC	SLC6A19	-1.34742	3.00317e-24
ACC	SLC36A2	-1.83783	3.10839e-24
ACC	SLC59A1	-2.95889	3.25873e-24
ACC	SLC26A10	-3.26492	3.31009e-24
ACC	SLC7A3	-1.68022	3.80139e-24
ACC	SLC11A1	-2.39151	5.05131e-24
ACC	SLC46A1	1.63503	6.46251e-24
ACC	SLC24A2	-2.33394	1.02123e-23
ACC	SLC25A31	-0.695811	1.15904e-23
ACC	SLC10A2	-0.584531	1.35638e-23
ACC	SLC49A3	-1.90361	1.95203e-23
ACC	SLC14A2_UT.A1	3.69442	2.15121e-23
ACC	SLC35C2	0.7443	2.25948e-23
ACC	SLC23A2	1.78447	2.48802e-23
ACC	SLC14A1_UT.B1	-2.62375	4.96969e-23
ACC	SLC25A10	1.44714	6.6559e-23
ACC	SLC2A3	-2.09235	6.7073e-23
ACC	SLC22A14	-1.93998	7.47193e-23
ACC	SLC63A1	0.711296	1.08688e-22
ACC	SLC23A3	-1.83616	1.67945e-22
ACC	SLC10A3	1.32992	1.68913e-22
ACC	SLC25A38	0.785346	1.93105e-22
ACC	SLC39A7	1.01213	3.24073e-22
ACC	SLC39A14	1.5354	4.65425e-22
ACC	SLC22A12	-0.561652	7.04855e-22
ACC	SLC39A10	1.24568	2.88318e-21
ACC	SLC27A3	-1.57855	3.00494e-21
ACC	SLC45A4	-0.990516	3.08554e-21
ACC	SLC44A4	2.94871	3.15339e-21
ACC	SLC22A13	-1.28629	3.43844e-21
ACC	SLC35E3	1.21155	3.5026e-21
ACC	SLC20A2	-1.10206	3.57697e-21
ACC	SLC25A12	-0.738156	3.83574e-21
ACC	SLC38A6	1.12073	5.63938e-21
ACC	SLC35G5	-1.3174	6.00697e-21
ACC	SLC25A1	1.20108	7.2582e-21
ACC	SLC6A4	-1.84492	9.15197e-21
ACC	SLC22A8	-0.613822	9.80467e-21
ACC	SLC25A34	-2.24537	1.55447e-20
ACC	SLC35B2	0.888781	1.75533e-20
ACC	SLC16A9	3.03345	2.5804e-20
ACC	SLC41A3	1.52059	7.75755e-20
ACC	SLC46A2	-2.1677	8.11789e-20
ACC	SLC5A7	-2.19133	8.1308e-20
ACC	SLC25A27	-2.00695	9.42586e-20
ACC	SLC15A2	-1.9812	1.47191e-19
ACC	SLC57A3	-2.02801	1.50428e-19
ACC	SLC4A4	-3.63746	2.24712e-19
ACC	SLC30A1	1.32825	3.14254e-19
ACC	SLC23A1	-2.03368	3.69649e-19
ACC	SLC19A3	-3.47654	6.00503e-19
ACC	SLC22B4	-2.60252	6.56537e-19
ACC	SLC2A8	1.24237	1.53746e-18
ACC	SLC15A4	-0.754966	1.54611e-18
ACC	SLC26A9	-2.33815	2.78739e-18
ACC	SLC38A5	-2.8047	4.06351e-18
ACC	SLC6A16	-2.30165	4.51088e-18
ACC	SLC9A4	-1.04141	4.67024e-18
ACC	SLC35F5	0.911322	5.36894e-18
ACC	SLC7A2	-2.3689	6.35015e-18
ACC	SLC22A20	-1.5952	6.47826e-18
ACC	SLC60A1	-2.00841	6.59221e-18
ACC	SLC17A7	-2.64293	9.71524e-18
ACC	SLC4A7	-1.4724	1.26979e-17
ACC	SLC38A9	0.894778	1.44115e-17
ACC	SLC16A11	-2.54506	1.57106e-17
ACC	SLC4A8	2.60819	1.73658e-17
ACC	SLC22A2	-1.06884	3.9507e-17
ACC	SLC22A16	-1.34795	4.29222e-17
ACC	SLC18A2	-3.16325	7.34879e-17
ACC	SLC25A50	0.577103	8.00486e-17
ACC	SLC4A9	-1.39998	9.0286e-17
ACC	SLC8A3	-2.51454	1.50356e-16
ACC	SLC7A6	-1.01083	1.52096e-16
ACC	SLC52A3	-1.90971	1.72643e-16
ACC	SLC22A23	-1.1098	1.873e-16
ACC	SLC43A3	-1.49805	1.93237e-16
ACC	SLC25A43	-1.46584	2.65473e-16
ACC	SLC25A19	0.858873	2.99662e-16
ACC	SLC22B5	2.59958	6.18184e-16
ACC	SLC29A2	-1.76052	6.48779e-16
ACC	SLC38A1	-1.97872	9.04506e-16
ACC	SLC5A11	-1.49019	1.29236e-15
ACC	SLC2A13	1.20925	1.75883e-15
ACC	SLC52A1	-1.64449	3.98735e-15
ACC	SLC26A11	1.04027	4.70773e-15
ACC	SLC58A1	0.678765	6.04907e-15
ACC	SLC38A4	-2.27519	7.03635e-15
ACC	SLC35G2	1.32053	7.04063e-15
ACC	SLC6A11	-2.18313	8.87265e-15
ACC	SLC25A45	-1.04095	1.2725e-14
ACC	SLCO1C1	-1.53212	3.34466e-14
ACC	SLC6A12	-1.49016	4.24213e-14
ACC	SLCO4C1	-1.80241	4.60048e-14
ACC	SLC22A24	-0.115882	4.71193e-14
ACC	SLC28A2	-1.30758	5.44755e-14
ACC	SLC25A48	-1.99954	6.43148e-14
ACC	SLC39A5	-1.24774	6.74563e-14
ACC	SLC18A1	-0.819691	7.80854e-14
ACC	SLC50A1	1.13905	1.17624e-13
ACC	SLC3A2	0.863261	1.28229e-13
ACC	SLC6A2	3.49458	2.21921e-13
ACC	SLC33A2	0.714237	2.48639e-13
ACC	SLC30A10	3.54862	4.05618e-13
ACC	SLC22A10	-0.903376	5.16454e-13
ACC	SLCO2B1	-1.6734	5.21198e-13
ACC	SLC9C2	2.09252	5.4974e-13
ACC	SLC22A31	-1.9683	6.90439e-13
ACC	SLC54A2	0.518504	7.33786e-13
ACC	SLC35A5	0.557143	7.84816e-13
ACC	SLC1A5	-1.46425	8.45942e-13
ACC	SLC24A4	-1.79109	8.58859e-13
ACC	SLC35G6	-0.760239	1.00544e-12
ACC	SLC39A1	0.709832	1.05741e-12
ACC	SLC7A5P1	-1.0402	1.40176e-12
ACC	SLC10A6	-1.49672	1.44147e-12
ACC	SLC26A6	-1.19356	2.37866e-12
ACC	SLC42A2	2.81439	2.85921e-12
ACC	SLC25A17	0.550665	3.22453e-12
ACC	SLC35E1	0.669019	3.48287e-12
ACC	SLC36A3	-0.38873	4.07053e-12
ACC	SLC22A9	-0.571173	4.58376e-12
ACC	SLC5A12	-1.43278	5.86897e-12
ACC	SLC31A1	0.935721	6.54537e-12
ACC	SLC24A3	-2.26296	1.07133e-11
ACC	SLC16A13	1.15374	1.24065e-11
ACC	SLC35D4	-0.682242	1.27277e-11
ACC	SLC47A2	-1.19439	1.76517e-11
ACC	SLC1A6	-1.80667	1.83866e-11
ACC	SLC30A2	3.21594	1.90164e-11
ACC	SLC9A8	-0.573837	2.55832e-11
ACC	SLC7A9	-1.13456	3.51216e-11
ACC	SLC9A5	-1.2075	3.68729e-11
ACC	SLC16A1	0.716321	4.37459e-11
ACC	SLC16A7	1.25548	4.79164e-11
ACC	SLC16A10	1.46257	5.10711e-11
ACC	SLC5A8	2.92119	6.87331e-11
ACC	SLC64A1	0.517427	7.63463e-11
ACC	SLC33A1	0.475348	7.6517e-11
ACC	SLC25A49	0.547931	7.68561e-11
ACC	SLC45A3	-1.22894	8.74385e-11
ACC	SLC25A44	-0.551023	8.87071e-11
ACC	SLC5A6	-0.669194	1.0171e-10
ACC	SLC26A7	-1.51359	1.60888e-10
ACC	SLC55A1	0.586559	2.00259e-10
ACC	SLC25A53	-0.587441	3.2453e-10
ACC	SLC35F1	-1.61617	3.39047e-10
ACC	SLC8A1	-1.34188	3.79846e-10
ACC	SLC1A4	0.880024	4.02568e-10
ACC	SLC30A9	0.579638	4.43981e-10
ACC	SLC36A4	-0.579051	4.89912e-10
ACC	SLC25A41	-1.45479	5.85404e-10
ACC	SLC15A3	-1.05593	6.13549e-10
ACC	SLC35D3	-0.772592	7.09284e-10
ACC	SLC45A1	-1.01489	8.80222e-10
ACC	SLC39A11	0.470068	9.31188e-10
ACC	SLC59A2	-1.08338	9.38841e-10
ACC	SLC25A5	0.760403	9.82607e-10
ACC	SLC2A10	-1.47096	1.33263e-09
ACC	SLC30A6	0.387898	4.16305e-09
ACC	SLC22A15	-1.2316	4.3205e-09
ACC	SLC39A2	-1.15914	6.86124e-09
ACC	SLC39A8	0.755171	7.31141e-09
ACC	SLC31A2	1.06039	8.26937e-09
ACC	SLC2A11	-0.570644	9.5244e-09
ACC	SLC12A3	-0.730583	1.14362e-08
ACC	SLC6A1	-1.62189	1.15159e-08
ACC	SLC9A1	0.733978	1.2824e-08
ACC	SLC27A1	0.757142	1.28636e-08
ACC	SLC49A2	0.957391	1.33546e-08
ACC	SLC9A6	0.416765	1.33824e-08
ACC	SLC10A4	-1.17194	1.64497e-08
ACC	SLC9B2	-0.739138	1.67686e-08
ACC	SLC2A5	-1.8731	1.74445e-08
ACC	SLC25A6	0.616131	1.78212e-08
ACC	SLC7A5	-1.32078	2.14396e-08
ACC	SLC25A46	0.496931	2.21209e-08
ACC	SLC39A6	0.593387	2.2654e-08
ACC	SLC22A32	-0.544907	2.30052e-08
ACC	SLC30A8	-0.98059	2.55779e-08
ACC	SLC35F2	-1.0252	3.24017e-08
ACC	SLC9A3	-1.57206	3.87435e-08
ACC	SLC29A4	-1.374	6.70106e-08
ACC	SLC30A7	0.344046	7.03374e-08
ACC	SLC56A2	-0.627919	7.1848e-08
ACC	SLC25A40	0.586403	8.68398e-08
ACC	SLCO4A1	-1.37216	1.02914e-07
ACC	SLCO2A1	-1.08017	1.91997e-07
ACC	SLC30A4	-0.487269	2.02371e-07
ACC	SLCO3A1	-0.583554	2.22139e-07
ACC	SLC25A42	-0.452777	2.54069e-07
ACC	SLC28A1	-0.866943	3.07789e-07
ACC	SLC25A14	0.400681	4.27437e-07
ACC	SLC37A1	-0.720182	4.41387e-07
ACC	SLC25A36	-0.402734	5.35495e-07
ACC	SLC6A17	1.74822	6.2575e-07
ACC	SLC35A3	-0.394872	6.74452e-07
ACC	SLC16A8	-1.2355	6.75067e-07
ACC	SLC25A33	-0.473639	6.7633e-07
ACC	SLC25A28	-0.387215	6.78612e-07
ACC	SLC6A8	0.855314	6.92171e-07
ACC	SLC5A4	-1.06793	7.73719e-07
ACC	SLC22A17	-1.16661	1.22994e-06
ACC	SLC22A1	-0.872143	1.33273e-06
ACC	SLC7A1	-0.898517	1.44323e-06
ACC	SLC65A1	0.475627	1.79412e-06
ACC	SLC25A25	-0.668383	1.8844e-06
ACC	SLC43A2	-0.619917	1.96783e-06
ACC	SLC57A5	-0.347483	2.12007e-06
ACC	SLC6A9	1.17861	2.23978e-06
ACC	SLC26A4	-0.814211	2.58303e-06
ACC	SLC16A2	0.917267	4.79163e-06
ACC	SLC9C1	-0.743312	4.81359e-06
ACC	SLC35G1	0.508449	5.08574e-06
ACC	SLC25A11	0.295606	5.89536e-06
ACC	SLC2A4	-1.16625	6.54073e-06
ACC	SLC35A1	0.278268	7.14426e-06
ACC	SLC40A1	1.03319	8.00883e-06
ACC	SLC16A14	0.790375	8.15723e-06
ACC	SLC44A2	-0.499486	1.07348e-05
ACC	SLC25A4	-0.533346	1.40175e-05
ACC	SLC57A2	0.411311	1.4599e-05
ACC	SLC57A1	-0.556239	2.16084e-05
ACC	SLC44A5	1.47856	2.21529e-05
ACC	SLC63A3	1.28321	3.3834e-05
ACC	SLC6A5	-0.48719	4.84032e-05
ACC	SLC1A1	-0.87028	4.84751e-05
ACC	SLC38A10	0.244691	4.93114e-05
ACC	SLC25A32	0.255743	5.73369e-05
ACC	SLC7A7	-0.585198	5.88469e-05
ACC	SLC19A1	-0.452637	6.15078e-05
ACC	SLC25A37	0.427878	7.20719e-05
ACC	SLCO1B1	-0.321361	7.63027e-05
ACC	SLC37A3	-0.320957	9.71948e-05
ACC	SLC29A3	0.591886	0.00010221
ACC	SLC36A1	-0.354506	0.000123083
ACC	SLC17A4	-0.843781	0.000132334
ACC	SLC27A2	1.44291	0.000133731
ACC	SLC65A2	-0.859163	0.000178075
ACC	SLC25A47	-0.525175	0.000212254
ACC	SLC53A1	0.301104	0.000217487
ACC	SLC9A9	-0.633097	0.000242294
ACC	SLC22A4	-0.520103	0.00025239
ACC	SLC55A3	0.255003	0.000254708
ACC	SLC2A7	-0.19326	0.000294477
ACC	SLC51A	1.02118	0.000342643
ACC	SLC13A3	1.0019	0.000374666
ACC	SLC6A3	-0.994034	0.000417734
ACC	SLC5A2	-0.890274	0.000564493
ACC	SLC24A5	-0.470124	0.000577962
ACC	SLC25A22	0.44079	0.000752099
ACC	SLC17A5	0.467557	0.000758373
ACC	SLC25A35	-0.390379	0.000764925
ACC	SLC25A15	-0.503455	0.000816713
ACC	SLC22A11	1.06069	0.00140102
ACC	SLC25A30	0.344199	0.00170226
ACC	SLC54A3	-0.119511	0.00179463
ACC	SLC35B1	0.157888	0.0024456
ACC	SLC2A6	0.663686	0.0028041
ACC	SLC2A2	-0.568475	0.00300533
ACC	SLC25A21	0.642695	0.00415587
ACC	SLC37A4	0.206946	0.00471489
ACC	SLC49A1	0.314134	0.005616
ACC	SLC17A8	0.531884	0.00693158
ACC	SLC18A3	0.893762	0.00799916
ACC	SLC17A3	0.81656	0.00923477
ACC	SLC35E4	-0.256185	0.00984742
ACC	SLC4A1	-0.710743	0.0102813
ACC	SLC4A10	0.922826	0.0121407
ACC	SLC35F4	-0.598575	0.0149547
ACC	SLC54A1	-0.219437	0.0152284
ACC	SLC10A5	0.27496	0.0152901
ACC	SLC4A2	0.3014	0.0158308
ACC	SLC27A4	0.186863	0.0162945
ACC	SLC25A52	-0.250243	0.0176037
ACC	SLC9A7	0.415871	0.0182582
ACC	SLC26A1	-0.328533	0.0235453
ACC	SLC35C1	-0.156667	0.0236047
ACC	SLC35F3	0.709058	0.0282174
ACC	SLC25A20	0.216808	0.0300313
ACC	SLC22A5	-0.238327	0.0323358
ACC	SLC7A11	-0.534331	0.0334027
ACC	SLC49A4	-0.176082	0.0354975
ACC	SLC45A2	-0.312723	0.0410896
ACC	SLC20A1	-0.228643	0.042031
ACC	SLC22B2	0.614071	0.0492633
ACC	SLC17A1	0.467057	0.0543731
ACC	SLC35B3	-0.137759	0.0547416
ACC	SLC44A3	-0.329093	0.0566281
ACC	SLC44A1	-0.202029	0.0580148
ACC	SLC9A2	0.600521	0.0698724
ACC	SLC56A3	0.210765	0.0787147
ACC	SLC9B1	-0.230761	0.0788339
ACC	SLC22A18	-0.261196	0.0801411
ACC	SLC1A3	0.329133	0.0871457
ACC	SLC38A8	0.420552	0.0920955
ACC	SLC42A3	0.89828	0.103499
ACC	SLC27A6	0.63155	0.113473
ACC	SLC24A1	-0.133208	0.118981
ACC	SLC38A2	-0.145726	0.142336
ACC	SLC12A4	-0.142064	0.14449
ACC	SLC7A8	0.220238	0.145429
ACC	SLC30A3	0.517089	0.145543
ACC	SLC2A12	-0.314765	0.172364
ACC	SLC39A4	0.279173	0.174923
ACC	SLC56A5	0.102032	0.175755
ACC	SLC6A13	-0.305881	0.185003
ACC	SLC22A3	0.332133	0.189583
ACC	SLC8A2	-0.37373	0.190076
ACC	SLC4A11	-0.250479	0.193472
ACC	SLC6A6	-0.200038	0.194638
ACC	SLC43A1	-0.161887	0.214644
ACC	SLC35D2	0.129802	0.227603
ACC	SLC12A8	-0.291265	0.241996
ACC	SLC12A7	-0.146926	0.245273
ACC	SLC12A2	0.155893	0.25406
ACC	SLC2A9	-0.191171	0.257248
ACC	SLC37A2	0.227925	0.277348
ACC	SLC13A1	0.133931	0.292573
ACC	SLC25A2	0.134061	0.307171
ACC	SLC46A3	0.161541	0.317297
ACC	SLCO6A1	-0.109821	0.332769
ACC	SLC10A7	-0.0729304	0.333216
ACC	SLC22B3	0.357075	0.339834
ACC	SLC5A5	-0.203647	0.354217
ACC	SLC57A4	0.129191	0.362138
ACC	SLC25A51	-0.0757584	0.36574
ACC	SLC1A2	-0.242656	0.396821
ACC	SLC22B1	-0.256408	0.397247
ACC	SLC13A2	0.224339	0.408402
ACC	SLC29A1	0.130036	0.420737
ACC	SLC5A10	-0.138383	0.445221
ACC	SLC48A1	0.0997648	0.455182
ACC	SLC55A2	0.0750908	0.461709
ACC	SLC7A14	0.301879	0.476173
ACC	SLC11A2	-0.0708195	0.501599
ACC	SLC5A3	0.05761	0.574783
ACC	SLC13A5	0.1846	0.618254
ACC	SLC25A24	-0.0556879	0.668492
ACC	SLC27A5	0.0381562	0.679037
ACC	SLC4A3	0.101655	0.685063
ACC	SLC16A6	-0.0730615	0.695931
ACC	SLC25A26	-0.0236737	0.704473
ACC	SLC25A7	-0.0319109	0.750189
ACC	SLC25A23	0.0351369	0.75134
ACC	SLC18B1	0.027447	0.758611
ACC	SLC25A16	-0.0166176	0.761129
ACC	SLC2A1	-0.0462776	0.772936
ACC	SLC12A9	0.0171769	0.775514
ACC	SLC41A1	-0.0275941	0.803106
ACC	SLC19A2	-0.0204308	0.81188
ACC	SLC25A8	0.0468073	0.813565
ACC	SLC12A1	-0.0493667	0.857834
ACC	SLC7A4	0.0689028	0.874323
ACC	SLC16A3	0.022563	0.899936
ACC	SLC51B	0.0292739	0.916002
ACC	SLC35D1	-0.0103451	0.921128
ACC	SLC39A13	-0.000788554	0.991173
BLCA	SLC42A1	-2.4498	0
BLCA	SLC1A5	2.91601	6.74522e-283
BLCA	SLC52A2	2.02035	4.52359e-241
BLCA	SLC12A1	-2.69294	2.22478e-228
BLCA	SLC24A4	-3.94337	3.33685e-223
BLCA	SLC22A6	-1.07254	2.71908e-217
BLCA	SLC39A11	2.10026	2.79668e-213
BLCA	SLC7A14	-3.32929	1.55371e-208
BLCA	SLC25A18	-2.74212	3.46988e-206
BLCA	SLC39A12	-2.04783	6.11627e-201
BLCA	SLC50A1	2.0532	2.39393e-200
BLCA	SLC35A2	1.74103	3.76737e-197
BLCA	SLC1A2	-4.10584	2.12648e-190
BLCA	SLC6A1	-3.39731	4.47077e-190
BLCA	SLC39A4	2.58406	4.28089e-189
BLCA	SLC26A3	-2.29738	9.54016e-186
BLCA	SLC24A5	-1.2035	1.15367e-183
BLCA	SLC4A1	-2.50263	3.51848e-183
BLCA	SLC5A9	-3.39666	7.33154e-182
BLCA	SLC25A10	2.2631	3.45727e-181
BLCA	SLC25A4	-1.76001	8.64136e-178
BLCA	SLC16A13	2.22505	3.52082e-174
BLCA	SLC35B2	1.26542	2.654e-173
BLCA	SLC57A3	3.81129	1.7656e-172
BLCA	SLC25A17	0.843882	1.78581e-171
BLCA	SLC22B4	-2.85147	6.19904e-170
BLCA	SLC25A39	1.17046	1.74902e-169
BLCA	SLC52A3	3.0566	7.74195e-166
BLCA	SLC8A3	-3.26893	9.11831e-165
BLCA	SLC39A7	1.34086	1.09106e-164
BLCA	SLC25A27	-3.62196	2.1251e-162
BLCA	SLC17A7	-3.24284	6.56766e-162
BLCA	SLC61A1	1.28378	3.07839e-158
BLCA	SLC2A4	-4.13328	9.41625e-158
BLCA	SLC32A1	-1.73244	1.19978e-157
BLCA	SLC4A10	-2.60296	6.67635e-157
BLCA	SLC12A8	2.73541	2.90285e-154
BLCA	SLC26A10	-3.26084	3.79283e-154
BLCA	SLC25A34	-2.60303	4.72209e-154
BLCA	SLC26A8	-2.36081	3.17622e-151
BLCA	SLC39A1	1.03354	1.17864e-147
BLCA	SLC58A1	0.941463	1.04847e-146
BLCA	SLC44A3	2.86626	4.82526e-146
BLCA	SLC35F1	-2.81745	5.0821e-145
BLCA	SLCO1C1	-2.46932	5.42299e-141
BLCA	SLC27A2	3.40522	4.1813e-140
BLCA	SLC39A6	1.55003	6.58864e-139
BLCA	SLC58A2	2.2553	7.11505e-139
BLCA	SLC30A6	0.836379	2.3718e-138
BLCA	SLC2A1	2.67772	3.94786e-138
BLCA	SLC6A13	-2.62341	1.76241e-137
BLCA	SLC25A50	0.862549	7.02914e-136
BLCA	SLC6A16	-3.3811	4.74997e-135
BLCA	SLC25A45	-1.73225	2.16489e-134
BLCA	SLC16A12	-3.41399	5.03328e-133
BLCA	SLC39A9	0.775185	4.5924e-132
BLCA	SLC25A24	1.37586	1.70988e-131
BLCA	SLC3A1	-2.60752	3.38905e-131
BLCA	SLC9A1	1.40485	7.68155e-130
BLCA	SLC57A6	4.07713	1.32356e-129
BLCA	SLC25A48	-2.54602	2.198e-129
BLCA	SLC4A5	-1.66093	3.64023e-127
BLCA	SLC10A3	1.01749	5.21217e-127
BLCA	SLC25A8	2.42504	2.70527e-126
BLCA	SLC25A37	-1.34353	7.5665e-126
BLCA	SLC38A3	-3.22763	1.93586e-125
BLCA	SLC9A5	-2.05455	2.87175e-125
BLCA	SLC57A2	0.859926	1.94519e-124
BLCA	SLC25A5	1.08489	5.35001e-121
BLCA	SLC29A3	2.00472	5.90055e-121
BLCA	SLC45A1	-2.22382	7.6957e-121
BLCA	SLC27A1	-1.28232	3.49219e-119
BLCA	SLC22B2	-3.72901	1.02962e-118
BLCA	SLC16A3	2.02517	1.48997e-118
BLCA	SLC54A1	-1.02799	2.01818e-117
BLCA	SLC47A1	-3.04534	5.2603e-117
BLCA	SLC35C2	0.737889	9.89795e-117
BLCA	SLC26A4	-2.20827	6.25969e-116
BLCA	SLC15A1	4.04536	1.34103e-114
BLCA	SLC64A1	0.951675	2.14539e-114
BLCA	SLC22A7	-1.53321	8.65762e-113
BLCA	SLC52A1	3.03624	7.53761e-111
BLCA	SLC25A30	-1.01546	2.14683e-106
BLCA	SLC51B	-1.8978	2.00174e-105
BLCA	SLC56A1	0.823682	2.19621e-105
BLCA	SLC25A1	1.07387	6.72435e-105
BLCA	SLC6A17	-2.75919	2.03292e-104
BLCA	SLC25A42	-1.27962	2.71723e-104
BLCA	SLC5A4	-1.77146	4.59851e-104
BLCA	SLC25A13	0.875959	6.18964e-103
BLCA	SLC25A9	-1.57383	2.40481e-101
BLCA	SLC44A4	4.30064	5.82224e-100
BLCA	SLC5A8	-1.63962	6.58052e-100
BLCA	SLC35F2	1.52813	7.3367e-99
BLCA	SLC59A1	1.84754	1.20316e-98
BLCA	SLC4A11	2.08907	1.92235e-98
BLCA	SLC22A10	-0.957155	2.35809e-97
BLCA	SLC16A11	-1.99989	4.35405e-97
BLCA	SLC22B5	2.75408	1.15839e-96
BLCA	SLC7A6	-1.28521	1.57377e-96
BLCA	SLC27A4	1.11724	2.63081e-96
BLCA	SLC6A7	-1.74421	2.86451e-95
BLCA	SLC38A1	1.18152	7.26973e-95
BLCA	SLC22A32	0.98196	1.45381e-94
BLCA	SLC25A12	-0.958185	2.48701e-94
BLCA	SLC4A8	-2.14368	3.99688e-94
BLCA	SLC53A1	1.12094	3.26299e-92
BLCA	SLC35B1	0.629192	1.67896e-91
BLCA	SLCO4A1	-2.9448	1.89977e-91
BLCA	SLC25A19	0.886322	9.05678e-91
BLCA	SLC22A17	-1.69089	1.45185e-90
BLCA	SLC35C1	0.926825	2.80792e-90
BLCA	SLC9A3	-2.10686	8.97252e-90
BLCA	SLC22A31	-2.4512	1.15253e-89
BLCA	SLC44A5	2.71057	2.88704e-89
BLCA	SLC20A1	1.30722	3.72307e-89
BLCA	SLC63A1	0.669627	6.20095e-88
BLCA	SLC25A23	-1.56232	9.6378e-88
BLCA	SLC35F6	0.728763	2.16802e-87
BLCA	SLC22A12	-0.546432	6.37645e-87
BLCA	SLC22A3	-3.30947	6.62726e-87
BLCA	SLC14A2_UT.A1	-1.48305	1.36489e-86
BLCA	SLC9B2	-1.52998	1.39753e-86
BLCA	SLC48A1	-0.944346	3.97093e-86
BLCA	SLC65A2	-2.09931	1.30931e-85
BLCA	SLC9A4	3.98931	3.20439e-84
BLCA	SLC7A5	1.95396	7.2175e-84
BLCA	SLC42A2	3.77317	8.04944e-84
BLCA	SLC38A10	0.690159	2.73785e-82
BLCA	SLC30A7	0.59696	4.58499e-82
BLCA	SLC56A4	0.760396	4.67668e-81
BLCA	SLC2A13	-1.45997	9.42826e-81
BLCA	SLC39A3	0.679117	1.11107e-80
BLCA	SLC25A29	-1.20676	2.71732e-80
BLCA	SLC25A25	-1.01729	3.44863e-80
BLCA	SLC43A1	-1.60165	3.68988e-80
BLCA	SLC35E1	0.575224	3.13714e-79
BLCA	SLC19A3	-2.50807	1.98772e-78
BLCA	SLC2A11	-1.2176	1.76882e-77
BLCA	SLC7A2	-2.22545	2.25883e-77
BLCA	SLC37A1	1.35172	2.16595e-75
BLCA	SLC31A1	0.811586	3.84067e-74
BLCA	SLC30A5	0.5339	5.22622e-74
BLCA	SLC44A1	0.813882	2.97008e-73
BLCA	SLC35D2	0.686879	7.04779e-73
BLCA	SLC9A2	3.27691	1.06833e-71
BLCA	SLC37A2	1.59377	2.20663e-71
BLCA	SLC5A6	0.957157	2.28226e-71
BLCA	SLC38A11	-2.08468	6.11027e-71
BLCA	SLC17A3	-0.986137	1.23157e-70
BLCA	SLC17A6	-0.969233	8.39789e-69
BLCA	SLC9B1	-1.04245	1.30066e-68
BLCA	SLC5A10	-1.47094	5.49711e-67
BLCA	SLC16A2	-1.5322	1.00503e-66
BLCA	SLC38A7	0.59415	7.22094e-66
BLCA	SLC62A1	-1.39238	2.13826e-65
BLCA	SLC4A4	-2.61231	5.46832e-65
BLCA	SLC2A14	-1.93134	1.28869e-64
BLCA	SLC25A20	-0.878718	1.1144e-63
BLCA	SLC11A1	-1.52234	1.23825e-63
BLCA	SLC39A14	-1.1677	3.80679e-63
BLCA	SLC7A10	-2.15228	2.98992e-62
BLCA	SLC22A20	1.63227	1.95306e-61
BLCA	SLC2A10	1.43623	2.04068e-61
BLCA	SLC39A2	2.98754	2.38187e-61
BLCA	SLC25A41	-1.67694	3.02073e-61
BLCA	SLC26A7	-1.89374	7.41936e-61
BLCA	SLC18A2	-1.9785	1.26402e-60
BLCA	SLC5A12	2.1551	3.57712e-60
BLCA	SLC9A9	-1.30384	4.16224e-60
BLCA	SLC25A15	0.829695	2.95243e-59
BLCA	SLC9A8	-0.606445	6.23527e-59
BLCA	SLC30A4	-1.29594	1.09858e-58
BLCA	SLC16A7	-1.54362	2.31447e-58
BLCA	SLC16A4	-1.60124	3.08053e-58
BLCA	SLC6A15	-2.78076	5.22372e-58
BLCA	SLC16A8	-1.43221	5.33194e-58
BLCA	SLC6A20	-1.77243	7.49305e-58
BLCA	SLC9C2	-1.09715	7.77109e-58
BLCA	SLC35G6	-0.782382	3.02779e-57
BLCA	SLC26A1	-1.19364	3.10117e-57
BLCA	SLC2A3	-1.54761	6.30984e-57
BLCA	SLC25A6	0.664982	1.31634e-56
BLCA	SLC38A8	-0.859542	1.42407e-56
BLCA	SLC6A14	2.85497	4.39294e-56
BLCA	SLC13A4	-1.33478	5.53245e-56
BLCA	SLC46A3	-1.17864	6.66618e-56
BLCA	SLC5A1	-2.47535	6.7479e-56
BLCA	SLC24A3	-1.73272	3.67725e-54
BLCA	SLC22A15	-1.00053	5.79186e-54
BLCA	SLC59A2	0.901941	3.20972e-53
BLCA	SLC25A31	-0.594195	3.39236e-53
BLCA	SLC19A1	0.79913	4.82443e-53
BLCA	SLC35B3	0.504019	6.15101e-53
BLCA	SLC3A2	0.739026	9.36869e-53
BLCA	SLC39A5	-1.45321	2.9134e-51
BLCA	SLC39A13	-0.607651	3.16612e-51
BLCA	SLC5A11	-1.45041	1.36425e-50
BLCA	SLC35E2	-0.827369	1.97036e-50
BLCA	SLC43A3	-1.16292	5.27223e-50
BLCA	SLC2A6	1.27629	2.59662e-49
BLCA	SLC33A1	0.441214	3.31618e-49
BLCA	SLC49A3	-1.1682	4.09644e-49
BLCA	SLC1A7	-1.95572	4.33314e-49
BLCA	SLC13A5	-1.76274	1.17597e-48
BLCA	SLCO2B1	-1.5836	1.29343e-48
BLCA	SLC5A2	-1.41417	2.10058e-48
BLCA	SLC60A1	-1.3663	3.89919e-48
BLCA	SLC49A4	0.621743	5.54381e-47
BLCA	SLC25A47	-0.83584	1.20624e-46
BLCA	SLC22A8	-0.577525	5.77433e-46
BLCA	SLC25A36	-0.543715	8.3833e-46
BLCA	SLC25A46	-0.465278	1.7908e-45
BLCA	SLC30A2	3.01365	1.82835e-45
BLCA	SLC35G5	-0.918647	2.0573e-45
BLCA	SLC6A3	-1.36804	5.63672e-45
BLCA	SLC35D4	0.763759	1.82095e-44
BLCA	SLC6A5	-0.670845	3.23848e-44
BLCA	SLC25A22	0.564978	5.12166e-44
BLCA	SLC16A5	1.364	3.27524e-43
BLCA	SLC12A4	-0.654492	3.93364e-43
BLCA	SLC37A4	0.558716	5.00112e-43
BLCA	SLC49A1	0.729953	8.02979e-43
BLCA	SLC45A3	0.988098	5.67756e-42
BLCA	SLC33A2	0.677325	6.13741e-42
BLCA	SLC2A9	1.27281	8.19374e-42
BLCA	SLC56A2	0.713244	1.64975e-41
BLCA	SLCO6A1	1.51784	2.45079e-41
BLCA	SLC56A3	-0.658864	2.98179e-41
BLCA	SLC6A11	2.33331	5.51076e-41
BLCA	SLC35F3	-1.69785	5.33473e-40
BLCA	SLC27A6	-1.88742	1.81104e-38
BLCA	SLC30A1	0.541844	4.58589e-38
BLCA	SLC22A4	-0.820105	4.58019e-37
BLCA	SLC25A43	0.761185	4.91196e-37
BLCA	SLC63A2	-1.18846	3.45319e-36
BLCA	SLC25A28	-0.456079	8.35266e-36
BLCA	SLC36A4	-0.817251	3.52323e-35
BLCA	SLC34A2	-2.05377	6.35394e-35
BLCA	SLC55A1	0.383741	2.84363e-34
BLCA	SLC17A4	-0.999301	4.81784e-34
BLCA	SLC13A1	-0.31489	5.64333e-34
BLCA	SLC4A3	-1.07002	2.99791e-33
BLCA	SLC8A2	-1.45397	3.90058e-33
BLCA	SLC15A4	-0.390486	4.41902e-33
BLCA	SLC8A1	-0.99422	4.83366e-33
BLCA	SLC35G2	-0.929376	7.10479e-33
BLCA	SLC38A2	0.571402	2.09266e-32
BLCA	SLC12A9	0.408546	2.93676e-32
BLCA	SLC22A5	-0.627053	1.61078e-31
BLCA	SLC26A5	-1.18257	3.05281e-31
BLCA	SLC25A49	-0.305805	5.37053e-31
BLCA	SLC4A2	0.356401	6.17661e-31
BLCA	SLC17A2	-0.324116	7.14681e-31
BLCA	SLC41A1	-0.553532	8.0809e-31
BLCA	SLC38A9	0.413237	4.94755e-30
BLCA	SLCO3A1	-0.893298	1.75963e-29
BLCA	SLC17A1	-0.536229	2.60853e-29
BLCA	SLC2A12	-1.37377	3.11711e-29
BLCA	SLC36A2	-1.11363	3.92961e-29
BLCA	SLC26A6	-0.518124	7.08273e-29
BLCA	SLC17A9	-0.978463	7.81056e-29
BLCA	SLC6A19	-0.946253	1.88137e-28
BLCA	SLC1A6	2.68809	4.33879e-28
BLCA	SLCO5A1	-1.17789	5.08824e-28
BLCA	SLC35A3	0.424286	4.27653e-27
BLCA	SLC16A9	-1.36323	1.92112e-26
BLCA	SLC22A25	-0.487664	2.25025e-26
BLCA	SLC1A3	-1.06502	3.53851e-26
BLCA	SLC36A3	-0.335004	6.87896e-26
BLCA	SLC22A14	-0.74423	2.36333e-25
BLCA	SLC6A2	1.56993	2.41564e-25
BLCA	SLC35F4	-0.837725	2.43072e-25
BLCA	SLC30A10	-1.07774	4.66636e-25
BLCA	SLC12A3	1.07421	1.01884e-24
BLCA	SLC25A52	-0.43457	1.60106e-23
BLCA	SLC7A11	1.12121	2.71595e-23
BLCA	SLC22B1	-0.888493	2.22323e-22
BLCA	SLC25A21	-0.803697	4.38994e-22
BLCA	SLC6A12	-0.90641	1.0642e-21
BLCA	SLC7A3	-0.878258	1.14452e-21
BLCA	SLC7A9	-0.797399	1.15224e-21
BLCA	SLC35E3	0.448313	1.19288e-21
BLCA	SLC22A16	-0.72944	1.34733e-21
BLCA	SLC10A7	0.328355	1.4827e-21
BLCA	SLC16A10	-0.949277	1.80715e-21
BLCA	SLC9A7	0.636881	1.92954e-21
BLCA	SLC22A18	0.523949	6.35817e-21
BLCA	SLC12A6	-0.494254	1.00212e-20
BLCA	SLC47A2	-1.19501	1.17182e-20
BLCA	SLC16A14	-0.625069	1.34004e-20
BLCA	SLC25A32	0.308748	1.39616e-20
BLCA	SLC28A3	1.36059	2.066e-20
BLCA	SLC65A1	-0.39719	1.09529e-19
BLCA	SLC7A1	0.55097	2.79526e-18
BLCA	SLC38A4	1.46973	3.03233e-18
BLCA	SLC7A4	1.33762	3.25743e-18
BLCA	SLC56A5	-0.353413	3.81224e-18
BLCA	SLC14A1_UT.B1	1.65035	6.79421e-18
BLCA	SLC37A3	0.248111	8.48339e-18
BLCA	SLC22A1	-0.705342	9.80076e-18
BLCA	SLC26A11	-0.394169	2.71889e-17
BLCA	SLC30A3	-0.942871	6.61928e-17
BLCA	SLC42A3	1.43507	1.1321e-16
BLCA	SLC25A7	0.749784	3.89645e-16
BLCA	SLC44A2	0.421414	5.38825e-16
BLCA	SLC26A9	-0.993361	7.08332e-16
BLCA	SLC55A3	-0.255585	9.70959e-16
BLCA	SLCO1B3	1.44042	3.82431e-15
BLCA	SLC1A1	-0.614609	4.24331e-15
BLCA	SLC22A24	-0.0955019	1.27801e-14
BLCA	SLC6A4	-0.851805	1.54481e-14
BLCA	SLC43A2	0.417271	1.68051e-14
BLCA	SLC2A5	-0.718855	1.88987e-14
BLCA	SLC54A3	-0.132505	2.51724e-14
BLCA	SLC18A1	-0.465597	2.64556e-14
BLCA	SLC41A3	0.231291	3.46961e-14
BLCA	SLC30A8	-0.792216	3.77409e-14
BLCA	SLC5A5	0.903873	6.37714e-14
BLCA	SLC35G3	-0.240665	2.66442e-13
BLCA	SLC4A7	-0.359912	2.86724e-13
BLCA	SLCO4C1	0.98887	4.72982e-13
BLCA	SLCO1B1	0.587873	4.77401e-13
BLCA	SLC35A1	-0.243996	9.91611e-13
BLCA	SLC22A2	-0.510934	1.43614e-12
BLCA	SLC12A5	-0.636446	1.6126e-12
BLCA	SLC22B3	-0.786748	1.74459e-12
BLCA	SLC18A3	-0.615053	2.67658e-12
BLCA	SLC39A10	0.305587	2.81932e-12
BLCA	SLC25A16	-0.233583	3.95554e-12
BLCA	SLC23A2	-0.420253	8.86599e-12
BLCA	SLC35G4	-0.0728573	1.10018e-11
BLCA	SLC25A53	-0.239602	3.52664e-11
BLCA	SLC12A7	0.34139	5.22985e-11
BLCA	SLC29A4	-0.600718	5.40181e-11
BLCA	SLC4A9	-0.517723	1.02748e-10
BLCA	SLC13A2	-0.62801	1.38229e-10
BLCA	SLC35F5	0.207884	2.46378e-10
BLCA	SLC2A8	0.305899	3.40511e-10
BLCA	SLC63A3	0.515291	8.82472e-10
BLCA	SLC17A5	0.278419	1.90981e-09
BLCA	SLC2A2	-0.411199	3.33899e-09
BLCA	SLC10A6	-0.627941	4.6938e-09
BLCA	SLC57A1	-0.357106	5.89044e-09
BLCA	SLC16A6	-0.424872	6.14401e-09
BLCA	SLC46A1	0.29355	7.68198e-09
BLCA	SLC22A9	-0.311671	8.23847e-09
BLCA	SLC8B1	0.203264	8.72918e-09
BLCA	SLC22A13	-0.302072	9.16698e-09
BLCA	SLC7A5P1	-0.347284	1.52885e-08
BLCA	SLC35A4	0.138677	1.56891e-08
BLCA	SLC40A1	-0.434902	1.89211e-08
BLCA	SLC25A38	0.170325	2.76228e-08
BLCA	SLCO2A1	-0.421713	3.16977e-08
BLCA	SLC28A2	-0.59668	4.32592e-08
BLCA	SLC9A6	-0.164403	5.57227e-08
BLCA	SLC57A5	0.202103	2.32693e-07
BLCA	SLC29A1	-0.292859	3.78935e-07
BLCA	SLC36A1	-0.193852	4.03381e-07
BLCA	SLC17A8	-0.4348	4.10896e-07
BLCA	SLC34A1	0.329818	5.93192e-07
BLCA	SLC24A1	0.189972	6.45324e-07
BLCA	SLC25A11	0.136148	6.96082e-07
BLCA	SLC12A2	-0.2369	1.70007e-06
BLCA	SLC1A4	-0.289703	1.79247e-06
BLCA	SLC45A4	-0.263703	2.04484e-06
BLCA	SLC27A3	-0.182369	3.28285e-06
BLCA	SLC23A1	-0.419769	3.70095e-06
BLCA	SLC18B1	0.234209	4.30175e-06
BLCA	SLC35D1	0.193817	4.83686e-06
BLCA	SLC57A4	0.243365	5.38166e-06
BLCA	SLC5A3	0.215417	6.08636e-06
BLCA	SLC39A8	0.285418	1.02047e-05
BLCA	SLC7A13	0.222283	1.10082e-05
BLCA	SLC10A4	-0.466815	1.17655e-05
BLCA	SLC55A2	-0.267652	1.63616e-05
BLCA	SLC15A2	0.301484	1.64874e-05
BLCA	SLC51A	-0.248968	3.24238e-05
BLCA	SLC5A7	0.629511	3.30246e-05
BLCA	SLC25A26	0.114747	3.39085e-05
BLCA	SLC25A2	-0.226411	4.51008e-05
BLCA	SLC25A33	0.154967	4.91289e-05
BLCA	SLC25A51	0.143918	5.30798e-05
BLCA	SLC28A1	-0.325565	6.68161e-05
BLCA	SLC22A23	0.231344	0.000125544
BLCA	SLC13A3	-0.367383	0.000162896
BLCA	SLC6A18	-0.0682575	0.000172221
BLCA	SLC38A6	0.120062	0.000179792
BLCA	SLC35G1	0.18499	0.000338127
BLCA	SLC2A7	-0.0954253	0.000784103
BLCA	SLC6A8	0.286175	0.000889738
BLCA	SLC25A40	0.110954	0.00105836
BLCA	SLC46A2	0.367799	0.00213728
BLCA	SLC7A7	-0.26725	0.00218894
BLCA	SLC41A2	-0.275257	0.00290492
BLCA	SLC38A5	0.342788	0.00345566
BLCA	SLC31A2	-0.187109	0.00396426
BLCA	SLC35D3	0.261085	0.0048598
BLCA	SLC15A3	0.210579	0.00675871
BLCA	SLC35E4	0.136377	0.00716697
BLCA	SLC16A1	-0.295973	0.00859167
BLCA	SLC25A14	0.0728667	0.010483
BLCA	SLC20A2	-0.101531	0.0182685
BLCA	SLC24A2	0.251863	0.0193153
BLCA	SLC19A2	-0.132509	0.0241583
BLCA	SLC26A2	0.123386	0.0296492
BLCA	SLC25A44	0.0504978	0.0574568
BLCA	SLC54A2	0.0777002	0.0617539
BLCA	SLC35A5	0.0545942	0.0621447
BLCA	SLC27A5	-0.105697	0.0706104
BLCA	SLC23A3	-0.125953	0.0843376
BLCA	SLCO1A2	0.261757	0.0915832
BLCA	SLC11A2	-0.0575937	0.0990116
BLCA	SLC6A9	0.110082	0.100798
BLCA	SLC45A2	-0.146598	0.105811
BLCA	SLC30A9	-0.043098	0.118243
BLCA	SLC49A2	-0.0771645	0.200751
BLCA	SLC7A8	-0.0919654	0.207848
BLCA	SLC10A5	-0.0745922	0.20832
BLCA	SLC9C1	0.0623224	0.32962
BLCA	SLC22A11	0.0897411	0.350329
BLCA	SLC10A2	-0.0674392	0.42428
BLCA	SLC6A6	-0.0413533	0.459424
BLCA	SLC29A2	-0.0571453	0.469995
BLCA	SLC10A1	-0.0585942	0.573153
BLCA	SLC25A35	0.0308151	0.593482
BLCA	SLC35B4	0.0106847	0.748634
BLCA	SLC25A3	-0.00454728	0.857802
BLCA	SLC34A3	0.0118096	0.889129
BRCA	SLC13A4	-1.94708	0
BRCA	SLC9A1	0.99521	0
BRCA	SLC16A13	1.38373	0
BRCA	SLC52A2	1.36284	0
BRCA	SLC1A4	1.62774	0
BRCA	SLC36A2	-1.83666	0
BRCA	SLC16A12	-2.931	0
BRCA	SLC12A4	-1.24241	0
BRCA	SLC12A8	3.19557	0
BRCA	SLC17A7	-3.09352	0
BRCA	SLC1A5	2.08944	0
BRCA	SLC1A7	-2.56731	0
BRCA	SLC22A14	-1.77843	0
BRCA	SLC22A3	-3.81691	0
BRCA	SLC22A7	-1.5453	0
BRCA	SLC24A4	-3.19355	0
BRCA	SLC25A10	2.0669	0
BRCA	SLC25A15	1.63775	0
BRCA	SLC25A17	1.16306	0
BRCA	SLC25A24	1.77273	0
BRCA	SLC25A27	-4.031	0
BRCA	SLC25A28	-1.06938	0
BRCA	SLC25A34	-3.31725	0
BRCA	SLC25A4	-1.59601	0
BRCA	SLC25A42	-1.35388	0
BRCA	SLC25A50	1.21853	0
BRCA	SLC25A8	2.50627	0
BRCA	SLC25A9	-1.58749	0
BRCA	SLC26A10	-3.71828	0
BRCA	SLC29A3	1.90437	0
BRCA	SLC2A10	2.75116	0
BRCA	SLC2A4	-3.83237	0
BRCA	SLC30A10	-2.21536	0
BRCA	SLC30A5	1.18807	0
BRCA	SLC30A6	1.04555	0
BRCA	SLC31A1	1.34042	0
BRCA	SLC35A2	1.64738	0
BRCA	SLC35A3	1.37106	0
BRCA	SLC35B2	1.13986	0
BRCA	SLC35D4	2.70645	0
BRCA	SLC35E1	1.3112	0
BRCA	SLC35F1	-2.51444	0
BRCA	SLC35F6	1.19223	0
BRCA	SLC35G5	-1.46024	0
BRCA	SLC37A1	1.1855	0
BRCA	SLC39A1	1.25525	0
BRCA	SLC39A11	2.69334	0
BRCA	SLC39A5	-2.06692	0
BRCA	SLC39A6	4.01373	0
BRCA	SLC39A7	1.26817	0
BRCA	SLC39A9	1.56173	0
BRCA	SLC42A1	-2.12327	0
BRCA	SLC44A1	1.23949	0
BRCA	SLC44A4	5.88348	0
BRCA	SLC49A1	1.35166	0
BRCA	SLC4A1	-2.60218	0
BRCA	SLC4A9	-2.16629	0
BRCA	SLC50A1	2.28369	0
BRCA	SLC52A3	3.08936	0
BRCA	SLC56A2	1.94314	0
BRCA	SLC57A2	0.895874	0
BRCA	SLC58A1	1.29522	0
BRCA	SLC5A9	-2.56029	0
BRCA	SLC61A1	0.908354	0
BRCA	SLC6A1	-2.65653	0
BRCA	SLC6A13	-3.06944	0
BRCA	SLC6A16	-2.69378	0
BRCA	SLC7A14	-3.14646	0
BRCA	SLC8A3	-2.67458	0
BRCA	SLC9A3	-3.1526	0
BRCA	SLC9A5	-1.92886	0
BRCA	SLC9A7	1.66113	0
BRCA	SLCO4A1	-3.83716	0
BRCA	SLC9C2	-1.3459	3.99291e-301
BRCA	SLC35G2	-1.42263	9.98267e-299
BRCA	SLC35B3	0.771143	1.3301e-298
BRCA	SLC11A1	-1.95253	2.4691e-298
BRCA	SLC35F4	-1.56882	2.95506e-293
BRCA	SLC30A7	0.876752	5.09883e-293
BRCA	SLC4A4	-3.1505	2.44928e-292
BRCA	SLC38A1	1.88804	4.48302e-292
BRCA	SLC3A1	-2.27054	5.74522e-292
BRCA	SLC16A7	-1.94807	6.32307e-290
BRCA	SLC32A1	-1.67661	1.05628e-289
BRCA	SLC23A3	-1.72287	6.01518e-289
BRCA	SLC26A6	-1.20158	1.4892e-288
BRCA	SLC51B	-1.84771	1.70773e-283
BRCA	SLC25A41	-1.93503	1.76704e-282
BRCA	SLC22A1	-1.73368	9.71074e-278
BRCA	SLC25A18	-2.29375	3.81422e-276
BRCA	SLC22B4	-2.78505	9.06291e-276
BRCA	SLC30A1	1.18025	4.64722e-270
BRCA	SLC22A6	-1.05856	9.98828e-270
BRCA	SLC5A6	1.39524	1.68552e-268
BRCA	SLC39A10	1.06079	6.1942e-266
BRCA	SLC2A3	-1.58336	2.05071e-262
BRCA	SLC33A1	0.817361	3.12702e-261
BRCA	SLC48A1	-0.855529	5.74841e-261
BRCA	SLC25A43	0.960302	1.04869e-260
BRCA	SLC27A2	3.11017	2.43928e-256
BRCA	SLC24A1	1.03793	1.11867e-255
BRCA	SLC7A6	-1.05982	3.5737e-254
BRCA	SLC44A3	1.42466	1.1776e-252
BRCA	SLC25A37	-1.44984	1.55198e-251
BRCA	SLC25A51	0.762043	8.1273e-251
BRCA	SLC63A2	-1.71836	7.97983e-249
BRCA	SLC7A13	2.36814	7.45361e-248
BRCA	SLC12A6	-1.01842	2.42085e-231
BRCA	SLC23A2	-0.992946	1.81839e-230
BRCA	SLCO1C1	-1.69253	4.59793e-230
BRCA	SLC22A13	-1.06695	2.59124e-225
BRCA	SLC53A1	0.95007	8.8341e-224
BRCA	SLC16A6	2.5636	2.22974e-223
BRCA	SLC20A1	0.74719	2.38263e-223
BRCA	SLC17A4	-1.28992	4.30709e-220
BRCA	SLC25A5	0.776856	1.84227e-217
BRCA	SLC6A7	-1.74591	7.46033e-216
BRCA	SLC54A1	-0.792653	1.51372e-215
BRCA	SLC4A5	-0.998896	2.98051e-213
BRCA	SLC10A4	-1.53494	5.53029e-213
BRCA	SLC24A2	2.73026	2.77797e-212
BRCA	SLC47A2	-1.67961	8.81628e-212
BRCA	SLCO3A1	-1.28831	5.93406e-210
BRCA	SLC14A1_UT.B1	-1.96807	1.81786e-208
BRCA	SLC9A6	-1.18614	2.34806e-208
BRCA	SLC13A2	3.23389	4.39142e-206
BRCA	SLC38A11	-2.03107	3.98859e-205
BRCA	SLC13A5	-2.02277	3.77798e-204
BRCA	SLC39A13	-0.704369	7.45935e-204
BRCA	SLC16A8	-1.56827	9.81945e-204
BRCA	SLC9A9	-1.14013	4.95733e-201
BRCA	SLC18A3	-1.1311	3.27814e-200
BRCA	SLC35F5	0.78446	6.78282e-200
BRCA	SLC25A44	0.575829	4.81667e-198
BRCA	SLC22B1	-1.69187	1.49835e-192
BRCA	SLC6A19	-1.16857	8.07956e-192
BRCA	SLC12A2	1.55396	6.86767e-185
BRCA	SLC30A9	0.631772	1.08385e-184
BRCA	SLC2A2	-0.925443	2.51495e-180
BRCA	SLC22B5	2.0688	1.43508e-176
BRCA	SLC16A10	-1.75407	6.67412e-176
BRCA	SLC45A1	-1.23589	1.99616e-175
BRCA	SLC17A6	-1.01104	2.65565e-174
BRCA	SLC46A1	1.00692	6.88578e-173
BRCA	SLC22A31	-2.12696	3.51299e-172
BRCA	SLC12A7	0.732514	1.23731e-171
BRCA	SLC26A9	-2.39445	1.32668e-170
BRCA	SLC54A2	0.810039	1.75868e-167
BRCA	SLC10A2	-0.624626	3.61552e-164
BRCA	SLC47A1	-1.52465	7.72762e-164
BRCA	SLC16A11	-1.85383	2.13399e-163
BRCA	SLC4A8	2.00036	4.54937e-161
BRCA	SLC2A11	-0.732299	1.03231e-159
BRCA	SLC41A2	1.12659	2.54231e-157
BRCA	SLC25A23	-0.752932	9.66158e-155
BRCA	SLC57A6	-1.89656	1.32162e-153
BRCA	SLC42A3	-2.59274	2.32199e-153
BRCA	SLC41A1	-0.849206	4.70064e-150
BRCA	SLC35E3	0.675312	9.62632e-150
BRCA	SLC25A31	-0.67079	3.93426e-148
BRCA	SLC22B2	-1.64459	3.69445e-146
BRCA	SLC35F2	1.11187	3.75463e-146
BRCA	SLC8A2	-2.08822	1.17627e-144
BRCA	SLC30A3	-1.55728	1.20815e-144
BRCA	SLC25A25	-0.756111	1.55015e-144
BRCA	SLC17A5	0.660293	2.68105e-144
BRCA	SLC39A8	1.17132	8.49096e-144
BRCA	SLC39A4	1.2773	1.37375e-141
BRCA	SLC6A14	2.92135	2.27413e-141
BRCA	SLC52A1	1.72072	1.33436e-140
BRCA	SLC25A12	-0.596058	8.71062e-139
BRCA	SLC3A2	0.595747	3.59271e-138
BRCA	SLC25A49	-0.490614	2.69092e-134
BRCA	SLC25A40	0.541547	2.91895e-132
BRCA	SLC17A1	-0.631512	1.91874e-131
BRCA	SLC6A5	-0.74812	1.40273e-130
BRCA	SLC35A1	0.546881	1.45855e-130
BRCA	SLC58A2	1.18778	1.62315e-128
BRCA	SLC55A3	-0.483269	9.38843e-128
BRCA	SLC22B3	-1.47728	1.93254e-127
BRCA	SLC24A5	-0.87641	7.56451e-125
BRCA	SLC28A2	-1.18196	7.6899e-125
BRCA	SLC25A47	-0.91293	4.26681e-124
BRCA	SLC1A3	-1.12153	1.61635e-123
BRCA	SLC40A1	1.68092	8.91991e-123
BRCA	SLC64A1	0.47789	4.13342e-121
BRCA	SLC35B1	0.584519	3.13852e-119
BRCA	SLC6A8	-0.897397	9.81662e-119
BRCA	SLC26A8	-1.29318	2.67799e-118
BRCA	SLC25A32	0.545937	3.18873e-118
BRCA	SLC56A4	0.490176	2.51895e-116
BRCA	SLC56A1	0.604775	4.87024e-116
BRCA	SLC5A7	-1.62774	7.45671e-116
BRCA	SLC38A6	0.492116	1.93535e-115
BRCA	SLC7A7	0.903036	5.39454e-115
BRCA	SLC6A15	-2.21896	4.92508e-113
BRCA	SLC60A1	-1.20713	1.62339e-110
BRCA	SLC22A8	-0.526984	1.4122e-108
BRCA	SLC30A8	3.05768	6.56114e-108
BRCA	SLC10A1	-0.844007	2.08363e-106
BRCA	SLC34A2	2.65318	1.38266e-105
BRCA	SLC9B2	-0.871564	1.42955e-105
BRCA	SLC25A2	-0.772221	2.77847e-105
BRCA	SLC25A35	0.754155	4.63675e-105
BRCA	SLC25A13	0.532614	6.7418e-105
BRCA	SLC12A3	1.27376	1.78699e-104
BRCA	SLC6A3	-1.20733	2.47035e-103
BRCA	SLC22A17	-1.03298	1.76612e-101
BRCA	SLC27A1	-0.578012	2.39363e-101
BRCA	SLC16A14	0.896065	4.41285e-100
BRCA	SLC35E4	-0.619916	7.67369e-100
BRCA	SLCO1B3	-0.993477	2.17578e-99
BRCA	SLC7A9	-0.927913	6.24599e-99
BRCA	SLC10A7	0.482455	1.18793e-98
BRCA	SLC25A39	0.551563	1.89742e-98
BRCA	SLC25A29	-0.729401	1.98189e-97
BRCA	SLC19A1	0.598221	3.00865e-96
BRCA	SLC11A2	0.467291	6.94285e-96
BRCA	SLC22A15	-0.863722	1.23629e-95
BRCA	SLC27A4	0.510557	9.20424e-94
BRCA	SLC28A3	1.80222	1.42992e-93
BRCA	SLC7A5P1	-0.839948	1.50274e-93
BRCA	SLC36A4	-0.680077	6.79525e-93
BRCA	SLC7A8	1.11304	4.79865e-92
BRCA	SLC35A4	0.320625	6.88119e-92
BRCA	SLC42A2	1.40531	7.9372e-91
BRCA	SLC35G1	-0.806564	2.65473e-90
BRCA	SLC19A2	0.820948	9.46829e-90
BRCA	SLC22A18	0.815996	5.47769e-89
BRCA	SLCO1A2	-1.61892	3.51169e-88
BRCA	SLC36A3	-0.413766	9.45059e-88
BRCA	SLC35G3	-0.373667	3.19242e-87
BRCA	SLC15A3	0.710573	3.78514e-87
BRCA	SLC49A4	0.426522	8.38313e-87
BRCA	SLC2A12	-1.3525	4.64379e-85
BRCA	SLC33A2	0.678403	4.21718e-83
BRCA	SLC17A2	-0.397941	8.75177e-82
BRCA	SLC44A2	0.439974	1.95585e-81
BRCA	SLC5A10	-0.939497	7.72715e-81
BRCA	SLC2A1	0.758198	2.44586e-80
BRCA	SLC39A12	-1.27271	4.209e-80
BRCA	SLC55A1	0.427101	6.23861e-80
BRCA	SLC22A2	-0.66945	1.88334e-77
BRCA	SLC35A5	0.386277	5.98492e-77
BRCA	SLC5A1	1.93487	6.22711e-76
BRCA	SLC26A2	0.680549	9.38736e-74
BRCA	SLC38A9	0.369051	9.94461e-73
BRCA	SLC27A3	-0.538041	1.71986e-72
BRCA	SLC5A2	-0.96574	6.06978e-72
BRCA	SLC57A5	0.560616	1.11377e-71
BRCA	SLC17A3	-0.704625	2.04379e-71
BRCA	SLC8A1	-0.707672	9.99942e-71
BRCA	SLC25A19	0.477837	1.27443e-70
BRCA	SLC6A9	0.793493	3.49982e-70
BRCA	SLC4A7	0.733277	1.60988e-69
BRCA	SLC5A4	-0.756794	8.1272e-69
BRCA	SLC9A8	-0.415231	8.47234e-69
BRCA	SLC4A3	-0.857206	9.23406e-69
BRCA	SLC35D1	0.445371	1.93421e-66
BRCA	SLC22A9	-0.503486	7.24976e-66
BRCA	SLC1A6	-1.48626	1.05114e-65
BRCA	SLC37A2	0.723394	5.15103e-61
BRCA	SLC5A12	-1.11404	6.00204e-61
BRCA	SLC35D2	0.333539	2.53927e-60
BRCA	SLC16A9	-0.964383	9.68856e-59
BRCA	SLC35E2	-0.53256	5.21866e-58
BRCA	SLC25A26	-0.2725	1.36471e-57
BRCA	SLC7A1	0.497448	7.46859e-57
BRCA	SLC26A7	-1.00852	3.38781e-56
BRCA	SLC17A9	-0.810281	4.00978e-54
BRCA	SLC39A3	0.323042	1.04095e-53
BRCA	SLC34A3	-0.704921	4.04769e-53
BRCA	SLC25A7	1.05987	8.92733e-53
BRCA	SLC7A5	0.865155	8.97899e-53
BRCA	SLC6A17	-1.10445	7.94396e-51
BRCA	SLC2A8	-0.344682	2.63401e-49
BRCA	SLC8B1	-0.301626	1.21482e-48
BRCA	SLC29A1	0.429846	9.23862e-48
BRCA	SLC4A2	0.318954	3.4669e-47
BRCA	SLC7A11	0.82264	4.62708e-47
BRCA	SLC9A2	1.43836	5.16775e-46
BRCA	SLC35G6	-0.484782	1.70598e-45
BRCA	SLC16A4	0.629147	1.60295e-44
BRCA	SLC23A1	0.839336	2.22032e-44
BRCA	SLC25A16	0.335632	3.98202e-43
BRCA	SLC26A4	-0.734969	5.67464e-42
BRCA	SLC7A10	-1.02975	6.66526e-41
BRCA	SLC43A1	-0.534502	1.07983e-40
BRCA	SLC2A5	-0.681148	1.23351e-40
BRCA	SLC22A24	0.468859	1.2458e-39
BRCA	SLC25A21	0.639478	1.74407e-39
BRCA	SLC39A2	0.866156	3.05891e-38
BRCA	SLC5A8	1.49671	1.652e-37
BRCA	SLC36A1	-0.36351	4.09113e-36
BRCA	SLC26A1	-0.486167	4.58775e-35
BRCA	SLC6A18	-0.108632	8.85546e-35
BRCA	SLC37A3	0.261347	1.03089e-34
BRCA	SLC25A36	-0.273961	2.08206e-34
BRCA	SLC19A3	-1.02504	2.33666e-34
BRCA	SLC56A3	-0.289551	4.81523e-34
BRCA	SLC2A13	-0.44075	1.05776e-33
BRCA	SLC44A5	0.952308	5.28322e-33
BRCA	SLC1A1	0.923407	9.26044e-32
BRCA	SLC41A3	-0.232399	1.136e-31
BRCA	SLC15A2	-0.682442	2.10497e-31
BRCA	SLC57A3	0.715896	2.38857e-31
BRCA	SLC5A11	-0.69614	4.34775e-31
BRCA	SLC25A1	0.300317	5.61632e-31
BRCA	SLC38A5	-0.597468	6.57977e-31
BRCA	SLC38A8	-0.451117	1.76074e-30
BRCA	SLC30A2	0.920919	1.09789e-29
BRCA	SLC43A2	0.361141	1.19888e-29
BRCA	SLC35G4	-0.0809869	1.86147e-28
BRCA	SLC22A4	0.459179	4.95706e-27
BRCA	SLC26A5	-0.632063	7.77882e-27
BRCA	SLC35C1	0.280308	9.57528e-27
BRCA	SLC2A6	-0.448775	5.44601e-26
BRCA	SLC12A5	-0.666898	5.96232e-26
BRCA	SLC51A	-0.33874	1.6617e-25
BRCA	SLC35C2	0.18471	1.91151e-25
BRCA	SLC10A6	-0.537088	2.15819e-25
BRCA	SLC54A3	-0.136491	4.31584e-25
BRCA	SLC22A12	-0.299505	6.21577e-25
BRCA	SLC26A3	0.927238	3.51626e-24
BRCA	SLC22A20	-0.463874	4.25968e-24
BRCA	SLC38A2	-0.262495	4.95562e-24
BRCA	SLC25A20	-0.247793	5.6593e-24
BRCA	SLC12A9	-0.233211	3.0485e-23
BRCA	SLC37A4	0.216316	7.19076e-23
BRCA	SLC35F3	0.755254	3.27174e-22
BRCA	SLC2A14	-0.743242	3.41416e-22
BRCA	SLC16A2	0.386778	8.17174e-22
BRCA	SLC4A10	-0.7931	8.9237e-22
BRCA	SLC13A1	-0.203669	3.43932e-20
BRCA	SLC25A22	0.2665	2.11032e-19
BRCA	SLC25A45	-0.246704	4.52763e-19
BRCA	SLC15A4	-0.155791	1.084e-18
BRCA	SLC25A33	0.23544	1.71294e-18
BRCA	SLC22A5	0.285356	4.78681e-18
BRCA	SLC63A1	0.171782	1.88313e-17
BRCA	SLC45A4	-0.251485	2.00875e-17
BRCA	SLC38A7	0.170009	2.29462e-17
BRCA	SLC45A2	-0.352142	2.89977e-17
BRCA	SLCO1B1	-0.262589	3.17892e-17
BRCA	SLC9C1	-0.338705	6.96101e-17
BRCA	SLC29A2	0.334789	5.51608e-16
BRCA	SLC59A1	-0.459849	6.96102e-16
BRCA	SLC25A52	-0.240798	7.54772e-16
BRCA	SLC49A3	0.385495	1.16101e-15
BRCA	SLC39A14	-0.267286	1.38023e-15
BRCA	SLC17A8	-0.403473	2.29657e-15
BRCA	SLC5A3	0.260079	8.5931e-15
BRCA	SLC2A9	0.232137	8.8695e-15
BRCA	SLC1A2	0.565591	3.2903e-14
BRCA	SLCO6A1	-0.254137	6.07745e-14
BRCA	SLC18A2	-0.552087	9.63984e-14
BRCA	SLC25A30	-0.185046	2.04366e-13
BRCA	SLC10A3	0.158673	4.56069e-13
BRCA	SLC24A3	0.360728	1.52706e-12
BRCA	SLC25A3	-0.121338	2.55141e-12
BRCA	SLC14A2_UT.A1	0.402307	2.67826e-12
BRCA	SLC59A2	-0.244812	2.71917e-12
BRCA	SLC25A48	0.593584	2.7312e-12
BRCA	SLC29A4	-0.342273	3.55873e-12
BRCA	SLC7A4	-0.661222	1.8079e-11
BRCA	SLC25A53	-0.145467	2.50267e-11
BRCA	SLCO5A1	-0.388652	8.52557e-11
BRCA	SLC6A12	-0.321916	1.04704e-10
BRCA	SLCO4C1	0.397879	1.20656e-10
BRCA	SLC7A2	0.581486	1.57007e-10
BRCA	SLC27A5	-0.215141	1.95724e-10
BRCA	SLC5A5	0.405333	2.32672e-10
BRCA	SLC7A3	0.435028	5.52157e-10
BRCA	SLCO2B1	-0.225835	3.57668e-09
BRCA	SLC6A2	-0.415053	7.17617e-09
BRCA	SLC22A11	0.264361	9.28612e-09
BRCA	SLC46A2	-0.307465	9.66345e-09
BRCA	SLC6A4	0.551723	1.23995e-08
BRCA	SLC43A3	0.200196	2.45244e-08
BRCA	SLC4A11	0.319	2.7392e-08
BRCA	SLC10A5	0.193848	3.27212e-08
BRCA	SLC22A16	-0.302957	3.4549e-08
BRCA	SLC25A11	-0.103877	6.58604e-08
BRCA	SLC65A2	-0.341475	9.75717e-08
BRCA	SLC15A1	-0.483708	1.44436e-07
BRCA	SLC9A4	-0.262107	1.65076e-07
BRCA	SLC49A2	-0.183641	2.3055e-07
BRCA	SLC6A20	0.282539	4.19695e-07
BRCA	SLC6A6	-0.158396	1.14748e-06
BRCA	SLC38A10	0.110328	2.43229e-06
BRCA	SLC2A7	-0.0862546	6.19595e-06
BRCA	SLC25A14	0.0776908	1.04623e-05
BRCA	SLC13A3	-0.20422	1.37435e-05
BRCA	SLC16A5	0.191405	1.38288e-05
BRCA	SLC25A6	-0.108641	2.44479e-05
BRCA	SLC34A1	-0.15369	3.53732e-05
BRCA	SLC62A1	-0.138749	3.60871e-05
BRCA	SLC63A3	0.191655	4.10515e-05
BRCA	SLC38A4	-0.259704	4.52208e-05
BRCA	SLC35B4	-0.0872759	5.83762e-05
BRCA	SLC65A1	-0.0858676	6.63995e-05
BRCA	SLC6A11	0.358052	0.000264659
BRCA	SLC18A1	0.178908	0.000282889
BRCA	SLC16A1	-0.135201	0.00240162
BRCA	SLC9B1	0.098085	0.00275826
BRCA	SLC22A32	0.074234	0.00296903
BRCA	SLC30A4	-0.0810653	0.00380801
BRCA	SLC57A4	0.100022	0.00436586
BRCA	SLCO2A1	-0.125961	0.00547438
BRCA	SLC22A10	0.139729	0.00566959
BRCA	SLC22A23	0.0860988	0.0134665
BRCA	SLC56A5	-0.0945272	0.0145705
BRCA	SLC38A3	-0.165903	0.0163101
BRCA	SLC26A11	-0.0572859	0.0177555
BRCA	SLC57A1	0.0621345	0.0231592
BRCA	SLC31A2	0.0677095	0.0485324
BRCA	SLC18B1	0.0671023	0.0525827
BRCA	SLC12A1	0.149065	0.0591295
BRCA	SLC28A1	0.108997	0.0730162
BRCA	SLC25A38	-0.0297683	0.105725
BRCA	SLC22A25	-0.0585097	0.128247
BRCA	SLC20A2	0.0394909	0.135054
BRCA	SLC25A46	-0.0280523	0.169477
BRCA	SLC27A6	-0.105963	0.189262
BRCA	SLC45A3	0.0497548	0.198277
BRCA	SLC46A3	0.0289085	0.36672
BRCA	SLC35D3	0.0438166	0.392266
BRCA	SLC16A3	0.0317964	0.459747
BRCA	SLC55A2	0.0317776	0.4601
CESC	SLC42A1	-2.53338	0
CESC	SLC7A14	-3.75138	0
CESC	SLC36A2	-2.03966	2.27001e-241
CESC	SLC22B4	-3.20818	2.20024e-240
CESC	SLC25A18	-3.20441	2.64563e-214
CESC	SLC22A6	-1.07944	6.86925e-213
CESC	SLC39A12	-2.17508	7.75143e-209
CESC	SLC25A10	2.11347	4.09995e-202
CESC	SLC6A1	-4.70038	4.58374e-198
CESC	SLC1A5	2.91507	3.98417e-196
CESC	SLC35F1	-4.14433	4.55571e-172
CESC	SLCO1C1	-3.53522	1.5717e-171
CESC	SLC2A4	-4.23408	2.41592e-166
CESC	SLC50A1	1.72446	2.71224e-154
CESC	SLC35A2	1.42073	6.36184e-153
CESC	SLC26A10	-3.79479	5.2398e-152
CESC	SLC24A4	-3.60386	7.66624e-150
CESC	SLC25A34	-2.84612	1.78191e-145
CESC	SLC25A5	1.67766	4.25853e-145
CESC	SLC4A5	-2.05859	2.06942e-136
CESC	SLC39A1	1.08745	1.40004e-135
CESC	SLC24A5	-1.22032	6.35429e-135
CESC	SLC8A3	-3.41225	1.11701e-134
CESC	SLC58A1	1.16417	1.74535e-132
CESC	SLC45A1	-3.15518	1.42607e-130
CESC	SLC5A4	-2.31535	2.3391e-130
CESC	SLC52A2	1.33176	1.89154e-128
CESC	SLC1A7	-4.15958	3.70221e-128
CESC	SLC12A8	2.79881	4.49193e-128
CESC	SLC22A10	-1.06306	2.63067e-127
CESC	SLC32A1	-1.69978	2.74843e-127
CESC	SLC22B2	-4.38008	5.70995e-127
CESC	SLC17A6	-1.07621	8.24376e-126
CESC	SLC7A10	-3.29974	2.19032e-124
CESC	SLC25A17	0.933329	1.11768e-123
CESC	SLC30A6	0.907493	2.42846e-123
CESC	SLC4A1	-2.42093	3.80215e-123
CESC	SLC2A1	3.04413	7.82619e-123
CESC	SLC57A3	2.58523	1.01485e-122
CESC	SLC39A11	1.57131	4.1065e-122
CESC	SLC25A50	0.937011	1.15486e-121
CESC	SLC57A2	0.918628	5.22789e-121
CESC	SLC25A42	-1.74884	8.47565e-121
CESC	SLC25A27	-3.21842	1.54583e-119
CESC	SLC26A8	-2.60524	3.29295e-119
CESC	SLC25A4	-1.45629	7.01274e-119
CESC	SLC9A5	-2.19438	7.487e-119
CESC	SLC5A7	-2.52478	8.29565e-118
CESC	SLC22A17	-2.64547	8.65558e-118
CESC	SLC6A14	6.49465	1.67828e-116
CESC	SLC1A2	-3.63802	6.81858e-116
CESC	SLC16A3	2.17964	5.98625e-115
CESC	SLC43A1	-2.56656	6.43871e-112
CESC	SLC52A3	2.67717	2.02661e-111
CESC	SLC6A16	-2.73525	4.97001e-111
CESC	SLC12A1	-2.38825	2.6976e-110
CESC	SLC52A1	4.01214	1.82263e-109
CESC	SLC5A9	-3.43686	3.56377e-109
CESC	SLC39A13	-1.26062	1.83599e-107
CESC	SLC16A13	1.73562	2.35249e-107
CESC	SLC28A3	3.54933	2.75731e-107
CESC	SLC39A4	2.04933	9.45014e-107
CESC	SLC22A8	-0.626481	2.11798e-106
CESC	SLC30A8	-1.67928	7.09549e-106
CESC	SLC39A9	0.707071	7.29853e-106
CESC	SLC14A1_UT.B1	-3.63644	2.61879e-105
CESC	SLC6A13	-2.6635	5.81988e-104
CESC	SLC22A7	-1.61423	4.08861e-103
CESC	SLC44A1	0.984722	1.25676e-101
CESC	SLC10A3	1.12924	1.6999e-101
CESC	SLC38A11	-3.11016	2.42889e-100
CESC	SLC17A7	-3.14864	1.90541e-98
CESC	SLC7A6	-1.36968	6.50114e-98
CESC	SLC4A10	-2.30836	9.00312e-98
CESC	SLC61A1	0.841537	1.23542e-96
CESC	SLC4A11	2.57839	1.68501e-94
CESC	SLC56A1	0.928484	1.84818e-94
CESC	SLC19A3	-3.59531	6.75321e-93
CESC	SLC25A8	1.86426	1.19318e-92
CESC	SLC25A39	0.881919	1.0283e-91
CESC	SLC2A3	-2.12011	1.27618e-91
CESC	SLC25A45	-1.40541	1.49728e-91
CESC	SLC25A12	-0.733514	1.76784e-90
CESC	SLC16A12	-3.64765	2.04133e-90
CESC	SLC2A11	-1.49369	2.49101e-90
CESC	SLC35G5	-1.37961	3.72864e-89
CESC	SLC25A19	0.953292	6.54984e-88
CESC	SLC27A6	-3.13244	1.59017e-86
CESC	SLC27A1	-1.43558	5.20019e-86
CESC	SLC7A1	1.31297	8.54724e-86
CESC	SLC48A1	-0.888555	3.63573e-84
CESC	SLC25A24	1.27539	3.97607e-84
CESC	SLC31A1	1.00996	8.28582e-84
CESC	SLC23A2	-1.18313	9.5899e-84
CESC	SLC27A2	2.65742	3.09671e-83
CESC	SLC17A8	-1.08601	8.49351e-83
CESC	SLC8A1	-2.01749	6.96308e-81
CESC	SLC26A3	-2.20588	6.88263e-80
CESC	SLC14A2_UT.A1	-1.69022	2.55215e-79
CESC	SLC25A9	-1.24175	5.97956e-79
CESC	SLC9A1	0.960627	6.55821e-79
CESC	SLC17A3	-0.999734	2.60268e-78
CESC	SLC9C2	-1.36701	1.09108e-77
CESC	SLC35F4	-1.45272	4.281e-77
CESC	SLC35D4	1.03421	5.73379e-76
CESC	SLC39A7	0.912728	6.71299e-76
CESC	SLC11A1	-1.66049	9.70414e-76
CESC	SLC53A1	1.21363	6.01392e-75
CESC	SLC35E2	-1.32745	9.24496e-75
CESC	SLC33A1	0.800566	2.31936e-74
CESC	SLC35F6	0.724421	4.19062e-73
CESC	SLC25A20	-1.04396	2.48925e-72
CESC	SLC22A14	-1.52471	4.64152e-72
CESC	SLC7A5	2.26797	5.91717e-72
CESC	SLC6A4	-2.11522	1.47928e-71
CESC	SLC26A1	-1.71771	3.74739e-71
CESC	SLC64A1	0.763471	6.76367e-71
CESC	SLC44A4	3.87482	2.60973e-70
CESC	SLC56A3	-0.954624	4.25626e-70
CESC	SLC22A31	-2.35183	5.45534e-70
CESC	SLC44A3	1.58505	9.08997e-70
CESC	SLC9A7	1.19858	1.93462e-69
CESC	SLC30A5	0.610564	3.70208e-68
CESC	SLC25A30	-0.972149	1.18351e-67
CESC	SLC13A4	-1.74157	1.37716e-67
CESC	SLC25A43	1.32744	1.82007e-66
CESC	SLC46A3	-1.7161	3.08677e-66
CESC	SLC9B2	-1.58849	3.89306e-65
CESC	SLC9B1	-1.14595	6.62861e-65
CESC	SLC35B2	0.779826	2.41431e-64
CESC	SLC49A1	0.83793	4.23678e-64
CESC	SLC54A1	-0.850116	4.52226e-62
CESC	SLC4A9	-1.2904	4.98643e-62
CESC	SLC4A4	-3.48318	6.80893e-62
CESC	SLC38A3	-2.29222	7.39685e-61
CESC	SLC55A3	-0.557896	7.65747e-61
CESC	SLC15A3	1.3211	1.04659e-60
CESC	SLC22A20	1.91175	4.74275e-60
CESC	SLC19A2	-0.899973	1.40149e-59
CESC	SLC22A12	-0.523609	6.11346e-59
CESC	SLC41A1	-0.790895	2.74075e-58
CESC	SLC49A4	0.767344	2.87105e-58
CESC	SLC26A11	-1.02074	2.87441e-58
CESC	SLC4A3	-2.05943	3.44744e-58
CESC	SLC22A5	-0.915698	1.00706e-57
CESC	SLC39A2	3.2929	1.53208e-57
CESC	SLC6A3	-1.69484	4.65443e-57
CESC	SLC25A40	0.69621	7.04445e-57
CESC	SLC25A31	-0.614896	1.17756e-56
CESC	SLC39A6	1.02827	2.12694e-56
CESC	SLCO2B1	-1.65355	2.99387e-56
CESC	SLC3A2	0.935309	1.03023e-55
CESC	SLC59A1	1.38436	2.06175e-55
CESC	SLC38A9	0.559134	4.87986e-54
CESC	SLC13A3	-1.86327	8.80641e-54
CESC	SLC6A9	1.18265	2.79695e-53
CESC	SLC5A11	-1.64715	4.43271e-53
CESC	SLC17A1	-0.607633	5.73416e-52
CESC	SLC26A7	-2.17058	7.37573e-52
CESC	SLC9A8	-0.676136	1.74245e-51
CESC	SLC35G6	-0.793382	2.86529e-50
CESC	SLC65A2	-1.88814	2.88578e-50
CESC	SLCO1A2	-2.1615	6.43653e-50
CESC	SLC35B1	0.477475	1.09239e-49
CESC	SLC51B	-1.81106	1.23089e-49
CESC	SLC25A29	-0.972247	2.03739e-49
CESC	SLC38A1	0.856011	3.3372e-49
CESC	SLC22B3	-1.82926	9.33648e-49
CESC	SLC42A3	4.44751	4.13446e-48
CESC	SLC35E1	0.50529	8.78798e-48
CESC	SLC25A13	0.624159	2.59e-47
CESC	SLC25A2	-0.865914	3.5058e-47
CESC	SLC12A4	-0.804208	6.57065e-47
CESC	SLC7A2	-2.83438	1.18876e-46
CESC	SLC34A1	1.72515	2.98562e-46
CESC	SLC29A4	-1.79405	8.34567e-45
CESC	SLC6A19	-1.11598	9.15035e-45
CESC	SLC62A1	-1.15749	1.32061e-44
CESC	SLC63A2	-1.59825	2.56118e-44
CESC	SLC35A3	0.82719	2.5724e-44
CESC	SLC16A4	-1.8219	1.72331e-43
CESC	SLC4A7	-0.975283	4.6887e-43
CESC	SLC22B1	-1.76139	1.19397e-42
CESC	SLC15A1	2.43267	1.19731e-42
CESC	SLC16A7	-1.80296	1.45617e-42
CESC	SLC25A37	-0.749214	1.8037e-41
CESC	SLC22A13	-0.78543	2.23737e-41
CESC	SLC4A8	-1.58129	6.95618e-41
CESC	SLC59A2	0.891663	1.08482e-40
CESC	SLC2A13	-1.25153	1.68569e-40
CESC	SLC26A9	2.46976	1.734e-40
CESC	SLC35F2	1.20814	1.85434e-40
CESC	SLC17A5	-0.702477	3.87536e-40
CESC	SLC6A7	-1.28576	4.88612e-40
CESC	SLC39A14	-1.09814	6.66352e-40
CESC	SLC30A7	0.453265	8.77183e-40
CESC	SLC7A13	-0.19419	3.76707e-39
CESC	SLC37A1	0.927148	1.33169e-38
CESC	SLC2A9	1.2441	1.39934e-38
CESC	SLC25A15	0.74946	3.0842e-36
CESC	SLC27A4	0.579634	6.26459e-36
CESC	SLC3A1	-2.05386	1.09015e-35
CESC	SLC22A15	-1.05762	1.5701e-35
CESC	SLC9A9	-1.41808	2.08843e-35
CESC	SLC49A3	-1.03835	8.23387e-35
CESC	SLC29A1	-0.789485	1.45034e-34
CESC	SLC18B1	0.741475	2.21688e-34
CESC	SLC17A2	-0.353412	4.41367e-34
CESC	SLC36A3	-0.363009	6.34116e-34
CESC	SLC25A1	0.452143	3.34563e-32
CESC	SLC63A1	0.380459	8.29028e-32
CESC	SLC7A9	-1.04637	8.82849e-31
CESC	SLC35C2	0.355299	1.22177e-29
CESC	SLC24A2	-1.36804	3.04649e-29
CESC	SLC18A2	-1.42205	3.27981e-29
CESC	SLC13A1	-0.314665	3.77277e-29
CESC	SLC16A10	-1.11468	4.7061e-29
CESC	SLC20A1	0.47894	1.92065e-28
CESC	SLC30A1	0.538354	3.41752e-28
CESC	SLC30A4	-0.573472	7.58662e-28
CESC	SLC25A38	-0.441248	1.11273e-27
CESC	SLC16A1	1.17314	1.45877e-27
CESC	SLC22B5	1.641	1.7101e-27
CESC	SLC25A49	-0.313835	1.93911e-27
CESC	SLC17A4	-1.06433	2.01392e-27
CESC	SLC16A2	-1.21132	3.07307e-27
CESC	SLC15A4	-0.411045	5.85275e-27
CESC	SLC2A14	-1.50258	8.66618e-27
CESC	SLC10A1	-0.630458	1.08119e-26
CESC	SLC6A11	2.2472	2.97894e-26
CESC	SLC47A1	-1.23094	3.33012e-26
CESC	SLC5A10	-0.928255	3.37182e-26
CESC	SLC22A24	-0.109026	4.34021e-26
CESC	SLC45A2	-0.862195	5.08118e-26
CESC	SLCO6A1	1.20309	5.63368e-26
CESC	SLC56A4	0.409502	9.56729e-26
CESC	SLC25A25	-0.610835	1.27339e-25
CESC	SLC39A5	-1.36883	1.91555e-25
CESC	SLC5A5	1.83407	2.03453e-25
CESC	SLC57A5	0.404917	1.00107e-24
CESC	SLC25A53	-0.421959	1.01992e-24
CESC	SLC25A16	-0.336792	1.16288e-24
CESC	SLC56A2	0.574391	1.17057e-24
CESC	SLC38A5	1.4273	1.31743e-24
CESC	SLC22A9	-0.471018	1.47451e-24
CESC	SLC46A2	-1.18471	1.94901e-24
CESC	SLC6A6	-0.679341	4.43666e-24
CESC	SLCO1B3	2.22091	1.10169e-23
CESC	SLC35B3	0.374503	2.00706e-23
CESC	SLC16A11	-1.09708	2.48512e-23
CESC	SLC26A4	-1.17297	2.81446e-23
CESC	SLC39A8	0.749804	2.95476e-23
CESC	SLC5A1	1.90957	1.10956e-22
CESC	SLC22A3	-1.54379	1.3464e-22
CESC	SLC25A23	-0.494247	1.58317e-22
CESC	SLC22A18	0.687126	1.76701e-22
CESC	SLC25A48	-1.29647	6.51702e-22
CESC	SLC6A12	-1.06813	7.16798e-22
CESC	SLC36A4	-0.460493	7.37488e-22
CESC	SLC35A1	-0.398331	1.66683e-21
CESC	SLC25A46	-0.311563	2.57198e-21
CESC	SLC25A52	-0.452567	2.65556e-21
CESC	SLC35C1	0.505253	3.32198e-21
CESC	SLC4A2	0.333168	6.40178e-21
CESC	SLCO4A1	-1.12107	9.04768e-21
CESC	SLC7A11	1.18737	1.571e-20
CESC	SLC15A2	0.901011	1.64642e-20
CESC	SLC10A7	0.393479	1.67713e-20
CESC	SLC39A3	0.372517	2.25441e-20
CESC	SLC16A8	0.966158	3.59854e-20
CESC	SLC47A2	1.2758	9.40487e-20
CESC	SLC35A5	0.308054	1.01675e-19
CESC	SLC24A3	-1.13625	2.11978e-19
CESC	SLC10A2	-0.476177	2.67939e-19
CESC	SLC6A2	1.52733	3.22532e-19
CESC	SLC51A	0.814799	4.4012e-19
CESC	SLC57A1	0.357234	8.48446e-19
CESC	SLC17A9	-0.831177	3.04523e-18
CESC	SLC36A1	-0.399444	4.39433e-18
CESC	SLC2A2	-0.60794	6.16431e-18
CESC	SLC6A5	-0.513139	6.93504e-18
CESC	SLC25A6	0.348016	1.51937e-17
CESC	SLC22A1	-0.760219	5.13141e-17
CESC	SLC25A26	-0.299892	5.53096e-17
CESC	SLC6A17	-1.34989	1.02277e-16
CESC	SLC5A3	0.398363	1.16768e-16
CESC	SLC57A6	1.69058	1.61441e-16
CESC	SLC65A1	0.375423	1.69288e-16
CESC	SLC22A4	-0.604665	2.37272e-16
CESC	SLC12A3	0.837786	2.8865e-16
CESC	SLC43A3	0.543462	4.54411e-16
CESC	SLC9A4	0.976812	1.05345e-14
CESC	SLC38A7	0.279463	2.61958e-14
CESC	SLC23A3	-0.517431	2.62284e-14
CESC	SLC26A5	-0.841616	4.79961e-14
CESC	SLC9C1	-0.482106	4.82847e-14
CESC	SLC6A8	0.647263	7.92391e-14
CESC	SLC35G4	-0.0756322	1.28292e-13
CESC	SLC25A41	-0.757218	1.31942e-13
CESC	SLCO5A1	-0.773532	3.42677e-13
CESC	SLC25A14	0.258766	7.35291e-13
CESC	SLC34A2	1.82531	1.2486e-12
CESC	SLC1A3	-0.800512	1.95661e-12
CESC	SLC22A23	0.490972	3.10397e-12
CESC	SLC2A7	-0.212099	7.75101e-12
CESC	SLC35D2	0.271246	9.91886e-12
CESC	SLC29A2	0.429437	1.26326e-11
CESC	SLC1A4	0.451362	2.60772e-11
CESC	SLC8A2	-1.19633	3.00452e-11
CESC	SLC16A5	0.468037	3.43852e-11
CESC	SLC26A6	-0.340963	4.17085e-11
CESC	SLC22A32	0.289826	8.43951e-11
CESC	SLC1A1	-0.654435	2.15188e-10
CESC	SLC25A36	-0.249457	3.58673e-10
CESC	SLC29A3	0.325985	3.84362e-10
CESC	SLC12A2	-0.46335	5.17028e-10
CESC	SLC49A2	-0.480305	6.58899e-10
CESC	SLC38A2	0.308973	1.20058e-09
CESC	SLC5A2	-0.688639	2.60253e-09
CESC	SLC30A10	-0.710636	2.64818e-09
CESC	SLC30A9	-0.204614	2.6816e-09
CESC	SLC5A6	0.289485	2.81031e-09
CESC	SLC6A15	-1.20825	3.9061e-09
CESC	SLC25A51	0.186655	9.60819e-09
CESC	SLC25A47	-0.380349	2.86606e-08
CESC	SLC37A2	0.553965	3.08449e-08
CESC	SLC43A2	-0.314758	3.57434e-08
CESC	SLC10A6	0.915073	5.70601e-08
CESC	SLC25A11	0.1699	6.0704e-08
CESC	SLC54A3	-0.10656	6.79666e-08
CESC	SLC9A2	0.858287	9.91362e-08
CESC	SLC35F3	-0.755291	1.43289e-07
CESC	SLCO2A1	-0.504555	1.70275e-07
CESC	SLC35A4	0.150346	1.8138e-07
CESC	SLC41A3	-0.179695	1.2532e-06
CESC	SLC12A5	-0.529613	1.5676e-06
CESC	SLC25A22	0.202877	2.40909e-06
CESC	SLC63A3	0.438828	2.53464e-06
CESC	SLC22A25	-0.260737	3.4406e-06
CESC	SLC9A6	0.158288	5.88634e-06
CESC	SLC11A2	-0.196505	6.04167e-06
CESC	SLC35E4	0.218612	6.33091e-06
CESC	SLC45A3	-0.350311	9.60794e-06
CESC	SLC35B4	-0.158284	1.02505e-05
CESC	SLC25A44	0.12145	1.18417e-05
CESC	SLC31A2	-0.32045	1.48855e-05
CESC	SLC35G1	0.263426	2.83677e-05
CESC	SLC1A6	-0.792925	3.46505e-05
CESC	SLC42A2	0.431276	4.87665e-05
CESC	SLC2A8	-0.158085	5.1789e-05
CESC	SLC35D3	0.424624	6.29301e-05
CESC	SLC5A8	-0.614663	8.97512e-05
CESC	SLC10A4	-0.44147	0.000100713
CESC	SLC44A5	0.75516	0.000123195
CESC	SLC27A3	-0.158599	0.00014223
CESC	SLC57A4	0.24781	0.000164947
CESC	SLC23A1	-0.397621	0.000195623
CESC	SLC44A2	0.14385	0.000219928
CESC	SLC18A3	-0.452555	0.000234391
CESC	SLC19A1	-0.229157	0.000261704
CESC	SLC22A2	-0.293826	0.000319253
CESC	SLC22A16	-0.353716	0.000319572
CESC	SLCO1B1	0.330238	0.000323593
CESC	SLC54A2	0.129945	0.000367809
CESC	SLC2A5	-0.311782	0.000425893
CESC	SLC58A2	0.490103	0.000493873
CESC	SLC18A1	-0.218536	0.00053429
CESC	SLC16A9	-0.518471	0.00062973
CESC	SLC38A6	0.115723	0.000697482
CESC	SLC40A1	-0.340408	0.0007534
CESC	SLC38A4	-0.44304	0.00090446
CESC	SLC2A6	-0.246829	0.00098837
CESC	SLC22A11	-0.250909	0.00102909
CESC	SLC55A1	0.112888	0.00133056
CESC	SLC35D1	0.145923	0.00166499
CESC	SLC56A5	-0.139297	0.00209316
CESC	SLC8B1	0.113899	0.00248552
CESC	SLC35E3	0.089631	0.00261784
CESC	SLC55A2	0.216758	0.00269616
CESC	SLC5A12	-0.366343	0.00305909
CESC	SLC25A33	0.132866	0.00337087
CESC	SLC27A5	-0.187405	0.00380926
CESC	SLC7A7	0.210743	0.00589751
CESC	SLC25A7	0.201376	0.00617514
CESC	SLCO4C1	-0.386939	0.00688414
CESC	SLC25A3	0.0682422	0.00873348
CESC	SLC12A6	0.162705	0.0108141
CESC	SLC37A3	-0.0813508	0.0115374
CESC	SLC25A28	-0.106538	0.0122329
CESC	SLC25A21	0.203033	0.0139765
CESC	SLC38A10	0.0860777	0.0141581
CESC	SLC2A10	-0.276388	0.0172056
CESC	SLC30A3	-0.272237	0.0215342
CESC	SLC13A2	0.339009	0.0229124
CESC	SLC35G3	-0.103832	0.0234875
CESC	SLC30A2	-0.337626	0.0301109
CESC	SLC35F5	0.0884266	0.0370303
CESC	SLC39A10	0.122338	0.0399638
CESC	SLC6A20	-0.372536	0.041109
CESC	SLC20A2	0.106664	0.0472341
CESC	SLC45A4	0.116402	0.0475268
CESC	SLC34A3	-0.172044	0.0481167
CESC	SLC35G2	0.164908	0.0489755
CESC	SLC46A1	-0.101062	0.0747201
CESC	SLC2A12	0.199092	0.0768871
CESC	SLC38A8	-0.183985	0.092435
CESC	SLC7A3	-0.174393	0.123069
CESC	SLC24A1	-0.0660891	0.125141
CESC	SLC28A1	0.142496	0.131645
CESC	SLC12A9	-0.0503838	0.156464
CESC	SLC7A5P1	0.0844063	0.206286
CESC	SLC12A7	-0.0885085	0.230346
CESC	SLC41A2	0.093359	0.266477
CESC	SLC10A5	-0.0669475	0.274877
CESC	SLC16A14	0.0867501	0.334866
CESC	SLC7A8	-0.0696618	0.397936
CESC	SLC25A32	0.0265429	0.417567
CESC	SLC9A3	-0.112792	0.479441
CESC	SLC33A2	-0.0293896	0.571119
CESC	SLC13A5	0.0798319	0.644048
CESC	SLC37A4	0.0178921	0.679484
CESC	SLC26A2	-0.0272992	0.685527
CESC	SLC7A4	-0.0483041	0.747655
CESC	SLCO3A1	-0.0191515	0.787371
CESC	SLC28A2	-0.0392934	0.809663
CESC	SLC25A35	0.0117624	0.818107
CESC	SLC6A18	-0.00203533	0.941572
CESC	SLC16A6	0.00359652	0.964122
CESC	SLC60A1	0.00158987	0.99078
CHOL	SLC22A6	-1.1084	1.68485e-91
CHOL	SLC35G4	-0.0978018	9.93015e-56
CHOL	SLC6A5	-0.886748	5.00816e-31
CHOL	SLC1A6	-2.89255	2.71589e-26
CHOL	SLC32A1	-1.81562	1.41795e-23
CHOL	SLC2A4	-4.61612	1.62605e-21
CHOL	SLC17A4	7.43771	3.70105e-21
CHOL	SLC35A2	1.68662	6.52341e-21
CHOL	SLC8A3	-3.90188	8.63947e-21
CHOL	SLC12A8	3.58474	1.09669e-20
CHOL	SLC16A13	2.44801	2.78274e-20
CHOL	SLC38A10	1.17344	5.10735e-20
CHOL	SLC5A7	-2.52348	4.31363e-19
CHOL	SLC50A1	1.78931	5.96054e-19
CHOL	SLC17A7	-3.83172	1.02601e-18
CHOL	SLC6A15	-3.93433	2.28573e-18
CHOL	SLC24A4	-3.60122	2.6281e-18
CHOL	SLC58A1	1.28557	3.27411e-18
CHOL	SLC40A1	2.10155	8.90708e-18
CHOL	SLC28A1	5.31146	9.06482e-18
CHOL	SLC4A1	-2.63581	9.53841e-18
CHOL	SLC39A1	1.74609	1.48495e-17
CHOL	SLC27A6	-3.95581	2.49599e-17
CHOL	SLC26A8	-2.59093	5.02607e-17
CHOL	SLC26A10	-2.56767	1.07954e-16
CHOL	SLC44A3	3.97214	1.12214e-16
CHOL	SLC36A2	-2.007	1.31075e-16
CHOL	SLC25A27	-3.77863	1.40293e-16
CHOL	SLC35F4	-1.571	2.41016e-16
CHOL	SLC39A12	-2.09785	2.88768e-16
CHOL	SLC4A2	1.21876	3.49706e-16
CHOL	SLC22A18	2.17106	3.49917e-16
CHOL	SLC57A2	0.953265	3.72227e-16
CHOL	SLC57A6	-4.02031	3.94255e-16
CHOL	SLC34A2	6.70539	4.15977e-16
CHOL	SLC25A48	-2.68215	4.79398e-16
CHOL	SLC15A1	5.68281	5.74584e-16
CHOL	SLC12A7	1.77321	1.29543e-15
CHOL	SLC17A1	5.33976	1.35342e-15
CHOL	SLC41A2	2.53771	1.62847e-15
CHOL	SLC30A10	5.65173	2.19027e-15
CHOL	SLC39A11	1.80222	2.48233e-15
CHOL	SLC1A3	-2.81544	3.01362e-15
CHOL	SLC30A6	0.899919	3.85333e-15
CHOL	SLC37A4	2.2989	4.6443e-15
CHOL	SLC7A7	1.84233	6.55777e-15
CHOL	SLC25A28	-1.09069	1.12083e-14
CHOL	SLC25A10	1.95592	1.41807e-14
CHOL	SLC25A37	-1.5374	1.8216e-14
CHOL	SLC61A1	1.0632	1.96776e-14
CHOL	SLC35B2	1.6826	2.00546e-14
CHOL	SLC33A1	0.954898	2.64922e-14
CHOL	SLC35E1	0.962169	3.11752e-14
CHOL	SLC57A1	1.64506	3.44301e-14
CHOL	SLC35D2	1.1606	4.85526e-14
CHOL	SLC25A9	-1.78646	4.86213e-14
CHOL	SLC7A8	-2.71471	5.97352e-14
CHOL	SLC39A7	1.23285	8.22989e-14
CHOL	SLC25A39	0.840195	8.24401e-14
CHOL	SLC30A4	-1.2254	1.21697e-13
CHOL	SLC39A9	0.93731	2.29393e-13
CHOL	SLC36A3	-0.457282	3.00316e-13
CHOL	SLC37A1	1.05949	3.02035e-13
CHOL	SLC54A2	1.90489	3.08712e-13
CHOL	SLC17A3	4.45142	3.32224e-13
CHOL	SLC22A17	-2.31951	3.79757e-13
CHOL	SLC35F1	-2.77913	4.68864e-13
CHOL	SLC65A2	4.75628	6.64341e-13
CHOL	SLC7A6	-1.98065	8.08913e-13
CHOL	SLC26A6	-1.54459	8.09967e-13
CHOL	SLC25A12	-2.38395	8.79771e-13
CHOL	SLC7A14	-3.10024	9.6135e-13
CHOL	SLC35B1	0.808336	1.0381e-12
CHOL	SLC35B3	0.779517	1.2669e-12
CHOL	SLC8A2	-3.21793	1.4095e-12
CHOL	SLC30A5	0.850901	1.48716e-12
CHOL	SLC52A2	1.21106	1.61138e-12
CHOL	SLC4A8	-1.95627	2.54814e-12
CHOL	SLCO1C1	-1.90033	3.1483e-12
CHOL	SLC46A2	-2.28892	3.16295e-12
CHOL	SLC23A1	3.86875	3.63164e-12
CHOL	SLC7A10	-2.69704	4.0156e-12
CHOL	SLC25A4	-1.38644	4.44563e-12
CHOL	SLC42A3	-3.0979	5.22162e-12
CHOL	SLC35C2	0.593283	5.60181e-12
CHOL	SLC25A17	0.617156	6.23752e-12
CHOL	SLC17A2	4.56732	1.04286e-11
CHOL	SLC52A3	2.87465	1.68885e-11
CHOL	SLC25A13	0.949979	2.63177e-11
CHOL	SLC63A1	0.705276	3.24994e-11
CHOL	SLC10A4	-1.9881	3.27821e-11
CHOL	SLC35F6	1.02886	3.44829e-11
CHOL	SLC25A34	-2.23333	3.48856e-11
CHOL	SLC27A2	4.00076	3.71317e-11
CHOL	SLC10A5	1.51414	4.27164e-11
CHOL	SLC5A9	3.48513	6.19813e-11
CHOL	SLC24A2	-2.40548	6.90105e-11
CHOL	SLC25A50	0.891099	7.09168e-11
CHOL	SLC25A43	0.89177	8.20091e-11
CHOL	SLC9A5	-1.64664	9.45528e-11
CHOL	SLC1A1	2.9637	9.52311e-11
CHOL	SLC30A7	0.886163	1.03609e-10
CHOL	SLCO4C1	3.50748	1.26875e-10
CHOL	SLC12A1	-1.93447	1.3508e-10
CHOL	SLC2A2	5.60443	1.35759e-10
CHOL	SLC6A7	-1.78796	1.40387e-10
CHOL	SLC13A4	-1.48614	1.94873e-10
CHOL	SLC8A1	-1.72424	2.5901e-10
CHOL	SLC25A36	-1.3051	2.86562e-10
CHOL	SLC22A14	-1.32842	2.92064e-10
CHOL	SLC9A9	-1.77099	3.92582e-10
CHOL	SLC39A5	4.40113	4.33191e-10
CHOL	SLC11A1	-1.71737	4.33814e-10
CHOL	SLC4A4	2.97001	4.40966e-10
CHOL	SLC9A7	1.74653	5.38799e-10
CHOL	SLC26A5	-1.7474	5.41696e-10
CHOL	SLC35C1	1.39201	5.89297e-10
CHOL	SLC63A3	2.22357	5.95339e-10
CHOL	SLC17A9	1.89666	5.98545e-10
CHOL	SLC25A1	0.922025	7.60628e-10
CHOL	SLC22A8	-0.58221	8.40733e-10
CHOL	SLC5A1	4.36497	8.86764e-10
CHOL	SLC42A1	-1.58698	1.05143e-09
CHOL	SLC39A6	1.3569	1.12883e-09
CHOL	SLC38A1	1.28512	1.83545e-09
CHOL	SLC7A3	-1.40419	2.29632e-09
CHOL	SLC31A2	-1.50448	2.54004e-09
CHOL	SLC25A5	0.82952	3.75514e-09
CHOL	SLC22A11	2.16821	3.88202e-09
CHOL	SLC17A6	-1.00409	4.09917e-09
CHOL	SLC16A10	-2.0189	5.17075e-09
CHOL	SLC29A3	0.863485	5.29599e-09
CHOL	SLC25A31	-0.654283	6.22933e-09
CHOL	SLC56A1	0.634704	6.81812e-09
CHOL	SLC39A14	1.1767	7.56879e-09
CHOL	SLC15A2	-2.62355	8.23768e-09
CHOL	SLC9C2	-1.12913	8.84256e-09
CHOL	SLC12A5	-1.40793	9.7847e-09
CHOL	SLC22B4	-2.41766	1.04387e-08
CHOL	SLC4A10	-1.77612	1.09225e-08
CHOL	SLC1A2	-3.10185	1.09638e-08
CHOL	SLCO4A1	-2.38234	1.10047e-08
CHOL	SLC2A3	-1.81975	1.10961e-08
CHOL	SLC12A2	2.27356	1.11711e-08
CHOL	SLC26A4	-1.56094	1.17588e-08
CHOL	SLC22A9	3.61584	1.3452e-08
CHOL	SLC46A1	1.07167	1.45243e-08
CHOL	SLC45A3	1.4037	1.49641e-08
CHOL	SLC25A49	-0.464338	1.64038e-08
CHOL	SLC25A52	-0.674629	1.71274e-08
CHOL	SLC12A6	-0.974352	1.88145e-08
CHOL	SLCO1B1	4.63961	2.23965e-08
CHOL	SLC45A1	-1.60138	2.51772e-08
CHOL	SLC57A3	1.49189	2.55249e-08
CHOL	SLC6A19	5.17104	2.67273e-08
CHOL	SLC13A1	3.28665	3.21775e-08
CHOL	SLC22A16	-1.19641	3.23326e-08
CHOL	SLC25A42	-1.22401	3.82679e-08
CHOL	SLC22A32	0.942975	4.33405e-08
CHOL	SLC25A38	-0.587866	4.42541e-08
CHOL	SLC25A41	-1.88349	5.3196e-08
CHOL	SLC23A2	-0.768212	5.9138e-08
CHOL	SLC10A6	-1.73572	6.15666e-08
CHOL	SLC18A3	-1.01552	6.3929e-08
CHOL	SLC25A33	-1.01364	7.6145e-08
CHOL	SLC24A1	0.730836	7.83804e-08
CHOL	SLC9A6	-0.584248	9.66651e-08
CHOL	SLC25A6	0.824761	1.27432e-07
CHOL	SLC5A3	-1.08458	1.47079e-07
CHOL	SLC22B1	-1.56529	1.71136e-07
CHOL	SLC4A5	-0.991383	2.46608e-07
CHOL	SLC53A1	0.799362	2.53143e-07
CHOL	SLC38A5	-1.9915	2.64924e-07
CHOL	SLC25A29	-0.827741	3.07739e-07
CHOL	SLC2A5	-1.89847	3.35206e-07
CHOL	SLC30A2	2.99499	3.7581e-07
CHOL	SLC22A2	-0.871182	4.56108e-07
CHOL	SLC35F3	2.42993	4.59077e-07
CHOL	SLC25A15	1.13798	4.604e-07
CHOL	SLC14A2_UT.A1	-1.40375	4.66739e-07
CHOL	SLC35E2	-1.01822	4.99544e-07
CHOL	SLC16A1	-1.26584	5.24864e-07
CHOL	SLC16A6	-1.14573	6.5406e-07
CHOL	SLC6A13	-1.75947	7.09424e-07
CHOL	SLC58A2	1.55697	9.52649e-07
CHOL	SLC25A53	-0.675072	1.79863e-06
CHOL	SLC36A4	-0.73125	1.84472e-06
CHOL	SLC56A4	0.635174	1.99759e-06
CHOL	SLC20A2	-0.580055	2.19457e-06
CHOL	SLC35A4	0.428305	2.64322e-06
CHOL	SLC28A3	2.65356	2.74752e-06
CHOL	SLC30A3	-1.64643	2.81791e-06
CHOL	SLC49A1	0.915692	3.01674e-06
CHOL	SLC56A5	-0.900842	3.0645e-06
CHOL	SLC25A24	0.80942	3.16127e-06
CHOL	SLC26A1	0.915375	3.24482e-06
CHOL	SLC9B1	-0.774022	3.28001e-06
CHOL	SLC33A2	0.623834	3.88163e-06
CHOL	SLC35E3	0.782213	3.9439e-06
CHOL	SLC54A3	-0.163882	4.4135e-06
CHOL	SLC7A5P1	-0.835302	4.50796e-06
CHOL	SLC22A7	3.27869	7.0297e-06
CHOL	SLC18B1	0.675185	7.64949e-06
CHOL	SLC3A1	2.85616	7.89975e-06
CHOL	SLC4A7	-1.19204	8.18225e-06
CHOL	SLC41A1	-0.836534	1.05095e-05
CHOL	SLC35G6	-0.680245	1.07985e-05
CHOL	SLC26A7	-1.67202	1.14594e-05
CHOL	SLC2A9	-1.07367	1.20583e-05
CHOL	SLC5A4	-1.10603	1.21017e-05
CHOL	SLC43A1	1.14023	1.24722e-05
CHOL	SLC35G3	-0.349211	1.34962e-05
CHOL	SLC22A20	1.14765	1.47596e-05
CHOL	SLC35D3	-0.995599	1.50467e-05
CHOL	SLC39A3	0.353385	1.7023e-05
CHOL	SLC38A7	0.432159	1.81281e-05
CHOL	SLC12A9	0.332512	1.81446e-05
CHOL	SLC6A2	-1.47777	2.03351e-05
CHOL	SLC38A8	-0.693589	2.32769e-05
CHOL	SLC48A1	-0.566659	2.45873e-05
CHOL	SLC16A12	-1.66619	3.05945e-05
CHOL	SLC37A2	-0.89315	3.12415e-05
CHOL	SLC30A9	0.349056	3.14337e-05
CHOL	SLC25A30	0.599429	3.22981e-05
CHOL	SLC6A17	-1.64143	3.27537e-05
CHOL	SLC56A2	0.615714	3.83933e-05
CHOL	SLC42A2	1.77695	4.17302e-05
CHOL	SLC38A3	2.26712	4.18992e-05
CHOL	SLC22B5	-1.27356	4.2088e-05
CHOL	SLCO1B3	2.688	4.31746e-05
CHOL	SLC9B2	-1.19041	4.41924e-05
CHOL	SLC6A16	-1.02402	4.44802e-05
CHOL	SLC16A8	-0.935758	4.6113e-05
CHOL	SLC38A9	0.502526	4.74505e-05
CHOL	SLC29A2	0.729672	5.32778e-05
CHOL	SLC2A8	-0.456421	5.61854e-05
CHOL	SLC39A10	0.60438	5.95621e-05
CHOL	SLC35F5	0.538354	6.11968e-05
CHOL	SLC13A2	2.41152	7.76774e-05
CHOL	SLC1A5	0.990944	8.51614e-05
CHOL	SLC7A2	-1.18717	8.65217e-05
CHOL	SLC35G1	0.786179	0.000108194
CHOL	SLC24A5	-0.690603	0.000109414
CHOL	SLC63A2	1.04258	0.000110615
CHOL	SLC2A6	1.01092	0.000111482
CHOL	SLC22B3	-1.62267	0.000117542
CHOL	SLC39A2	-1.20526	0.000129998
CHOL	SLC10A3	0.402561	0.000136844
CHOL	SLC25A47	2.85102	0.000141212
CHOL	SLC16A3	1.00313	0.000148177
CHOL	SLC6A14	2.53131	0.000153294
CHOL	SLC25A35	-0.560785	0.000166238
CHOL	SLC25A18	-1.36638	0.000169715
CHOL	SLC25A26	-0.321331	0.00017119
CHOL	SLC25A16	0.479891	0.000195961
CHOL	SLC30A1	0.531032	0.000214249
CHOL	SLC47A2	-0.882553	0.000230375
CHOL	SLC31A1	0.551977	0.000315048
CHOL	SLC6A8	-0.793231	0.000418095
CHOL	SLC4A3	0.964426	0.000526325
CHOL	SLC22A3	-1.61178	0.000528178
CHOL	SLC43A3	0.737009	0.000624469
CHOL	SLC5A8	2.28454	0.000631235
CHOL	SLC54A1	-0.467851	0.000709472
CHOL	SLC49A4	0.527379	0.000824893
CHOL	SLC2A14	-1.33489	0.000846626
CHOL	SLC22A25	1.45321	0.000919203
CHOL	SLC22A10	1.65258	0.000945427
CHOL	SLC59A1	-1.20921	0.00102124
CHOL	SLC26A11	-0.347127	0.00107775
CHOL	SLC7A9	1.29447	0.00113751
CHOL	SLC36A1	-0.443396	0.00126112
CHOL	SLC39A8	-0.590057	0.00133172
CHOL	SLC25A44	0.30817	0.0013669
CHOL	SLC4A11	1.0422	0.00137086
CHOL	SLC10A1	2.28162	0.00139831
CHOL	SLC1A4	-0.457138	0.00147953
CHOL	SLC6A4	-1.01616	0.00153675
CHOL	SLC25A51	0.347518	0.00155337
CHOL	SLC16A9	-1.35998	0.00156566
CHOL	SLC19A2	-0.635558	0.00158705
CHOL	SLC13A3	-1.14714	0.00184939
[truncated: 12,159 more rows]

## Sheet: Supplementary Table 3
Supplementary Table 3. Differential analysis of SLCs gene expression between each TCGA cancer and matched GTEx normal tissue
Tumor Type	SLC ID	LogFC	pValue
ACC	SLC11A1	-3.4519	3.03494e-43
ACC	SLC37A2	-3.9114	7.1196e-41
ACC	SLC17A9	-2.95628	5.6934e-39
ACC	SLC5A9	-2.45404	8.15073e-38
ACC	SLC5A7	-4.40084	9.95418e-38
ACC	SLCO2A1	-3.15658	1.52161e-36
ACC	SLC16A4	-2.33022	9.3616e-32
ACC	SLCO2B1	-2.85164	1.19278e-30
ACC	SLC47A2	-2.26226	2.31806e-30
ACC	SLC39A8	1.86768	1.01696e-29
ACC	SLC55A2	1.86881	2.01585e-29
ACC	SLC25A34	-2.36098	1.42638e-28
ACC	SLC45A3	-2.11881	7.05519e-27
ACC	SLC35E2	-1.75557	3.60319e-26
ACC	SLC16A5	-1.88819	8.94599e-26
ACC	SLC38A4	-3.0458	1.04836e-25
ACC	SLC1A7	-2.42457	2.88266e-24
ACC	SLC26A1	-2.10975	7.17665e-24
ACC	SLC61A1	1.43075	5.96121e-22
ACC	SLC16A9	-2.62543	8.45903e-22
ACC	SLC13A4	-1.63597	1.63891e-21
ACC	SLC4A11	-2.04776	7.52131e-21
ACC	SLC38A9	1.23248	8.95963e-21
ACC	SLC25A9	-1.38896	3.72022e-20
ACC	SLC22A31	-2.53923	8.94567e-20
ACC	SLC26A10	-2.06426	9.61872e-20
ACC	SLC56A1	1.35886	2.5634e-19
ACC	SLC10A3	1.38239	3.24081e-19
ACC	SLC25A29	-1.65859	3.51653e-19
ACC	SLC16A12	-2.28309	4.93265e-19
ACC	SLC2A10	-1.91956	3.17994e-18
ACC	SLC2A1	1.70697	7.62925e-18
ACC	SLC17A3	-3.03604	5.64285e-17
ACC	SLC27A6	-3.44575	6.69705e-17
ACC	SLC18A1	-4.23796	1.52732e-16
ACC	SLC12A5	1.66547	1.85565e-16
ACC	SLC44A3	-1.58519	2.44589e-15
ACC	SLC23A1	-1.45737	2.48602e-15
ACC	SLC49A3	-1.36427	4.33741e-15
ACC	SLC30A10	3.08946	7.76604e-15
ACC	SLC29A3	1.2433	2.20689e-14
ACC	SLC12A1	-2.17297	2.64866e-14
ACC	SLC16A13	1.22292	4.79772e-14
ACC	SLC40A1	-2.32733	1.04885e-13
ACC	SLC7A11	2.06684	3.41192e-13
ACC	SLC27A2	-2.84924	5.55257e-13
ACC	SLC6A6	-1.4252	1.22355e-12
ACC	SLC9A6	0.918147	1.95559e-12
ACC	SLC7A2	-1.65616	2.11223e-12
ACC	SLC16A2	-1.45758	4.9351e-12
ACC	SLC44A5	2.19379	5.86073e-12
ACC	SLC41A3	1.17004	8.08957e-12
ACC	SLC52A2	0.976981	1.57799e-11
ACC	SLC2A11	-0.965929	1.89757e-11
ACC	SLC2A5	-2.00231	2.69249e-11
ACC	SLC25A27	-1.23153	3.03504e-11
ACC	SLC25A10	0.986238	5.30562e-11
ACC	SLC54A1	0.878989	1.22534e-10
ACC	SLC30A3	-2.13746	2.22553e-10
ACC	SLC13A5	-2.52937	2.50467e-10
ACC	SLC41A2	0.935072	2.64314e-10
ACC	SLC35E1	0.888599	3.67045e-10
ACC	SLC37A1	-0.985464	4.26674e-10
ACC	SLC25A35	-0.928617	4.26748e-10
ACC	SLC26A2	1.38739	4.28729e-10
ACC	SLC6A16	-1.30239	4.71161e-10
ACC	SLC60A1	1.13785	5.79101e-10
ACC	SLC26A4	1.07295	5.94492e-10
ACC	SLC26A7	-1.31834	6.38226e-10
ACC	SLC39A3	0.824377	8.90325e-10
ACC	SLC9B1	-0.931444	9.90746e-10
ACC	SLC49A2	-1.06546	2.43851e-09
ACC	SLC38A11	-1.8793	3.31641e-09
ACC	SLC39A9	0.812718	3.51161e-09
ACC	SLC17A1	-1.83925	1.04006e-08
ACC	SLC43A3	-1.03301	1.1203e-08
ACC	SLC35E3	0.810079	1.13097e-08
ACC	SLC4A3	-1.37199	1.40477e-08
ACC	SLC6A17	2.37143	1.4377e-08
ACC	SLC56A2	-0.779655	2.064e-08
ACC	SLC24A2	-2.57968	2.43741e-08
ACC	SLC16A1	0.795395	3.60458e-08
ACC	SLC25A32	0.706498	3.756e-08
ACC	SLC4A10	2.21101	5.08281e-08
ACC	SLC35B4	0.704518	5.10288e-08
ACC	SLC30A5	0.701673	5.77693e-08
ACC	SLC2A12	1.26732	7.23853e-08
ACC	SLC35G1	0.701101	7.25434e-08
ACC	SLC6A1	1.33834	8.4649e-08
ACC	SLC7A6	-0.812583	1.01804e-07
ACC	SLC56A5	-0.756036	1.08624e-07
ACC	SLC63A3	-1.49466	1.22508e-07
ACC	SLC17A7	-1.32295	1.23582e-07
ACC	SLC35F2	0.947231	1.47949e-07
ACC	SLC7A4	-2.10749	1.71694e-07
ACC	SLC9A8	-0.732163	1.8868e-07
ACC	SLC63A1	0.678594	2.32101e-07
ACC	SLC25A5	0.86051	2.35329e-07
ACC	SLC35A4	0.747576	2.36359e-07
ACC	SLC25A13	0.70857	3.26845e-07
ACC	SLC3A2	0.862284	3.58392e-07
ACC	SLC5A8	-1.83439	4.13308e-07
ACC	SLC31A2	0.929441	4.62841e-07
ACC	SLC2A14	1.22472	4.94835e-07
ACC	SLC16A11	-1.11853	5.02747e-07
ACC	SLC25A14	0.579613	5.2598e-07
ACC	SLC15A2	-0.90456	6.19297e-07
ACC	SLC25A46	0.696122	7.03097e-07
ACC	SLC35A2	0.631607	7.5825e-07
ACC	SLC52A3	1.09583	7.92984e-07
ACC	SLC3A1	-0.950934	9.64499e-07
ACC	SLC17A5	0.797716	1.12333e-06
ACC	SLC47A1	-1.24226	1.16055e-06
ACC	SLC6A13	1.15575	1.3423e-06
ACC	SLC18A2	-2.3542	1.50934e-06
ACC	SLC22B3	2.09104	1.56422e-06
ACC	SLC35F5	-0.765196	1.9945e-06
ACC	SLC65A1	-0.91813	2.3277e-06
ACC	SLC35E4	0.60136	2.40263e-06
ACC	SLC25A45	-0.692415	2.4266e-06
ACC	SLC10A5	0.637082	3.26714e-06
ACC	SLC39A6	0.6812	3.57357e-06
ACC	SLC35D2	0.642349	3.67268e-06
ACC	SLC56A3	0.730807	3.80071e-06
ACC	SLC22A11	-1.5063	4.09248e-06
ACC	SLC19A3	-1.52228	4.39335e-06
ACC	SLC7A5	1.11799	4.79802e-06
ACC	SLC39A11	0.571785	5.10052e-06
ACC	SLC58A1	0.634274	5.95867e-06
ACC	SLC23A3	-0.773653	6.63716e-06
ACC	SLC25A39	0.736928	6.83256e-06
ACC	SLC27A4	0.589958	7.37072e-06
ACC	SLC5A2	1.2376	9.08459e-06
ACC	SLC44A2	0.687054	1.47591e-05
ACC	SLC25A20	-0.631077	1.77109e-05
ACC	SLC35B1	0.561347	1.81593e-05
ACC	SLC25A40	0.587103	1.92875e-05
ACC	SLC20A1	0.656154	2.35406e-05
ACC	SLC25A22	0.711006	2.38151e-05
ACC	SLC26A6	-0.712617	2.5838e-05
ACC	SLC38A5	-0.982464	3.22747e-05
ACC	SLC19A1	-0.589645	4.12938e-05
ACC	SLC22A15	-0.811185	4.19983e-05
ACC	SLC24A4	-0.879767	5.13751e-05
ACC	SLC25A3	0.689866	5.26464e-05
ACC	SLC35C2	0.566408	7.39959e-05
ACC	SLC22A18	0.548921	7.98971e-05
ACC	SLC22A3	-0.918224	8.79643e-05
ACC	SLC9A9	-0.704759	9.45333e-05
ACC	SLC4A7	-0.609419	0.000105354
ACC	SLC63A2	-0.626999	0.000114996
ACC	SLC22A4	-0.6019	0.000148734
ACC	SLC35A5	0.489133	0.000152877
ACC	SLC39A10	0.563617	0.000159262
ACC	SLC29A1	-0.734935	0.000248382
ACC	SLC25A1	0.569423	0.000271314
ACC	SLC22B1	-0.976049	0.000360795
ACC	SLC9A1	0.557015	0.000373821
ACC	SLC1A4	-0.61054	0.000415016
ACC	SLC44A4	-0.805716	0.000423485
ACC	SLC7A7	-0.576616	0.000483376
ACC	SLC25A33	0.46239	0.00049625
ACC	SLC38A7	0.475386	0.000523719
ACC	SLC37A3	0.43563	0.000542026
ACC	SLC23A2	-0.672273	0.000652202
ACC	SLC46A3	-0.645514	0.000696442
ACC	SLC1A3	0.673188	0.000697051
ACC	SLC35F3	1.21937	0.000729284
ACC	SLC8A2	1.18355	0.000892051
ACC	SLC38A6	0.451286	0.000915046
ACC	SLC1A1	0.708983	0.000932032
ACC	SLC1A5	-0.60032	0.00104147
ACC	SLC35F6	0.459229	0.00113793
ACC	SLC16A6	-0.695404	0.00127631
ACC	SLC7A8	0.56025	0.00145457
ACC	SLC25A24	-0.515578	0.0015011
ACC	SLC9C2	0.878504	0.00155378
ACC	SLC25A38	0.42204	0.00155395
ACC	SLC2A6	0.673568	0.0015878
ACC	SLC20A2	0.424341	0.00170971
ACC	SLC2A13	0.474456	0.00183276
ACC	SLC9B2	-0.439428	0.00187575
ACC	SLC15A3	-0.515411	0.00191293
ACC	SLC6A2	1.57304	0.00192704
ACC	SLC22A1	-0.53459	0.00223176
ACC	SLC16A3	0.580144	0.00224166
ACC	SLC46A1	-0.49117	0.00236376
ACC	SLC15A4	0.363032	0.00243701
ACC	SLC12A9	0.389827	0.00246187
ACC	SLC49A1	0.433602	0.00246912
ACC	SLC4A8	0.698449	0.0025231
ACC	SLC9A5	-0.390533	0.00309793
ACC	SLC25A26	0.357103	0.00343377
ACC	SLC38A1	0.585245	0.00382824
ACC	SLC35F1	-0.72072	0.004091
ACC	SLC29A2	0.500785	0.00422913
ACC	SLC14A1_UT-B1	-0.586282	0.0050296
ACC	SLC39A5	-0.441896	0.00509595
ACC	SLC25A23	0.443796	0.00543492
ACC	SLC16A7	0.518958	0.00579643
ACC	SLC9A3	-0.681702	0.00588721
ACC	SLC30A2	1.06707	0.0061735
ACC	SLC6A9	-0.686471	0.00619811
ACC	SLC27A1	0.4368	0.00681052
ACC	SLC39A7	0.404338	0.00738184
ACC	SLC25A37	-0.445065	0.00804422
ACC	SLC25A42	0.340335	0.00824855
ACC	SLC12A4	-0.40965	0.00825431
ACC	SLC51B	-0.733576	0.00986479
ACC	SLC65A2	0.655554	0.0104614
ACC	SLCO4A1	0.632779	0.0105606
ACC	SLC27A5	0.315279	0.0106386
ACC	SLC51A	-0.677536	0.0107085
ACC	SLC22B2	0.69254	0.0110142
ACC	SLC7A9	0.46595	0.0110414
ACC	SLC56A4	0.353693	0.0119995
ACC	SLC44A1	0.378635	0.0123913
ACC	SLC26A11	-0.388102	0.0132772
ACC	SLC24A3	-0.644402	0.0135762
ACC	SLC13A3	0.583098	0.0141767
ACC	SLC30A9	0.34907	0.0145139
ACC	SLC62A1	-0.3968	0.0149128
ACC	SLC25A30	0.344403	0.0151121
ACC	SLC12A6	-0.330877	0.0160108
ACC	SLC25A51	0.280824	0.0176358
ACC	SLC27A3	-0.358209	0.0177369
ACC	SLC55A1	0.326627	0.0231439
ACC	SLCO3A1	0.306986	0.0258199
ACC	SLC36A4	-0.284581	0.0262867
ACC	SLC38A2	-0.387707	0.0285347
ACC	SLC5A3	-0.354008	0.0291814
ACC	SLC16A10	-0.418106	0.033235
ACC	SLC2A4	-0.521474	0.0332515
ACC	SLC35C1	0.265592	0.0332654
ACC	SLC25A21	0.432274	0.0334931
ACC	SLC25A4	0.322262	0.0358426
ACC	SLC12A8	-0.475072	0.0371975
ACC	SLC35B2	0.289434	0.0375107
ACC	SLC24A1	-0.259331	0.0438983
ACC	SLC1A2	-0.549994	0.0478
ACC	SLC39A1	0.297623	0.0490743
ACC	SLC25A50	0.265487	0.0512593
ACC	SLC29A4	-0.531897	0.0520588
ACC	SLC25A11	0.259496	0.0541468
ACC	SLC39A13	0.261301	0.0586486
ACC	SLC22A32	0.258744	0.0615919
ACC	SLC4A4	-0.490264	0.0665702
ACC	SLC6A8	0.347387	0.0725236
ACC	SLC9A2	0.566764	0.0752767
ACC	SLC8A1	-0.346832	0.0782192
ACC	SLC22A23	0.242317	0.0788762
ACC	SLC57A3	-0.334171	0.0808746
ACC	SLC39A4	0.33449	0.0846039
ACC	SLC9A7	-0.30602	0.0852024
ACC	SLC30A4	0.205912	0.0853587
ACC	SLC30A6	0.208689	0.0897598
ACC	SLC45A4	0.205641	0.0899575
ACC	SLC25A25	-0.302731	0.093058
ACC	SLC2A9	-0.270673	0.0961044
ACC	SLC5A6	-0.227962	0.0976374
ACC	SLC42A3	0.766256	0.104729
ACC	SLC5A4	-0.351173	0.118432
ACC	SLC35G2	0.243373	0.120112
ACC	SLC22B5	-0.381547	0.150936
ACC	SLC58A2	0.214161	0.184961
ACC	SLC25A6	0.227435	0.194077
ACC	SLC10A7	-0.153839	0.196888
ACC	SLC19A2	0.206582	0.202407
ACC	SLC14A2_UT-A1	-0.320565	0.209866
ACC	SLC36A1	0.167667	0.219652
ACC	SLC49A4	-0.158226	0.224745
ACC	SLC59A1	0.274836	0.225365
ACC	SLC7A14	0.509046	0.265233
ACC	SLC2A3	-0.238678	0.275683
ACC	SLC35B3	0.129191	0.281974
ACC	SLC45A1	-0.163748	0.289975
ACC	SLC35D1	-0.147321	0.309862
ACC	SLC30A1	0.159067	0.317184
ACC	SLC48A1	-0.166511	0.319923
ACC	SLC31A1	0.154972	0.327024
ACC	SLC43A1	-0.146071	0.34493
ACC	SLC41A1	-0.147539	0.345592
ACC	SLC4A5	-0.14145	0.350113
ACC	SLC54A2	0.12499	0.359675
ACC	SLC50A1	0.149189	0.360556
ACC	SLC37A4	0.121043	0.361944
ACC	SLC18B1	-0.119568	0.365448
ACC	SLC25A49	0.14861	0.369117
ACC	SLC55A3	0.121113	0.383512
ACC	SLC8B1	0.139689	0.398526
ACC	SLC25A36	0.113469	0.409366
ACC	SLC25A19	-0.129823	0.425409
ACC	SLC57A2	0.104225	0.446808
ACC	SLC43A2	-0.11402	0.449917
ACC	SLC22A17	-0.174888	0.45556
ACC	SLC25A12	-0.0941597	0.46633
ACC	SLC53A1	0.101426	0.469523
ACC	SLC35A1	0.0901234	0.472635
ACC	SLC16A14	0.125727	0.476419
ACC	SLC25A43	-0.0988122	0.513014
ACC	SLC35A3	-0.0799467	0.515236
ACC	SLC25A18	-0.0792931	0.519031
ACC	SLC16A8	-0.136133	0.526411
ACC	SLC57A4	-0.100459	0.551098
ACC	SLC25A8	-0.120416	0.55314
ACC	SLC25A44	-0.075194	0.562657
ACC	SLC6A12	-0.112943	0.566356
ACC	SLC12A2	-0.0980117	0.569452
ACC	SLC25A28	-0.073866	0.610268
ACC	SLC6A4	-0.0818927	0.635375
ACC	SLC7A1	0.0897609	0.636968
ACC	SLC33A2	0.0554523	0.669923
ACC	SLC30A7	-0.0531976	0.673266
ACC	SLC12A7	0.065477	0.680782
ACC	SLC57A5	-0.0549157	0.689308
ACC	SLC35D4	-0.0447923	0.70071
ACC	SLC25A41	-0.0898745	0.726048
ACC	SLC25A15	0.0475353	0.739629
ACC	SLC25A16	0.0368793	0.756136
ACC	SLC64A1	-0.0422989	0.772425
ACC	SLC57A1	-0.0406448	0.778451
ACC	SLC11A2	0.0373023	0.804801
ACC	SLC38A10	0.0333977	0.816467
ACC	SLC4A2	-0.0346868	0.832207
ACC	SLC8A3	0.0514854	0.880093
ACC	SLC39A14	0.0259653	0.882301
ACC	SLC25A53	-0.0148782	0.886554
ACC	SLC33A1	0.0168482	0.902024
ACC	SLC5A10	-0.0159589	0.932216
ACC	SLC2A8	-0.0115653	0.939283
ACC	SLC25A17	0.00843935	0.945992
ACC	SLC22A5	0.00526369	0.97031
ACC	SLC42A2	-0.00576513	0.984252
BLCA	SLC26A3	-4.33278	2.25181e-22
BLCA	SLC52A2	2.13197	2.04373e-21
BLCA	SLC35A2	2.05613	3.17105e-19
BLCA	SLC39A11	2.23067	3.53561e-18
BLCA	SLC25A39	1.68426	2.16454e-17
BLCA	SLC2A4	-5.72609	1.79296e-16
BLCA	SLC35B1	1.34797	4.63755e-16
BLCA	SLC39A7	1.73055	1.69291e-15
BLCA	SLC39A4	2.79179	3.42004e-15
BLCA	SLC26A10	-4.20829	1.96272e-14
BLCA	SLC50A1	1.97333	2.71561e-14
BLCA	SLC7A3	-5.16003	5.53543e-14
BLCA	SLC58A1	1.30435	1.40607e-13
BLCA	SLC25A17	1.03439	5.22789e-13
BLCA	SLC25A27	-3.99646	7.20597e-13
BLCA	SLC25A19	1.55324	5.95002e-12
BLCA	SLC16A13	2.19933	4.1489e-11
BLCA	SLC12A8	2.91819	9.87411e-11
BLCA	SLC8A3	-3.90473	1.26164e-10
BLCA	SLC59A1	2.85286	2.81315e-10
BLCA	SLC25A50	1.07719	3.49407e-10
BLCA	SLC35C2	0.965779	5.04127e-10
BLCA	SLC56A1	1.20352	1.00168e-09
BLCA	SLC57A2	1.07864	1.50667e-09
BLCA	SLC5A9	-3.22236	1.74775e-09
BLCA	SLC25A10	1.9406	2.502e-09
BLCA	SLC25A22	1.34184	7.41542e-09
BLCA	SLC61A1	1.23264	8.84157e-09
BLCA	SLC9A9	-2.55992	9.02309e-09
BLCA	SLC45A1	-2.58128	1.69448e-08
BLCA	SLC6A16	-3.58831	1.99671e-08
BLCA	SLC19A1	1.64745	3.28783e-08
BLCA	SLC39A9	0.841472	4.03905e-08
BLCA	SLC24A2	3.96966	4.17411e-08
BLCA	SLC24A4	-2.72896	5.92327e-08
BLCA	SLC59A2	1.82816	1.68573e-07
BLCA	SLC39A1	0.966101	2.08496e-07
BLCA	SLC35B2	1.05254	2.3345e-07
BLCA	SLC4A7	-1.53974	2.94784e-07
BLCA	SLC18A2	-3.8079	3.16026e-07
BLCA	SLC25A13	1.02133	3.73061e-07
BLCA	SLC43A1	-2.18472	4.84537e-07
BLCA	SLC17A4	-2.78195	9.05076e-07
BLCA	SLC35F6	0.970029	1.03915e-06
BLCA	SLC26A5	-3.55608	1.36178e-06
BLCA	SLC35F2	1.80791	1.42782e-06
BLCA	SLC25A4	-1.26052	1.91482e-06
BLCA	SLC55A1	0.917496	1.93215e-06
BLCA	SLC30A6	0.734856	2.23348e-06
BLCA	SLC25A34	-1.89152	3.54459e-06
BLCA	SLC9A7	1.87483	4.07764e-06
BLCA	SLC25A23	-1.83306	4.49976e-06
BLCA	SLC5A6	1.31201	5.79989e-06
BLCA	SLC17A7	-2.37385	6.32609e-06
BLCA	SLC30A7	0.733797	7.6042e-06
BLCA	SLC25A12	-1.08348	7.94742e-06
BLCA	SLC1A2	-2.67184	1.06472e-05
BLCA	SLC51B	-2.29494	1.11343e-05
BLCA	SLC4A5	-1.35055	1.14744e-05
BLCA	SLC2A8	-1.33631	1.30241e-05
BLCA	SLC31A1	1.05862	1.33606e-05
BLCA	SLC27A4	1.23154	1.34195e-05
BLCA	SLC3A2	1.23047	1.69228e-05
BLCA	SLC57A5	0.995081	1.9282e-05
BLCA	SLC24A3	-2.71281	2.18651e-05
BLCA	SLC39A3	0.807205	2.435e-05
BLCA	SLC16A3	1.8287	2.53394e-05
BLCA	SLC8A1	-2.04427	2.54174e-05
BLCA	SLC37A4	0.942278	2.76407e-05
BLCA	SLC38A7	0.782425	3.08949e-05
BLCA	SLC35F1	-2.15426	3.16476e-05
BLCA	SLC25A8	1.94101	3.32489e-05
BLCA	SLC5A4	-1.99869	3.65838e-05
BLCA	SLC38A1	1.19089	3.94769e-05
BLCA	SLC2A13	-1.61668	4.92693e-05
BLCA	SLC33A1	0.656928	5.09875e-05
BLCA	SLC25A5	0.943603	5.8107e-05
BLCA	SLC7A5P1	-1.9444	6.32671e-05
BLCA	SLC65A2	-2.40672	8.18666e-05
BLCA	SLCO4A1	-2.92638	8.48598e-05
BLCA	SLC27A1	-1.00827	8.61667e-05
BLCA	SLC25A1	0.957924	8.61926e-05
BLCA	SLC25A42	-1.05661	8.7609e-05
BLCA	SLC12A5	2.10523	8.79869e-05
BLCA	SLC38A11	-2.59906	9.38592e-05
BLCA	SLC35E2	-1.18804	9.46073e-05
BLCA	SLC16A12	-2.72727	9.75343e-05
BLCA	SLC35D4	1.25333	0.000104401
BLCA	SLC8A2	-2.89549	0.000109005
BLCA	SLCO1A2	4.19162	0.000110081
BLCA	SLC22A17	-1.56262	0.00011311
BLCA	SLC15A1	3.34989	0.00011821
BLCA	SLC30A8	-2.96466	0.000120013
BLCA	SLC22A3	-3.49067	0.000121725
BLCA	SLC4A11	1.94795	0.000122463
BLCA	SLC2A11	-1.24237	0.000140133
BLCA	SLC25A44	0.589661	0.000157103
BLCA	SLC25A33	0.851722	0.000173268
BLCA	SLC11A1	-1.81235	0.00018546
BLCA	SLC46A2	-3.09781	0.000187837
BLCA	SLC1A6	5.86261	0.000189674
BLCA	SLC2A12	-2.88101	0.000200599
BLCA	SLC9B2	-1.49884	0.000217835
BLCA	SLC56A4	0.769411	0.000237157
BLCA	SLC35A4	0.521971	0.00037156
BLCA	SLC1A7	-2.79187	0.000411355
BLCA	SLC53A1	0.976321	0.000413776
BLCA	SLC9A8	-0.678069	0.000421845
BLCA	SLC25A36	-0.712919	0.000435749
BLCA	SLC7A14	-1.89186	0.000436021
BLCA	SLC2A1	1.75868	0.000454839
BLCA	SLC7A5	1.88386	0.00045814
BLCA	SLC48A1	-0.859097	0.000476588
BLCA	SLC22B5	2.4738	0.000495493
BLCA	SLC6A1	-1.64898	0.000550012
BLCA	SLC6A3	-2.27556	0.000604083
BLCA	SLC25A15	1.00141	0.000620397
BLCA	SLC16A6	1.54111	0.000632448
BLCA	SLC5A7	-3.75655	0.000639428
BLCA	SLC16A2	-1.62296	0.000656454
BLCA	SLC16A7	-1.78318	0.000748015
BLCA	SLC44A3	1.65516	0.000769289
BLCA	SLC26A9	2.71944	0.000782657
BLCA	SLC7A2	-2.06053	0.000845375
BLCA	SLC64A1	0.683611	0.000850412
BLCA	SLC44A1	0.800094	0.000904695
BLCA	SLC5A5	2.66786	0.00113056
BLCA	SLC25A28	-0.722454	0.00117396
BLCA	SLC30A1	0.808837	0.00118713
BLCA	SLC49A1	0.952513	0.00126126
BLCA	SLC26A1	-1.32839	0.00127068
BLCA	SLC39A14	-1.2411	0.00129339
BLCA	SLC25A37	-0.81782	0.00158548
BLCA	SLC1A4	1.20049	0.00159569
BLCA	SLC22A32	0.78584	0.00159755
BLCA	SLC35A1	-0.66768	0.00163509
BLCA	SLC37A1	1.19258	0.00178807
BLCA	SLC17A8	-2.00177	0.00216802
BLCA	SLCO2B1	-1.85009	0.0025558
BLCA	SLC25A45	-0.917087	0.00264736
BLCA	SLC9A3	-1.84749	0.00264853
BLCA	SLC1A1	-1.44056	0.00271622
BLCA	SLC25A51	0.6767	0.00276498
BLCA	SLC3A1	-1.63509	0.00287463
BLCA	SLC27A2	1.8075	0.00289919
BLCA	SLC52A3	1.38915	0.00304316
BLCA	SLC25A29	-0.929125	0.00304849
BLCA	SLC38A10	0.543987	0.00310871
BLCA	SLC25A11	0.513949	0.00313998
BLCA	SLC12A4	-0.806118	0.00330473
BLCA	SLC33A2	0.858856	0.00331124
BLCA	SLC63A1	0.518133	0.00347659
BLCA	SLC16A4	-1.61885	0.00350479
BLCA	SLC39A2	3.02834	0.00393565
BLCA	SLC25A24	0.755849	0.00480384
BLCA	SLC57A3	1.55577	0.00565637
BLCA	SLC39A10	0.731824	0.00577211
BLCA	SLC9A1	0.767169	0.00580079
BLCA	SLC49A4	0.667889	0.00616034
BLCA	SLCO2A1	-1.24118	0.0063902
BLCA	SLC13A4	-1.29192	0.00639567
BLCA	SLCO5A1	1.8353	0.00668774
BLCA	SLC63A3	1.516	0.00673105
BLCA	SLC36A1	-0.619442	0.00690543
BLCA	SLC8B1	0.573571	0.00901306
BLCA	SLC30A5	0.418792	0.00929882
BLCA	SLC43A3	-1.1117	0.0102791
BLCA	SLCO6A1	2.02855	0.0103834
BLCA	SLC25A14	0.424271	0.0105392
BLCA	SLC58A2	1.04028	0.0108116
BLCA	SLC16A11	-1.25589	0.0115537
BLCA	SLC45A3	1.03953	0.0130603
BLCA	SLC7A6	-0.753251	0.0135791
BLCA	SLC5A12	1.88215	0.0138671
BLCA	SLC25A9	-0.85533	0.014437
BLCA	SLC35E1	0.395203	0.014911
BLCA	SLC54A2	0.607298	0.0171782
BLCA	SLC25A7	1.61383	0.0177795
BLCA	SLC30A4	-1.04322	0.0181701
BLCA	SLC10A7	0.488594	0.0188343
BLCA	SLC26A7	-1.62542	0.0200868
BLCA	SLC25A30	-0.519006	0.0201888
BLCA	SLC38A5	1.75729	0.020759
BLCA	SLC9B1	-0.783954	0.0219678
BLCA	SLC6A11	2.42462	0.0224663
BLCA	SLC7A1	0.903028	0.0226805
BLCA	SLC35G5	-1.04369	0.0253461
BLCA	SLC26A8	-1.05851	0.0267212
BLCA	SLC29A2	1.10014	0.0272563
BLCA	SLC6A14	2.38256	0.0275107
BLCA	SLC25A25	-0.610877	0.0296221
BLCA	SLC5A8	-1.03002	0.0296758
BLCA	SLC22B2	-1.8009	0.0298323
BLCA	SLC7A8	-1.01377	0.0306516
BLCA	SLC25A18	-0.789621	0.0315653
BLCA	SLC22A13	-0.885151	0.0335339
BLCA	SLC39A6	0.589226	0.0339841
BLCA	SLC20A1	0.727667	0.0341632
BLCA	SLC55A3	-0.383884	0.0367147
BLCA	SLC46A3	-0.846223	0.0380751
BLCA	SLC25A41	-1.33054	0.0385564
BLCA	SLC36A2	-1.42909	0.0388967
BLCA	SLC56A5	0.460126	0.0395711
BLCA	SLC22A23	0.778562	0.0396601
BLCA	SLC31A2	0.846373	0.0415493
BLCA	SLC35B3	0.355405	0.0425093
BLCA	SLCO1B3	2.63774	0.0426129
BLCA	SLC35F5	0.409682	0.0431693
BLCA	SLC38A9	0.437789	0.0432601
BLCA	SLC40A1	-0.97234	0.0445329
BLCA	SLC36A4	-0.786362	0.044578
BLCA	SLC35D3	1.38905	0.0467207
BLCA	SLC39A5	-1.16172	0.0484194
BLCA	SLC25A16	-0.386266	0.0493789
BLCA	SLC10A3	0.409243	0.0503239
BLCA	SLC49A3	-0.88011	0.0511776
BLCA	SLC39A8	0.791371	0.0518535
BLCA	SLC25A46	-0.357834	0.0549311
BLCA	SLCO4C1	1.7165	0.0559708
BLCA	SLC44A2	0.613685	0.0573036
BLCA	SLC25A6	0.454163	0.0574289
BLCA	SLC9C2	0.917865	0.0578713
BLCA	SLC41A2	1.12363	0.0579274
BLCA	SLC44A5	1.30518	0.0579636
BLCA	SLC19A3	-1.41272	0.0587032
BLCA	SLC41A3	0.340031	0.059182
BLCA	SLC16A10	1.15606	0.0594533
BLCA	SLC47A1	-1.21103	0.0595576
BLCA	SLC16A8	-0.981486	0.0607409
BLCA	SLC22A31	-1.34682	0.0626573
BLCA	SLC56A2	0.545121	0.0645247
BLCA	SLC9A5	-0.722523	0.0645867
BLCA	SLC28A3	1.72244	0.0652857
BLCA	SLC22A11	1.32285	0.0674924
BLCA	SLC35F4	-1.04688	0.0678955
BLCA	SLC25A43	0.637423	0.0689508
BLCA	SLC30A10	1.31244	0.0700319
BLCA	SLC2A5	1.04904	0.0754457
BLCA	SLC35F3	1.43214	0.0880307
BLCA	SLC17A9	-0.887139	0.0882733
BLCA	SLC6A9	-0.714267	0.0914211
BLCA	SLCO1C1	-0.857871	0.0971816
BLCA	SLC42A2	1.69943	0.0996355
BLCA	SLC5A2	-1.02765	0.0996358
BLCA	SLC18B1	0.510579	0.106083
BLCA	SLC26A4	-0.808194	0.108708
BLCA	SLC1A5	0.470567	0.113155
BLCA	SLC28A1	0.928817	0.122588
BLCA	SLC6A15	-1.64701	0.128764
BLCA	SLC4A4	-1.27395	0.134157
BLCA	SLC22A5	-0.461586	0.134833
BLCA	SLC2A6	0.722908	0.136884
BLCA	SLC12A7	0.465069	0.138609
BLCA	SLC25A2	0.647815	0.14159
BLCA	SLC25A21	-0.832992	0.144772
BLCA	SLC7A10	-1.13931	0.159052
BLCA	SLC25A35	-0.501952	0.162284
BLCA	SLC2A9	-0.774092	0.162326
BLCA	SLCO1B1	0.89738	0.16302
BLCA	SLC39A13	-0.312517	0.167047
BLCA	SLC35C1	0.321003	0.17225
BLCA	SLC25A40	0.285976	0.172647
BLCA	SLC42A3	1.47912	0.1752
BLCA	SLC9A6	0.240953	0.180507
BLCA	SLC52A1	0.886015	0.184067
BLCA	SLC23A2	-0.499696	0.18491
BLCA	SLC35D2	0.26636	0.189168
BLCA	SLC14A1_UT-B1	-1.5573	0.192372
BLCA	SLC51A	0.489707	0.193124
BLCA	SLC6A17	0.906607	0.193754
BLCA	SLC38A2	0.371491	0.19904
BLCA	SLC27A6	-1.21146	0.199232
BLCA	SLC10A1	1.0006	0.199272
BLCA	SLC22B3	-0.966439	0.200757
BLCA	SLC12A2	0.379028	0.21553
BLCA	SLC15A3	0.615629	0.218277
BLCA	SLC4A1	-0.577871	0.218841
BLCA	SLC45A2	0.827712	0.220645
BLCA	SLC25A32	0.247589	0.233026
BLCA	SLC54A1	-0.246416	0.23346
BLCA	SLC5A3	0.349064	0.237141
BLCA	SLC18A3	-0.759159	0.242955
BLCA	SLC34A2	1.25681	0.247672
BLCA	SLC43A2	0.37458	0.253289
BLCA	SLC22A20	0.608411	0.263293
BLCA	SLC34A3	-0.695468	0.264928
BLCA	SLC45A4	0.380247	0.26888
BLCA	SLC10A2	0.706394	0.268888
BLCA	SLC19A2	-0.389751	0.268994
BLCA	SLC9C1	0.526757	0.274554
BLCA	SLC25A20	-0.304172	0.276406
BLCA	SLC35E3	0.302296	0.280497
BLCA	SLC26A11	-0.287904	0.280845
BLCA	SLC16A9	-0.834077	0.290143
BLCA	SLC41A1	-0.287513	0.291198
BLCA	SLC25A48	-0.625513	0.294617
BLCA	SLC29A1	-0.379353	0.29844
BLCA	SLC5A11	0.659033	0.30026
BLCA	SLC6A20	-0.713785	0.304156
BLCA	SLC2A3	-0.539894	0.316602
BLCA	SLC25A26	0.172858	0.330355
BLCA	SLC29A3	0.378412	0.330464
BLCA	SLC22A7	-0.406233	0.3395
BLCA	SLC22A16	-0.528889	0.346489
BLCA	SLC25A3	0.150122	0.352703
BLCA	SLC17A5	0.261413	0.366291
BLCA	SLC27A3	-0.21432	0.36647
BLCA	SLC6A2	0.898687	0.372903
BLCA	SLC60A1	-0.464493	0.373525
BLCA	SLC22B1	-0.46793	0.376966
BLCA	SLC25A47	-0.370613	0.388615
BLCA	SLC22A14	-0.412604	0.398215
BLCA	SLC25A49	0.128669	0.404251
BLCA	SLC12A9	0.156188	0.404722
BLCA	SLC10A5	-0.315625	0.414522
BLCA	SLC7A11	-0.550748	0.418878
BLCA	SLC49A2	0.298798	0.423376
BLCA	SLC15A2	0.34856	0.424577
BLCA	SLC35G2	-0.363869	0.432825
BLCA	SLC30A3	0.584786	0.433966
BLCA	SLC63A2	-0.424822	0.440827
BLCA	SLC2A2	0.40763	0.442127
BLCA	SLC35G1	0.250824	0.44373
BLCA	SLC7A4	0.741771	0.455236
BLCA	SLC56A3	-0.212956	0.455815
BLCA	SLC13A2	-0.530244	0.460182
BLCA	SLC22A2	0.403006	0.476011
BLCA	SLC23A1	0.433551	0.478816
BLCA	SLC20A2	-0.191088	0.486564
BLCA	SLC9A4	0.759476	0.491243
BLCA	SLC7A7	-0.376519	0.492533
BLCA	SLC12A3	0.496221	0.492796
BLCA	SLC35E4	0.222261	0.503126
BLCA	SLC22A1	0.356675	0.505763
BLCA	SLC11A2	0.144897	0.505861
BLCA	SLC13A5	0.494094	0.517202
BLCA	SLC10A4	0.476725	0.520548
BLCA	SLC30A9	0.10694	0.528583
BLCA	SLC30A2	0.781096	0.536676
BLCA	SLC24A1	-0.142305	0.537564
BLCA	SLC55A2	0.231434	0.563887
BLCA	SLC13A3	0.346989	0.574637
BLCA	SLC57A6	-0.43056	0.57526
BLCA	SLC34A1	-0.294387	0.58131
BLCA	SLC6A6	0.188914	0.589025
BLCA	SLC4A8	-0.285464	0.589042
BLCA	SLC35A5	0.0951465	0.589461
BLCA	SLC14A2_UT-A1	-0.259887	0.591157
BLCA	SLC9A2	0.506931	0.609761
BLCA	SLC37A2	0.238633	0.623283
BLCA	SLC38A4	-0.515255	0.634077
BLCA	SLC26A6	0.131189	0.635905
BLCA	SLC62A1	-0.19757	0.655818
BLCA	SLC6A12	0.229812	0.696478
BLCA	SLC28A2	-0.298892	0.700245
BLCA	SLC6A19	-0.217305	0.711791
BLCA	SLC25A53	-0.0761497	0.721195
BLCA	SLC5A1	0.34961	0.723037
BLCA	SLC22A18	-0.112905	0.727492
BLCA	SLC6A13	-0.192293	0.731226
BLCA	SLC46A1	0.103735	0.736317
BLCA	SLC47A2	0.290297	0.744657
BLCA	SLC10A6	0.218673	0.766745
BLCA	SLC6A8	-0.152001	0.785122
BLCA	SLC16A5	-0.147271	0.796677
BLCA	SLC65A1	-0.0677331	0.802733
BLCA	SLC37A3	-0.0412055	0.803274
BLCA	SLC1A3	-0.143129	0.809499
BLCA	SLC12A6	-0.0720438	0.821911
BLCA	SLC2A10	0.096212	0.834503
BLCA	SLC22A15	-0.0749906	0.835782
BLCA	SLC57A1	0.0776291	0.839009
BLCA	SLC4A2	0.0337307	0.848265
BLCA	SLC27A5	-0.0692371	0.848636
BLCA	SLC35A3	0.0443067	0.849319
BLCA	SLC57A4	-0.0645347	0.849941
BLCA	SLC25A38	-0.0349948	0.849979
BLCA	SLC44A4	0.164912	0.868129
BLCA	SLC5A10	0.077372	0.881178
BLCA	SLC4A9	-0.0747343	0.897054
BLCA	SLC18A1	-0.0615055	0.899057
BLCA	SLC38A3	-0.0842744	0.903448
BLCA	SLC35D1	-0.031552	0.909031
BLCA	SLC16A1	0.0768837	0.916795
BLCA	SLC35B4	-0.0178057	0.93046
BLCA	SLC16A14	-0.0310324	0.937217
BLCA	SLC22B4	0.0417401	0.939163
BLCA	SLC7A9	-0.0408055	0.939313
BLCA	SLC6A7	0.0384345	0.939833
BLCA	SLC38A6	-0.0100163	0.959703
BLCA	SLC4A10	0.0260397	0.961904
BLCA	SLC29A4	-0.0246752	0.964567
BLCA	SLC26A2	-0.00837382	0.981041
BLCA	SLCO3A1	0.0112149	0.981252
BLCA	SLC4A3	-0.0108687	0.982876
BLCA	SLC15A4	-0.00319331	0.98661
BLCA	SLC2A14	-0.00713286	0.992193
BLCA	SLC22A4	-0.00345823	0.992835
BLCA	SLC23A3	-0.00340307	0.994146
BLCA	SLC6A4	-0.0037369	0.995864
BRCA	SLC35A2	1.70145	5.4878e-227
BRCA	SLC12A8	3.11322	2.20259e-224
BRCA	SLCO4A1	-4.8249	9.09234e-212
BRCA	SLC25A27	-4.31377	8.58266e-208
BRCA	SLC2A4	-4.46513	6.65473e-205
BRCA	SLC26A10	-4.18623	1.85837e-204
BRCA	SLC12A4	-1.84598	1.14856e-196
BRCA	SLC35G2	-2.36629	5.97781e-188
BRCA	SLC17A7	-3.5919	3.23203e-186
BRCA	SLC35E1	1.28866	1.09996e-182
BRCA	SLC25A50	1.46161	3.16345e-182
BRCA	SLC25A34	-2.68385	2.6583e-178
BRCA	SLC50A1	1.9456	2.67544e-169
BRCA	SLC39A9	1.49021	4.12885e-160
BRCA	SLC24A2	5.25922	1.24325e-154
BRCA	SLC7A6	-2.04876	2.43012e-153
BRCA	SLC16A12	-4.43153	4.23705e-148
BRCA	SLC35D4	1.68896	3.00054e-147
BRCA	SLC25A18	-3.58954	2.46862e-142
BRCA	SLC9A7	2.16238	1.59927e-141
BRCA	SLC58A1	1.15664	1.96753e-141
BRCA	SLC1A7	-3.42238	1.74333e-137
BRCA	SLC39A11	2.06415	1.94216e-135
BRCA	SLC25A15	1.64974	5.87478e-132
BRCA	SLC6A16	-3.19865	8.00271e-130
BRCA	SLC22A3	-3.90111	6.53736e-126
BRCA	SLC1A4	2.22071	2.25672e-122
BRCA	SLC31A1	1.33851	5.10385e-122
BRCA	SLC37A1	1.40261	5.33841e-122
BRCA	SLC2A3	-2.35766	4.15882e-119
BRCA	SLC25A44	0.925028	6.05321e-116
BRCA	SLC63A2	-2.39773	2.57346e-115
BRCA	SLC7A10	-4.81975	4.35084e-110
BRCA	SLC9A5	-2.06523	1.15156e-109
BRCA	SLC61A1	1.03017	6.23777e-108
BRCA	SLC19A3	-4.96093	6.90138e-107
BRCA	SLC35B2	1.08384	1.34074e-106
BRCA	SLC57A2	0.95739	2.08341e-105
BRCA	SLC5A4	-2.4162	2.00938e-103
BRCA	SLC23A3	-2.05516	1.87063e-101
BRCA	SLC9A3	-2.84063	2.71768e-100
BRCA	SLC38A1	2.29402	5.35186e-99
BRCA	SLC29A3	1.44581	5.5531e-99
BRCA	SLC27A3	-1.48577	3.07622e-98
BRCA	SLC10A6	-2.62355	1.60926e-97
BRCA	SLC16A7	-2.26273	2.36892e-97
BRCA	SLC25A17	0.917802	1.16382e-95
BRCA	SLC56A1	1.20795	9.37827e-94
BRCA	SLC55A3	-0.850044	7.8726e-93
BRCA	SLC49A1	1.26421	1.01825e-92
BRCA	SLC39A7	1.09181	3.38045e-92
BRCA	SLC9A1	1.02999	2.65417e-90
BRCA	SLC25A28	-0.888173	1.42774e-88
BRCA	SLCO1C1	-2.24666	1.54731e-88
BRCA	SLC39A1	0.863732	2.32285e-86
BRCA	SLC39A6	2.98521	2.75251e-86
BRCA	SLC25A37	-1.67861	1.48571e-84
BRCA	SLC5A9	-2.27373	3.6793e-84
BRCA	SLC30A6	0.766199	1.52386e-81
BRCA	SLC20A1	0.891111	6.51366e-80
BRCA	SLC30A5	0.825678	7.14575e-80
BRCA	SLC25A42	-1.00924	6.38461e-79
BRCA	SLC44A1	1.00959	1.00175e-77
BRCA	SLC16A11	-2.91014	5.79216e-76
BRCA	SLC49A4	0.885811	1.13435e-75
BRCA	SLC27A4	1.08774	4.34829e-75
BRCA	SLC39A5	-1.98426	7.02187e-75
BRCA	SLC22A1	-1.94778	1.34802e-74
BRCA	SLC30A1	1.21137	1.92212e-74
BRCA	SLC22B2	-2.48469	1.25195e-73
BRCA	SLC25A5	0.956551	4.76003e-73
BRCA	SLC52A3	1.87713	9.36078e-73
BRCA	SLC26A5	-2.96682	3.41845e-72
BRCA	SLC11A1	-1.95276	4.09544e-72
BRCA	SLC35F1	-1.937	6.09278e-72
BRCA	SLC24A4	-1.7721	1.65167e-71
BRCA	SLC25A36	-0.801901	1.70952e-71
BRCA	SLC4A5	-1.10497	2.55021e-70
BRCA	SLC13A5	-2.6281	1.18348e-69
BRCA	SLC25A39	0.983468	7.01401e-69
BRCA	SLC42A2	2.86875	1.40427e-68
BRCA	SLC13A4	-1.66585	3.33125e-68
BRCA	SLC54A2	1.13749	1.70249e-66
BRCA	SLC57A5	1.11124	4.24032e-65
BRCA	SLC7A5	2.32347	1.30622e-64
BRCA	SLC6A2	-3.33236	1.43118e-64
BRCA	SLC25A10	1.26042	2.56603e-64
BRCA	SLC30A9	0.739516	3.95095e-64
BRCA	SLC3A1	-2.14278	1.43691e-62
BRCA	SLC16A8	-1.85669	5.37946e-61
BRCA	SLC35F6	0.797585	1.41343e-60
BRCA	SLC33A1	0.738945	7.794e-59
BRCA	SLC27A1	-0.953135	4.01787e-58
BRCA	SLC53A1	0.954779	7.51339e-58
BRCA	SLC44A3	1.37007	1.18541e-55
BRCA	SLC25A25	-0.997396	1.42137e-55
BRCA	SLC25A8	1.45795	1.83867e-55
BRCA	SLC25A51	0.73299	4.30815e-55
BRCA	SLC2A1	1.3134	1.74742e-54
BRCA	SLC9A9	-1.16442	2.96909e-54
BRCA	SLC56A2	1.3452	1.24731e-53
BRCA	SLC44A4	3.51444	3.83137e-53
BRCA	SLC52A2	1.10618	7.73331e-53
BRCA	SLC35F5	0.772454	2.00386e-51
BRCA	SLC39A10	0.844264	2.25965e-51
BRCA	SLC27A2	2.80609	4.3796e-51
BRCA	SLC45A1	-1.36264	5.00099e-51
BRCA	SLC16A6	2.42602	9.43451e-49
BRCA	SLCO3A1	-1.2022	1.79861e-48
BRCA	SLC60A1	-1.62517	2.80102e-47
BRCA	SLC7A11	1.79745	3.81518e-46
BRCA	SLC35D1	0.797708	1.75311e-45
BRCA	SLC39A13	-0.650165	1.88979e-45
BRCA	SLC48A1	-0.680335	1.93665e-44
BRCA	SLC25A40	0.634319	3.73463e-44
BRCA	SLC25A45	-0.838036	1.06899e-43
BRCA	SLC57A1	0.814731	1.53484e-43
BRCA	SLC56A4	0.656137	1.84591e-43
BRCA	SLC25A19	0.882068	2.53293e-43
BRCA	SLC35E3	0.74466	5.20944e-43
BRCA	SLC35A3	0.878478	3.842e-42
BRCA	SLC23A2	-0.749918	4.74507e-42
BRCA	SLC29A4	-1.68095	7.67934e-42
BRCA	SLC7A13	2.23206	5.31652e-41
BRCA	SLC6A3	-1.94611	6.47969e-41
BRCA	SLC19A1	0.819484	9.98521e-40
BRCA	SLC56A5	1.14328	1.08726e-39
BRCA	SLC35B3	0.510107	1.37622e-39
BRCA	SLC2A10	1.3602	1.49535e-39
BRCA	SLCO2A1	-1.16198	3.19869e-39
BRCA	SLC25A9	-0.914716	3.91471e-39
BRCA	SLC20A2	0.755911	1.53927e-38
BRCA	SLC38A11	-1.85758	4.0882e-38
BRCA	SLC6A1	-1.21721	1.43881e-36
BRCA	SLC5A10	-1.46052	1.72216e-36
BRCA	SLC25A26	-0.443844	2.37173e-36
BRCA	SLC9B2	-1.08687	3.68074e-36
BRCA	SLC26A6	-0.780274	4.91737e-36
BRCA	SLC25A24	0.777016	1.56751e-35
BRCA	SLC25A29	-0.914848	2.36845e-35
BRCA	SLC8A3	-1.50198	3.84478e-35
BRCA	SLC1A3	-1.21244	1.77243e-34
BRCA	SLC7A1	0.833106	2.76121e-34
BRCA	SLC6A9	1.19185	5.54806e-34
BRCA	SLC39A4	1.34412	7.94073e-34
BRCA	SLC8B1	-0.497625	1.1251e-33
BRCA	SLC35B1	0.677834	2.1307e-33
BRCA	SLC12A2	1.31899	5.76788e-33
BRCA	SLC46A1	0.880861	7.09773e-33
BRCA	SLC43A3	-0.941454	8.7051e-33
BRCA	SLC12A3	1.73253	8.97299e-33
BRCA	SLC12A6	-0.648904	6.81491e-31
BRCA	SLC35F2	1.01679	3.16415e-30
BRCA	SLC26A1	-1.05299	5.80074e-30
BRCA	SLC4A8	1.77174	8.56471e-30
BRCA	SLC16A13	0.750696	7.20035e-29
BRCA	SLC6A15	-2.60075	1.14183e-28
BRCA	SLC26A7	-1.64796	1.36892e-28
BRCA	SLC30A7	0.469146	2.78459e-28
BRCA	SLC35A5	0.468026	6.50363e-28
BRCA	SLC30A8	3.60936	1.12254e-27
BRCA	SLC35A4	0.349652	1.1333e-27
BRCA	SLC4A4	-1.79915	2.34178e-27
BRCA	SLC22B5	1.82578	3.16413e-26
BRCA	SLC10A5	0.863236	8.75572e-26
BRCA	SLC35E2	-0.775549	2.16528e-25
BRCA	SLC6A7	-1.21334	3.44978e-25
BRCA	SLC43A1	-0.914374	5.57995e-25
BRCA	SLC47A2	-1.3008	2.33351e-24
BRCA	SLC25A23	0.532581	3.58006e-24
BRCA	SLC33A2	0.828256	3.63229e-24
BRCA	SLC29A1	-0.636169	3.66867e-24
BRCA	SLC37A2	0.911952	4.73873e-24
BRCA	SLC35D3	1.41403	4.74072e-23
BRCA	SLC5A5	1.60012	1.41028e-22
BRCA	SLCO5A1	1.35913	1.50822e-22
BRCA	SLC39A3	0.486611	1.94207e-22
BRCA	SLC35A1	0.455728	4.4935e-22
BRCA	SLC54A1	-0.48429	8.15428e-22
BRCA	SLC52A1	1.46503	1.00463e-21
BRCA	SLC56A3	-0.463596	2.10029e-21
BRCA	SLCO4C1	1.38749	2.3096e-21
BRCA	SLC7A7	0.704437	4.47889e-21
BRCA	SLC39A14	-0.685133	4.53266e-21
BRCA	SLC55A1	0.480506	5.6096e-21
BRCA	SLC25A11	0.405483	1.06618e-20
BRCA	SLC1A2	1.38504	7.35303e-19
BRCA	SLC36A4	-0.631842	9.29118e-19
BRCA	SLC6A20	-1.11548	2.73926e-18
BRCA	SLC5A8	2.59057	7.06711e-18
BRCA	SLC25A22	0.527522	1.94356e-17
BRCA	SLC5A7	-1.56173	4.6225e-17
BRCA	SLC6A11	2.00408	5.20443e-17
BRCA	SLC6A12	0.868667	7.36446e-17
BRCA	SLC22B3	-1.08936	1.66664e-16
BRCA	SLC12A5	1.00779	6.32712e-16
BRCA	SLC39A2	1.30313	6.90774e-16
BRCA	SLC38A2	-0.434336	1.01593e-15
BRCA	SLC39A8	0.750276	1.39253e-15
BRCA	SLC22A17	-0.78921	2.48888e-15
BRCA	SLC9A2	1.95378	3.14335e-15
BRCA	SLC42A3	-1.70732	3.2393e-15
BRCA	SLC25A14	0.289706	4.27695e-15
BRCA	SLC15A3	0.570361	6.47444e-15
BRCA	SLC38A7	0.327975	1.84522e-14
BRCA	SLC17A9	-0.883627	2.69984e-14
BRCA	SLC25A20	-0.413226	3.26629e-14
BRCA	SLCO2B1	-0.606015	4.8656e-14
BRCA	SLCO1A2	-1.41785	4.04083e-13
BRCA	SLC38A9	0.299439	8.65892e-13
BRCA	SLC7A9	-0.709937	9.20351e-13
BRCA	SLC25A6	-0.423536	9.9238e-13
BRCA	SLC25A1	-0.475825	1.35921e-12
BRCA	SLC59A2	0.569925	1.42179e-12
BRCA	SLC44A2	0.321683	1.56987e-12
BRCA	SLC7A3	-1.40303	2.42664e-12
BRCA	SLC25A4	-0.468456	3.0695e-12
BRCA	SLC37A4	0.311834	4.52751e-12
BRCA	SLC2A14	-1.36406	5.90343e-12
BRCA	SLC26A8	-0.795766	8.0692e-12
BRCA	SLC17A5	0.36211	9.19043e-12
BRCA	SLC45A4	0.427051	1.29424e-11
BRCA	SLC2A11	-0.35337	1.7172e-11
BRCA	SLC22A18	0.578642	2.16961e-11
BRCA	SLC30A2	1.31546	2.96795e-11
BRCA	SLC29A2	-0.618509	5.05467e-11
BRCA	SLC11A2	0.304244	6.31683e-11
BRCA	SLC26A3	-1.61975	6.74819e-11
BRCA	SLC57A3	0.873335	8.01534e-11
BRCA	SLC40A1	0.980872	1.18603e-10
BRCA	SLC35G1	-0.554454	1.64536e-10
BRCA	SLC22A4	0.599951	3.6904e-10
BRCA	SLC26A4	-0.737392	3.96636e-10
BRCA	SLC9A6	-0.451051	7.10585e-10
BRCA	SLC23A1	0.867129	7.66381e-10
BRCA	SLC49A3	-0.686483	1.2719e-09
BRCA	SLC12A7	0.28955	2.2214e-09
BRCA	SLC46A2	0.686433	2.81244e-09
BRCA	SLC24A1	0.325342	3.239e-09
BRCA	SLC38A5	0.656711	3.31038e-09
BRCA	SLC4A3	-0.549029	3.93861e-09
BRCA	SLC41A2	0.46882	4.45764e-09
BRCA	SLC25A49	-0.233338	5.9745e-09
BRCA	SLC28A3	-1.21645	7.48249e-09
BRCA	SLC22B1	-0.630935	9.49083e-09
BRCA	SLC65A2	-0.892283	1.30112e-08
BRCA	SLC16A1	0.582661	1.68078e-08
BRCA	SLC16A3	0.534416	2.76337e-08
BRCA	SLC44A5	1.05048	6.33353e-08
BRCA	SLC25A13	0.271294	7.50483e-08
BRCA	SLC9A8	-0.248301	8.62592e-08
BRCA	SLC27A6	-1.03864	1.02393e-07
BRCA	SLC39A12	-0.869681	1.14785e-07
BRCA	SLC57A4	-0.39783	3.3176e-07
BRCA	SLC18A2	-0.911017	3.35554e-07
BRCA	SLC4A2	0.231446	3.59305e-07
BRCA	SLC14A2_UT-A1	-0.779167	3.59384e-07
BRCA	SLC25A43	0.269057	5.94317e-07
BRCA	SLC25A12	-0.206404	7.98408e-07
BRCA	SLC64A1	0.20139	8.06574e-07
BRCA	SLC45A3	0.43531	1.03709e-06
BRCA	SLC2A13	-0.381324	1.44238e-06
BRCA	SLC41A1	-0.302798	1.44937e-06
BRCA	SLC22A31	-0.835784	1.47772e-06
BRCA	SLC22A16	-0.694816	1.65146e-06
BRCA	SLC7A4	-1.19331	1.90095e-06
BRCA	SLC25A30	-0.245108	4.80271e-06
BRCA	SLC22A5	0.339548	5.56448e-06
BRCA	SLC35E4	-0.28602	6.65671e-06
BRCA	SLC22A32	-0.258711	6.83109e-06
BRCA	SLC3A2	0.221951	9.48236e-06
BRCA	SLC35C2	0.1652	9.58158e-06
BRCA	SLC65A1	-0.197751	1.06869e-05
BRCA	SLC43A2	0.284132	1.22874e-05
BRCA	SLC4A10	0.853293	1.24842e-05
BRCA	SLC6A17	0.698546	1.37471e-05
BRCA	SLC5A3	0.318175	1.38197e-05
BRCA	SLC41A3	-0.174932	1.74525e-05
BRCA	SLC8A1	0.337291	1.83651e-05
BRCA	SLC18B1	-0.322027	2.00247e-05
BRCA	SLC25A7	-0.819873	2.25091e-05
BRCA	SLC25A21	0.489844	3.02903e-05
BRCA	SLC4A11	-0.531004	3.22495e-05
BRCA	SLC47A1	-0.462225	3.34425e-05
BRCA	SLC24A3	0.474002	3.67803e-05
BRCA	SLC25A53	0.182637	4.78238e-05
BRCA	SLC5A12	-0.687151	5.94402e-05
BRCA	SLC5A1	0.955857	9.79345e-05
BRCA	SLC62A1	0.287927	0.00011693
BRCA	SLC1A5	0.256584	0.00014853
BRCA	SLC38A6	0.162985	0.000154282
BRCA	SLC14A1_UT-B1	-0.474067	0.0001711
BRCA	SLC6A4	0.889762	0.000184289
BRCA	SLC63A3	0.416681	0.000199893
BRCA	SLC35C1	-0.248237	0.000205606
BRCA	SLC7A8	0.444155	0.000257902
BRCA	SLC15A4	-0.111569	0.000310869
BRCA	SLC16A5	-0.337885	0.000360706
BRCA	SLC26A2	0.273006	0.000497016
BRCA	SLC25A41	-0.413827	0.000673904
BRCA	SLC26A11	-0.174087	0.00103968
BRCA	SLC22A23	-0.250038	0.00106303
BRCA	SLC5A2	-0.420202	0.00122199
BRCA	SLC25A38	0.130917	0.00155323
BRCA	SLC2A5	-0.373693	0.00224223
BRCA	SLC2A9	0.19339	0.00268699
BRCA	SLC4A7	-0.272404	0.00306509
BRCA	SLC38A3	0.438905	0.00501652
BRCA	SLC55A2	0.27456	0.00577937
BRCA	SLC59A1	0.337816	0.00594608
BRCA	SLC28A1	-0.426867	0.00699618
BRCA	SLC31A2	-0.206422	0.00723788
BRCA	SLC16A14	0.220709	0.0120238
BRCA	SLC1A1	0.453028	0.0120571
BRCA	SLC8A2	0.389303	0.0228305
BRCA	SLC7A2	-0.456748	0.0331379
BRCA	SLC25A46	-0.0914559	0.0352975
BRCA	SLC22A15	-0.182711	0.037063
BRCA	SLC25A3	0.0732165	0.038671
BRCA	SLC5A6	0.156256	0.0421972
BRCA	SLC35B4	0.0887777	0.0446569
BRCA	SLC16A4	0.199436	0.0489735
BRCA	SLC9B1	-0.137888	0.0587193
BRCA	SLC63A1	0.0847923	0.0667073
BRCA	SLC13A3	-0.177127	0.0839279
BRCA	SLC6A8	-0.143701	0.0874493
BRCA	SLC51A	0.11383	0.0945643
BRCA	SLC1A6	0.32944	0.106651
BRCA	SLC22A11	-0.210988	0.108969
BRCA	SLC15A1	-0.356499	0.113866
BRCA	SLC37A3	-0.0635815	0.144484
BRCA	SLC25A16	-0.0731019	0.181005
BRCA	SLC16A10	-0.169594	0.192167
BRCA	SLC34A3	-0.158434	0.195435
BRCA	SLC30A3	-0.157969	0.226169
BRCA	SLC36A1	-0.0712703	0.236067
BRCA	SLC26A9	0.216114	0.243553
BRCA	SLC2A8	-0.0601459	0.245007
BRCA	SLC35D2	0.0415325	0.268889
BRCA	SLC5A11	0.153664	0.283711
BRCA	SLC38A10	-0.0530033	0.30852
BRCA	SLC38A4	-0.150737	0.309124
BRCA	SLC16A9	0.113197	0.389967
BRCA	SLC46A3	0.0606775	0.398348
BRCA	SLC12A9	-0.0386761	0.398773
BRCA	SLC19A2	0.0658724	0.44974
BRCA	SLC30A4	0.0432398	0.463305
BRCA	SLC22A20	0.0821523	0.464058
BRCA	SLC12A1	0.141084	0.483804
BRCA	SLC2A6	-0.0640199	0.514855
BRCA	SLC27A5	-0.0475491	0.528315
BRCA	SLC58A2	0.0575241	0.551854
BRCA	SLC16A2	-0.0500435	0.55366
BRCA	SLC25A48	-0.116136	0.573595
BRCA	SLC6A6	-0.0366826	0.576511
BRCA	SLC25A33	-0.0329269	0.581454
BRCA	SLC10A3	0.0236333	0.610295
BRCA	SLC57A6	0.0736679	0.631454
BRCA	SLC10A7	-0.0195007	0.675037
BRCA	SLC25A35	-0.0295801	0.688048
BRCA	SLC13A2	0.0847784	0.728027
BRCA	SLC6A14	0.0723961	0.791104
BRCA	SLC2A12	0.0267125	0.863501
BRCA	SLC34A2	0.0391151	0.890255
BRCA	SLC25A32	-0.00350019	0.943421
BRCA	SLC35F3	0.0102469	0.959455
BRCA	SLC15A2	0.00564427	0.966151
BRCA	SLC49A2	0.0026181	0.971032
CESC	SLC25A10	2.76204	1.33478e-31
CESC	SLC25A8	3.56901	3.84369e-21
CESC	SLC35A2	1.61553	4.78642e-20
CESC	SLC25A50	1.44626	9.51749e-20
CESC	SLC5A7	-4.61545	2.72089e-19
CESC	SLC2A4	-4.43726	5.81746e-19
CESC	SLC6A1	-4.41323	6.93793e-19
CESC	SLC9A7	2.72562	7.52421e-19
CESC	SLC5A4	-3.90083	9.8976e-19
CESC	SLC26A10	-4.23007	1.99699e-18
CESC	SLC25A18	-2.95231	1.45642e-17
CESC	SLC26A3	-4.84478	3.36547e-17
CESC	SLC25A5	1.94056	9.15089e-17
CESC	SLC12A8	3.48781	1.08837e-16
CESC	SLC57A2	1.22193	2.7734e-16
CESC	SLC50A1	1.71928	1.40874e-15
CESC	SLC39A11	1.88688	1.7224e-15
CESC	SLC45A1	-3.58283	2.27295e-15
CESC	SLC57A5	1.53438	2.23579e-14
CESC	SLC22A17	-3.09727	2.80278e-14
CESC	SLC6A16	-3.47337	5.3417e-14
CESC	SLC52A3	3.41051	5.58274e-14
CESC	SLC1A7	-4.90045	5.70146e-14
CESC	SLC49A4	1.64569	6.19653e-14
CESC	SLC25A27	-3.66075	6.63307e-14
CESC	SLC35F1	-3.83336	7.35335e-14
CESC	SLC52A2	1.49387	1.34862e-13
CESC	SLC25A39	1.3269	3.90553e-13
CESC	SLC25A42	-1.84527	4.57988e-13
CESC	SLC25A34	-2.46014	3.91504e-12
CESC	SLC25A19	1.34398	2.22612e-11
CESC	SLC18A2	-4.60645	2.42268e-11
CESC	SLC1A5	1.97379	4.12371e-11
CESC	SLC47A1	-3.86003	6.06437e-11
CESC	SLC7A5	3.60583	1.06251e-10
CESC	SLC6A3	-3.75948	1.27689e-10
CESC	SLC43A1	-2.61038	1.51804e-10
CESC	SLC27A6	-4.74458	1.67038e-10
CESC	SLC57A3	2.61709	3.29711e-10
CESC	SLC27A2	3.53927	5.45077e-10
CESC	SLC35B1	0.90894	5.90876e-10
CESC	SLC31A1	1.31873	6.09003e-10
CESC	SLC35E2	-1.81977	8.3416e-10
CESC	SLC61A1	1.05784	1.08548e-09
CESC	SLC4A5	-1.68119	1.21605e-09
CESC	SLC39A9	0.736978	1.22361e-09
CESC	SLC39A1	0.943739	2.34276e-09
CESC	SLC39A13	-1.2361	3.10376e-09
CESC	SLC30A6	0.814928	3.21674e-09
CESC	SLC28A3	3.69975	3.75971e-09
CESC	SLC5A9	-3.67874	4.00513e-09
CESC	SLC16A3	2.11039	4.55113e-09
CESC	SLC39A4	2.02445	4.86544e-09
CESC	SLC56A1	1.05973	7.50088e-09
CESC	SLC26A9	5.1814	7.54977e-09
CESC	SLC51B	-3.74866	1.32846e-08
CESC	SLC7A11	3.62978	2.21359e-08
CESC	SLC7A3	-3.94795	2.5126e-08
CESC	SLC4A7	-1.78892	3.33679e-08
CESC	SLC25A33	1.3229	3.5116e-08
CESC	SLC16A13	1.6213	9.89857e-08
CESC	SLC16A12	-4.19329	1.03426e-07
CESC	SLC25A44	0.738029	1.17038e-07
CESC	SLC4A11	2.69826	1.18357e-07
CESC	SLC59A1	2.12644	1.20022e-07
CESC	SLC27A1	-1.49658	1.24624e-07
CESC	SLC24A4	-2.52151	1.38218e-07
CESC	SLC9A5	-1.72846	1.81095e-07
CESC	SLC8A1	-2.2113	2.6025e-07
CESC	SLC54A2	0.991071	2.62087e-07
CESC	SLC2A13	-2.22879	2.81854e-07
CESC	SLC13A4	-2.22081	2.94118e-07
CESC	SLC53A1	1.4019	3.98041e-07
CESC	SLC44A3	1.91433	4.00533e-07
CESC	SLC23A3	-1.75674	4.26752e-07
CESC	SLC20A1	1.09187	4.93745e-07
CESC	SLC12A5	2.91233	5.68611e-07
CESC	SLC55A3	-0.699388	8.15018e-07
CESC	SLC58A1	0.809568	9.23805e-07
CESC	SLC56A3	-1.10996	1.07277e-06
CESC	SLC7A1	1.35192	1.22453e-06
CESC	SLC44A1	0.868309	1.2715e-06
CESC	SLC6A14	4.8317	1.78115e-06
CESC	SLC17A7	-2.83313	1.87095e-06
CESC	SLC12A1	-2.28914	2.74977e-06
CESC	SLC12A4	-1.19138	2.8985e-06
CESC	SLCO2A1	-2.2728	3.04816e-06
CESC	SLC7A2	-4.14683	3.61366e-06
CESC	SLC38A1	1.22158	3.86475e-06
CESC	SLC9C2	-1.85475	4.19396e-06
CESC	SLC25A17	0.665436	4.25899e-06
CESC	SLC4A3	-2.5761	4.58603e-06
CESC	SLC8A3	-2.51079	4.66513e-06
CESC	SLC39A7	0.911617	6.3741e-06
CESC	SLC25A40	0.840638	6.55726e-06
CESC	SLC25A51	0.763451	6.69196e-06
CESC	SLC24A3	-2.83235	7.20375e-06
CESC	SLC1A2	-2.71118	7.4889e-06
CESC	SLC35A4	0.650953	8.03914e-06
CESC	SLC23A2	-1.0619	9.06473e-06
CESC	SLC25A30	-1.02447	1.19232e-05
CESC	SLC25A25	-1.258	1.26522e-05
CESC	SLC57A1	0.859772	1.39194e-05
CESC	SLC38A11	-2.55278	1.50567e-05
CESC	SLC43A2	1.24239	1.71577e-05
CESC	SLC26A1	-1.74541	1.87709e-05
CESC	SLC35F4	-1.89526	1.90106e-05
CESC	SLC26A11	-1.1187	2.39878e-05
CESC	SLC52A1	2.762	2.52995e-05
CESC	SLC30A1	0.987967	2.54305e-05
CESC	SLC38A7	0.766024	2.63296e-05
CESC	SLC9A1	0.888671	3.04986e-05
CESC	SLC65A2	-2.52274	3.88664e-05
CESC	SLC37A3	-0.685765	3.94033e-05
CESC	SLC25A37	-1.03643	4.0846e-05
CESC	SLC35E1	0.660543	4.14659e-05
CESC	SLC56A5	0.909082	4.68668e-05
CESC	SLC9B2	-1.64064	4.7494e-05
CESC	SLC22B1	-2.37315	5.96734e-05
CESC	SLC56A4	0.763926	8.08141e-05
CESC	SLC25A3	0.535751	8.70716e-05
CESC	SLC9B1	-1.2433	0.000100132
CESC	SLC37A1	1.28841	0.000103684
CESC	SLC27A4	0.894034	0.000106402
CESC	SLC25A15	1.10563	0.000106821
CESC	SLC25A22	0.822114	0.000164814
CESC	SLC19A2	-0.875322	0.000183433
CESC	SLC35B2	0.720674	0.000226032
CESC	SLC2A1	1.69856	0.000231874
CESC	SLC35D4	0.83165	0.000249495
CESC	SLC29A2	1.14757	0.000277656
CESC	SLC13A3	-1.96042	0.000286862
CESC	SLC48A1	-0.672052	0.000297408
CESC	SLC25A29	-1.04909	0.000299792
CESC	SLC25A11	0.587449	0.00031361
CESC	SLC16A9	-2.94543	0.000341267
CESC	SLC7A6	-0.867584	0.000368956
CESC	SLC22B5	2.86289	0.000453713
CESC	SLC22A3	-2.80308	0.000477477
CESC	SLC6A8	1.57727	0.000566262
CESC	SLC16A1	1.85624	0.000625979
CESC	SLC22B2	-2.30193	0.000660964
CESC	SLC2A6	1.33417	0.00072728
CESC	SLC7A9	-1.55747	0.000742236
CESC	SLC55A1	0.632602	0.00075069
CESC	SLC29A4	-1.96648	0.000803928
CESC	SLC19A3	-2.52754	0.000834937
CESC	SLC9A2	2.99744	0.000862864
CESC	SLC10A3	0.680978	0.000902635
CESC	SLC34A1	2.17637	0.000946601
CESC	SLCO2B1	-1.4783	0.000956963
CESC	SLC30A4	-0.824049	0.00100463
CESC	SLC2A11	-0.903866	0.0010465
CESC	SLC15A3	1.13311	0.00120232
CESC	SLC16A2	-1.75187	0.00126356
CESC	SLC51A	1.47129	0.00138469
CESC	SLC25A13	0.606181	0.00142577
CESC	SLC5A3	0.736849	0.00152176
CESC	SLC38A9	0.50705	0.00163657
CESC	SLC63A2	-1.63418	0.0017095
CESC	SLC39A6	0.889117	0.00183815
CESC	SLC9A9	-1.68728	0.00192154
CESC	SLC35F6	0.531581	0.00195469
CESC	SLC5A10	-1.44832	0.00200063
CESC	SLC39A3	0.628648	0.00200111
CESC	SLC14A1_UT-B1	-1.96148	0.00219798
CESC	SLC16A4	-1.85965	0.00220562
CESC	SLC18B1	0.840599	0.00259328
CESC	SLC22A5	-0.719384	0.00284779
CESC	SLC25A36	-0.583486	0.00285646
CESC	SLC22A31	-1.90309	0.00304344
CESC	SLC64A1	0.539309	0.00306957
CESC	SLC26A8	-1.40565	0.00353048
CESC	SLC35D3	1.89746	0.0039065
CESC	SLC25A12	-0.39664	0.00435078
CESC	SLC15A4	-0.506541	0.00475037
CESC	SLC6A12	-1.60153	0.00509412
CESC	SLC16A6	1.18178	0.0056964
CESC	SLC46A3	-1.12542	0.00610915
CESC	SLC49A3	-1.08183	0.00661945
CESC	SLC22A20	1.39934	0.00685455
CESC	SLC38A5	1.86435	0.00700158
CESC	SLC42A2	1.67658	0.00703715
CESC	SLC22A14	-1.15902	0.0071087
CESC	SLC3A2	0.723147	0.00730302
CESC	SLC35A1	-0.528864	0.00772186
CESC	SLC9A6	0.468173	0.00783994
CESC	SLC7A8	-1.1529	0.00829698
CESC	SLC25A43	0.869443	0.00837008
CESC	SLC15A2	1.26577	0.00876298
CESC	SLC24A1	-0.559684	0.00900441
CESC	SLCO4C1	2.16789	0.00904094
CESC	SLC11A1	-0.957787	0.00945538
CESC	SLC12A3	1.52233	0.0108563
CESC	SLC59A2	0.825496	0.0113653
CESC	SLC2A3	-0.999887	0.0123995
CESC	SLC31A2	0.970455	0.0125983
CESC	SLC49A1	0.503454	0.0128324
CESC	SLC2A10	-1.49717	0.0129009
CESC	SLC3A1	-2.05457	0.0129454
CESC	SLC57A4	-0.862293	0.0133752
CESC	SLC20A2	0.714551	0.013659
CESC	SLC25A1	0.461474	0.0138768
CESC	SLC6A11	2.71057	0.014945
CESC	SLC4A10	1.243	0.0154487
CESC	SLC63A3	1.23994	0.0163893
CESC	SLC25A6	0.484465	0.0183533
CESC	SLC25A49	-0.328201	0.0187142
CESC	SLC29A1	-0.709615	0.0188993
CESC	SLC33A1	0.410912	0.020029
CESC	SLC17A9	-1.0903	0.0204565
CESC	SLC16A11	-1.32613	0.0208099
CESC	SLC26A7	-1.61316	0.0215904
CESC	SLC40A1	-1.21153	0.0219229
CESC	SLC25A24	0.589456	0.0227271
CESC	SLC63A1	0.349984	0.0235305
CESC	SLC1A6	2.51756	0.0240672
CESC	SLC37A2	1.16927	0.0257582
CESC	SLC6A20	-2.33209	0.0266772
CESC	SLCO1C1	-1.05817	0.0276847
CESC	SLC5A1	2.25966	0.0280787
CESC	SLCO4A1	-1.31885	0.0282188
CESC	SLC46A2	-1.41204	0.029956
CESC	SLC6A15	-2.58558	0.0308864
CESC	SLC16A7	-1.29149	0.0324947
CESC	SLC35C1	0.565556	0.032813
CESC	SLC2A9	0.960393	0.0334921
CESC	SLC6A9	0.728227	0.0336062
CESC	SLC25A14	0.37881	0.0372926
CESC	SLC13A2	1.82212	0.0399398
CESC	SLC22A15	-0.838544	0.0404066
CESC	SLC35C2	0.296023	0.0414361
CESC	SLC26A4	-1.22577	0.0420351
CESC	SLC45A4	0.620549	0.043447
CESC	SLC17A5	-0.48292	0.0438447
CESC	SLC35B3	0.357713	0.0452772
CESC	SLC25A7	0.986977	0.046887
CESC	SLC5A6	0.491217	0.0483597
CESC	SLC6A4	-1.05712	0.0523341
CESC	SLC5A2	-1.25294	0.0532656
CESC	SLC33A2	0.53605	0.0539885
CESC	SLC16A10	0.925985	0.056117
CESC	SLC30A2	1.68847	0.0595086
CESC	SLC22A11	-0.94511	0.0595712
CESC	SLC23A1	-1.14135	0.0599013
CESC	SLC41A3	-0.354031	0.05995
CESC	SLC39A5	-1.28309	0.0614301
CESC	SLC47A2	1.38992	0.0620425
CESC	SLC35G1	0.609577	0.0641436
CESC	SLC44A2	0.368175	0.0683514
CESC	SLC22A16	1.09754	0.0685441
CESC	SLC1A4	0.62593	0.0731036
CESC	SLC5A8	-1.72921	0.0740416
CESC	SLC30A7	0.273828	0.0740714
CESC	SLC38A3	-1.09045	0.0832617
CESC	SLC1A3	0.978996	0.0883571
CESC	SLC22A23	0.621469	0.0894053
CESC	SLCO6A1	1.18141	0.0897506
CESC	SLC41A2	0.736225	0.0899874
CESC	SLC35E4	0.437098	0.0912227
CESC	SLC37A4	0.368843	0.0955328
CESC	SLC7A7	0.645012	0.0971617
CESC	SLC25A45	-0.417109	0.0993595
CESC	SLC34A2	2.25097	0.10503
CESC	SLC35A3	0.429834	0.107778
CESC	SLC10A4	-1.05403	0.112801
CESC	SLC6A17	1.37734	0.114953
CESC	SLC4A9	0.678669	0.115199
CESC	SLC26A6	-0.412208	0.115831
CESC	SLC26A5	-1.06059	0.115943
CESC	SLC38A4	1.13238	0.133773
CESC	SLC7A5P1	-0.643098	0.133774
CESC	SLC65A1	0.347447	0.134961
CESC	SLC35A5	0.233073	0.144554
CESC	SLC42A3	2.07446	0.145901
CESC	SLC35E3	0.210836	0.160343
CESC	SLC6A7	-0.707565	0.161225
CESC	SLC30A5	0.202918	0.162983
CESC	SLC60A1	1.00359	0.167604
CESC	SLC45A2	0.681838	0.169539
CESC	SLC4A4	-1.27691	0.170094
CESC	SLC25A32	-0.242096	0.170273
CESC	SLC25A53	-0.268414	0.171205
CESC	SLC36A4	-0.311911	0.188727
CESC	SLC25A38	-0.257596	0.191338
CESC	SLC2A5	0.60394	0.197336
CESC	SLCO1A2	0.945632	0.208751
CESC	SLC16A8	0.673774	0.211505
CESC	SLC12A2	0.468347	0.213327
CESC	SLC44A4	1.09794	0.218367
CESC	SLC57A6	1.32148	0.218508
CESC	SLC16A14	-0.574451	0.223335
CESC	SLC30A10	0.851601	0.232652
CESC	SLC35D1	-0.289109	0.237318
CESC	SLC22A18	0.394971	0.245123
CESC	SLC5A11	0.642039	0.250149
CESC	SLC27A3	-0.238718	0.257113
CESC	SLC46A1	0.330325	0.258723
CESC	SLC39A14	-0.424085	0.264653
CESC	SLC16A5	-0.385615	0.26522
CESC	SLC22A1	-0.529952	0.271461
CESC	SLC56A2	0.292116	0.27193
CESC	SLC25A46	-0.169029	0.281933
CESC	SLC9A8	-0.197172	0.290428
CESC	SLC15A1	-0.891805	0.291096
CESC	SLC6A13	-0.546109	0.299917
CESC	SLC8A2	-0.995193	0.314311
CESC	SLC35B4	-0.177637	0.32267
CESC	SLC14A2_UT-A1	-0.437385	0.326454
CESC	SLC28A1	-0.554263	0.328136
CESC	SLC19A1	-0.318574	0.332651
CESC	SLC38A8	0.651485	0.346961
CESC	SLC11A2	-0.202555	0.360973
CESC	SLC35G2	0.407958	0.363201
CESC	SLC22B3	0.543914	0.379583
CESC	SLC44A5	0.931304	0.395252
CESC	SLC28A2	0.806525	0.404971
CESC	SLC5A5	0.779959	0.407446
CESC	SLC9A4	0.594135	0.415922
CESC	SLC54A1	-0.17208	0.4181
CESC	SLC12A9	-0.139035	0.421137
CESC	SLC35D2	0.160704	0.422292
CESC	SLC2A8	-0.164688	0.423253
CESC	SLC35F3	-0.637102	0.434511
CESC	SLC25A21	-0.362943	0.439205
CESC	SLC25A9	-0.202192	0.444971
CESC	SLC41A1	-0.159448	0.446469
CESC	SLCO3A1	0.288726	0.447527
CESC	SLC13A5	-0.714216	0.468308
CESC	SLC12A6	0.243533	0.479839
CESC	SLC29A3	-0.175375	0.504914
CESC	SLC35F2	-0.273213	0.512055
CESC	SLC38A6	-0.112649	0.527111
CESC	SLC34A3	-0.339947	0.528946
CESC	SLCO5A1	-0.344814	0.534716
CESC	SLC25A16	0.0927943	0.539909
CESC	SLC25A48	0.460663	0.540606
CESC	SLC17A4	-0.30661	0.575746
CESC	SLC38A10	0.0957383	0.588976
CESC	SLC25A20	-0.125854	0.59291
CESC	SLC25A28	0.122	0.598215
CESC	SLC30A9	-0.0862538	0.613842
CESC	SLC2A12	0.299567	0.61603
CESC	SLCO1B3	0.562092	0.647021
CESC	SLC25A47	-0.184239	0.673193
CESC	SLC25A35	-0.109687	0.674811
CESC	SLC22A2	0.219633	0.684029
CESC	SLC36A1	0.0872704	0.693266
CESC	SLC43A3	-0.131637	0.697691
CESC	SLC18A3	-0.281991	0.708544
CESC	SLC39A10	0.113656	0.709098
CESC	SLC6A2	-0.353036	0.710147
CESC	SLC39A8	-0.133585	0.713561
CESC	SLC25A4	0.0806568	0.722226
CESC	SLC25A23	0.0826124	0.730248
CESC	SLC4A2	-0.0558137	0.749217
CESC	SLC5A12	-0.22934	0.761831
CESC	SLC4A8	-0.162807	0.766034
CESC	SLC30A3	-0.192646	0.768946
CESC	SLC27A5	0.096386	0.775612
CESC	SLC10A7	0.0560997	0.783768
CESC	SLC39A2	0.246322	0.793352
CESC	SLC45A3	0.105283	0.79597
CESC	SLC7A4	0.215755	0.799098
CESC	SLC10A5	0.0802895	0.809779
CESC	SLC2A14	0.181153	0.815112
CESC	SLC7A10	0.136731	0.817013
CESC	SLC1A1	-0.11721	0.823287
CESC	SLC26A2	0.0708402	0.837639
CESC	SLC24A2	0.128943	0.846075
CESC	SLC35F5	0.0419848	0.848564
CESC	SLC22A32	0.042023	0.857013
CESC	SLC12A7	0.0682756	0.859114
CESC	SLC8B1	-0.0246602	0.899301
CESC	SLC25A41	-0.0641569	0.911607
CESC	SLC22A4	-0.0371106	0.920552
CESC	SLC38A2	0.0256284	0.923332
CESC	SLC6A6	0.0283706	0.929726
CESC	SLC49A2	0.0271305	0.945555
CESC	SLC55A2	0.0189373	0.960783
CESC	SLC9A3	-0.0403607	0.963991
CESC	SLC62A1	-0.014929	0.967921
CESC	SLC58A2	-0.0211597	0.977019
CESC	SLC10A6	0.0229594	0.980549
CESC	SLCO1B1	-0.0131637	0.98282
CESC	SLC4A1	0.00993609	0.983285
CESC	SLC25A26	0.00303515	0.98689
CHOL	SLC7A2	-4.92102	2.07058e-56
CHOL	SLC25A18	-6.62759	1.86661e-55
CHOL	SLC13A5	-9.63057	2.40176e-53
CHOL	SLC27A5	-6.13405	1.68174e-52
CHOL	SLC47A1	-5.10373	9.30042e-52
CHOL	SLC59A1	-6.29232	2.51304e-50
CHOL	SLC22A1	-8.57858	9.87163e-50
CHOL	SLC25A47	-9.75323	1.43868e-49
CHOL	SLC2A9	-3.6231	2.60777e-49
CHOL	SLC22A25	-8.5145	4.13336e-49
CHOL	SLC38A4	-8.83147	2.20085e-48
CHOL	SLC44A2	3.06949	3.87988e-48
CHOL	SLC4A3	5.07604	4.10761e-48
CHOL	SLC39A10	2.52206	5.90586e-48
CHOL	SLC17A9	-3.56199	4.10121e-47
CHOL	SLC51A	-4.93017	4.20699e-47
CHOL	SLC52A3	6.08406	1.94816e-46
CHOL	SLC39A6	2.49378	3.27458e-46
CHOL	SLC1A2	-6.51127	4.01541e-46
CHOL	SLC9B2	-3.54269	2.51139e-45
CHOL	SLC56A5	-3.27558	2.63422e-44
CHOL	SLC6A13	-7.51557	1.11368e-43
CHOL	SLC6A12	-5.58404	1.39894e-43
CHOL	SLCO2B1	-3.81594	1.66532e-43
CHOL	SLC54A1	-2.54785	1.97394e-43
CHOL	SLC22A7	-8.70949	7.39761e-42
CHOL	SLC25A20	-2.98203	2.87358e-41
CHOL	SLC23A2	-2.68528	2.9257e-41
CHOL	SLC17A2	-6.27891	5.66829e-41
CHOL	SLC39A14	-3.17262	7.52186e-41
CHOL	SLC25A42	-3.66624	1.3552e-40
CHOL	SLC44A3	4.02927	1.9424e-40
CHOL	SLC25A6	1.88133	2.26315e-40
CHOL	SLC12A2	3.82224	1.67845e-39
CHOL	SLC25A38	-1.60012	4.10428e-39
CHOL	SLC46A3	-2.9834	4.92302e-39
CHOL	SLC22A32	2.14041	1.68636e-38
CHOL	SLC52A2	1.82331	7.9676e-38
CHOL	SLCO1B3	-7.81309	2.42302e-37
CHOL	SLC25A15	-3.31757	3.27704e-37
CHOL	SLC35D1	-2.38913	1.02556e-36
CHOL	SLC25A27	-3.8813	2.18002e-36
CHOL	SLC25A24	3.19135	3.48048e-36
CHOL	SLC56A3	2.46038	4.54008e-36
CHOL	SLC10A1	-8.30554	1.93559e-35
CHOL	SLC28A1	-4.29322	2.32971e-35
CHOL	SLC30A1	-2.23945	3.53309e-35
CHOL	SLC35E4	2.50586	3.61455e-35
CHOL	SLC16A10	-3.77217	1.58193e-34
CHOL	SLC53A1	1.74826	2.27379e-34
CHOL	SLC49A2	-2.99409	2.81395e-34
CHOL	SLC56A1	-1.60856	5.7354e-34
CHOL	SLC22A3	-4.17418	1.10058e-33
CHOL	SLC16A1	-2.55578	1.88579e-33
CHOL	SLC61A1	1.41459	3.47388e-33
CHOL	SLCO1B1	-6.66861	1.15308e-32
CHOL	SLC35F2	3.74748	1.19051e-32
CHOL	SLC31A1	-2.00438	1.5219e-32
CHOL	SLC26A8	-2.91535	2.60372e-32
CHOL	SLC25A33	-2.37567	9.67922e-32
CHOL	SLC43A1	-2.34317	1.19932e-31
CHOL	SLC60A1	2.75948	1.45585e-31
CHOL	SLC10A3	1.46324	2.25892e-31
CHOL	SLC35F3	5.28752	2.7299e-31
CHOL	SLC16A2	-2.6488	2.95216e-31
CHOL	SLC2A2	-6.61922	3.31133e-31
CHOL	SLC2A4	-3.51472	3.45383e-31
CHOL	SLC13A3	-3.93121	4.22268e-31
CHOL	SLC25A37	-1.83654	4.28492e-31
CHOL	SLC25A13	-1.93906	6.24317e-31
CHOL	SLC45A4	2.61385	6.39389e-31
CHOL	SLC38A3	-5.29583	1.48226e-30
CHOL	SLC57A1	1.42297	2.49179e-30
CHOL	SLC7A9	-3.43966	3.76406e-30
CHOL	SLC22A10	-6.5847	7.65244e-30
CHOL	SLC25A25	-2.78378	8.45049e-30
CHOL	SLC34A2	5.1316	9.21818e-30
CHOL	SLC2A8	-1.49233	1.03624e-29
CHOL	SLC26A2	1.94817	1.37117e-29
CHOL	SLCO1A2	-5.29308	1.66547e-29
CHOL	SLC17A3	-4.02985	4.05542e-29
CHOL	SLC58A2	2.74147	2.97032e-28
CHOL	SLC22A9	-5.03887	1.11372e-27
CHOL	SLC6A1	-4.26619	1.16105e-27
CHOL	SLC4A11	3.92221	1.63436e-27
CHOL	SLC39A8	-1.79572	4.9628e-27
CHOL	SLC35B2	1.27883	5.01398e-27
CHOL	SLC27A2	-3.85364	7.7048e-27
CHOL	SLC1A5	2.90819	1.12071e-26
CHOL	SLC26A1	-2.44281	1.47962e-26
CHOL	SLC9A1	1.57963	2.71572e-26
CHOL	SLC25A52	-3.69649	4.44757e-26
CHOL	SLC57A5	1.31112	1.04906e-25
CHOL	SLC38A1	2.81024	1.44939e-25
CHOL	SLC43A3	-2.1034	2.38184e-25
CHOL	SLC34A1	-4.6611	3.68967e-25
CHOL	SLC6A16	-2.62399	1.58586e-24
CHOL	SLC25A45	-1.55532	2.28029e-24
CHOL	SLC2A10	-2.6859	2.35227e-24
CHOL	SLC26A6	-1.48014	6.87455e-24
CHOL	SLC25A36	1.86536	7.28535e-24
CHOL	SLC19A3	-2.62704	7.29745e-24
CHOL	SLC55A2	2.77533	7.40159e-24
CHOL	SLCO3A1	1.83883	9.86065e-24
CHOL	SLC25A16	-1.25107	1.14172e-23
CHOL	SLC4A1	-5.18733	1.22954e-23
CHOL	SLC6A6	2.13955	7.06716e-23
CHOL	SLC12A9	0.771391	9.0992e-23
CHOL	SLC63A2	2.10444	1.6899e-22
CHOL	SLC6A8	2.85503	2.00011e-22
CHOL	SLC39A5	-4.25783	2.18108e-22
CHOL	SLC41A3	0.969154	1.96494e-21
CHOL	SLC39A1	1.27177	2.01196e-21
CHOL	SLC17A1	-3.1765	2.03399e-21
CHOL	SLC22A23	-1.46712	2.04104e-21
CHOL	SLC7A7	2.20819	2.85015e-21
CHOL	SLC37A1	1.57759	3.68116e-21
CHOL	SLC31A2	-1.78252	4.94432e-21
CHOL	SLC35B4	-1.18864	4.97447e-21
CHOL	SLC56A2	-1.68322	6.18965e-21
CHOL	SLC24A3	2.43843	9.13852e-21
CHOL	SLC26A9	4.57399	1.11782e-20
CHOL	SLC16A13	-2.18256	8.42112e-20
CHOL	SLC30A6	0.722086	9.90777e-20
CHOL	SLC43A2	2.21597	1.10642e-19
CHOL	SLC57A4	1.25913	1.40456e-19
CHOL	SLC29A2	1.41935	1.4305e-19
CHOL	SLC42A3	-3.47024	2.25464e-19
CHOL	SLC25A48	-3.24492	3.33078e-19
CHOL	SLC25A22	-1.1573	4.9213e-19
CHOL	SLC30A2	4.49798	5.11053e-19
CHOL	SLC22A24	-3.64552	5.91512e-19
CHOL	SLC25A28	-1.28423	1.109e-18
CHOL	SLC9A2	3.62663	1.12667e-18
CHOL	SLC49A1	1.39654	1.71344e-18
CHOL	SLC5A6	-2.5736	2.03101e-18
CHOL	SLC22B4	-3.75035	3.06169e-18
CHOL	SLC35E1	0.845974	6.05572e-18
CHOL	SLC25A10	-1.89686	1.52694e-17
CHOL	SLC24A1	0.925062	1.62969e-17
CHOL	SLC27A1	1.10161	1.81856e-17
CHOL	SLC8A3	-2.25486	3.47388e-17
CHOL	SLC63A1	0.639558	1.25541e-16
CHOL	SLC65A2	-2.50707	4.45025e-16
CHOL	SLC25A34	-2.40891	5.92052e-16
CHOL	SLC46A1	-1.23899	6.34514e-16
CHOL	SLC19A2	-1.50065	6.55464e-16
CHOL	SLC7A1	2.93806	6.63326e-16
CHOL	SLC25A50	-1.00633	1.22114e-15
CHOL	SLC38A6	0.738477	2.57484e-15
CHOL	SLC9A8	-0.708581	3.91238e-15
CHOL	SLC25A4	-1.01538	4.18199e-15
CHOL	SLC16A3	2.13939	1.40927e-14
CHOL	SLC35A2	0.73153	1.76004e-14
CHOL	SLC57A2	0.869761	2.52365e-14
CHOL	SLC25A26	-0.612393	2.82084e-14
CHOL	SLC10A7	-0.983744	3.34594e-14
CHOL	SLC7A11	3.54563	3.51473e-14
CHOL	SLC49A4	1.11873	3.6948e-14
CHOL	SLC63A3	2.01476	3.87309e-14
CHOL	SLC22A18	-1.18054	4.89436e-14
CHOL	SLC5A3	-1.2053	6.90479e-14
CHOL	SLC25A30	-1.13459	1.0184e-13
CHOL	SLC9A7	1.1097	1.57939e-13
CHOL	SLC41A1	1.23174	1.82257e-13
CHOL	SLC23A1	-2.08195	2.06772e-13
CHOL	SLC30A9	0.548204	4.16097e-13
CHOL	SLC30A10	-2.44331	4.58786e-13
CHOL	SLC26A3	-3.11492	4.80771e-13
CHOL	SLC26A5	-2.26707	4.94932e-13
CHOL	SLC57A3	-1.52429	6.01422e-13
CHOL	SLC38A2	-1.31581	6.27622e-13
CHOL	SLC25A1	-0.933787	6.34235e-13
CHOL	SLC5A11	-2.29882	1.17945e-12
CHOL	SLC25A43	0.716312	1.32076e-12
CHOL	SLC35D2	-0.652147	2.29269e-12
CHOL	SLC2A1	2.17581	5.7461e-12
CHOL	SLC17A8	-2.50264	5.8657e-12
CHOL	SLC37A4	-1.2073	6.15917e-12
CHOL	SLC25A44	-0.816952	1.1038e-11
CHOL	SLC6A17	2.51266	2.5406e-11
CHOL	SLC33A2	-0.851643	4.1094e-11
CHOL	SLC9A6	0.529101	4.87972e-11
CHOL	SLC45A1	1.59966	7.54819e-11
CHOL	SLC35A3	-0.763021	8.4917e-11
CHOL	SLC27A4	-0.759656	1.34234e-10
CHOL	SLC35C1	-1.49708	2.10231e-10
CHOL	SLC25A8	1.6196	2.44995e-10
CHOL	SLC6A11	3.50345	2.71676e-10
CHOL	SLC37A3	0.55643	4.19929e-10
CHOL	SLC8B1	-0.728287	5.32635e-10
CHOL	SLCO5A1	2.34285	7.17022e-10
CHOL	SLC22A15	1.97164	8.78638e-10
CHOL	SLC45A2	-2.3305	1.25965e-09
CHOL	SLC24A4	-1.58209	1.27073e-09
CHOL	SLC18B1	0.668379	1.29663e-09
CHOL	SLC28A3	2.15808	2.36119e-09
CHOL	SLC25A9	-0.9591	2.89301e-09
CHOL	SLC17A4	-2.12203	3.22536e-09
CHOL	SLC16A11	-1.74463	3.36428e-09
CHOL	SLC15A2	-1.47666	4.68802e-09
CHOL	SLC22B1	1.30379	5.58787e-09
CHOL	SLC41A2	-1.01266	7.16225e-09
CHOL	SLC11A1	-1.73179	8.99997e-09
CHOL	SLC25A32	-0.613283	9.05279e-09
CHOL	SLC64A1	0.852256	1.75976e-08
CHOL	SLC22A4	1.3978	2.98724e-08
CHOL	SLC42A2	-2.98878	3.89369e-08
CHOL	SLC25A51	0.580234	4.22311e-08
CHOL	SLC45A3	-1.12889	4.67941e-08
CHOL	SLC4A5	0.873246	5.06076e-08
CHOL	SLC23A3	-1.02033	5.1932e-08
CHOL	SLC12A8	1.10554	5.65439e-08
CHOL	SLC35F6	0.70251	6.15747e-08
CHOL	SLC25A23	0.674919	8.5084e-08
CHOL	SLC38A7	-0.527178	1.11038e-07
CHOL	SLC4A10	-1.77614	1.11425e-07
CHOL	SLC13A4	-0.929608	1.80049e-07
CHOL	SLC44A4	2.30041	1.80507e-07
CHOL	SLC19A1	-0.846373	2.68772e-07
CHOL	SLC5A1	1.88916	2.75112e-07
CHOL	SLCO2A1	1.37853	2.84349e-07
CHOL	SLC25A40	0.530408	3.03948e-07
CHOL	SLC25A41	-1.8237	3.17663e-07
CHOL	SLC6A2	-2.21659	3.82181e-07
CHOL	SLC52A1	1.67153	4.48005e-07
CHOL	SLC48A1	0.485033	4.59897e-07
CHOL	SLC50A1	0.523092	9.66069e-07
CHOL	SLC2A6	0.953378	1.09233e-06
CHOL	SLC3A2	0.937382	1.28589e-06
CHOL	SLC25A29	-0.597658	2.37703e-06
CHOL	SLC39A13	0.438905	2.40723e-06
CHOL	SLC33A1	-0.505929	2.73093e-06
CHOL	SLC20A2	-0.569606	2.90363e-06
CHOL	SLC25A21	1.4121	3.03833e-06
CHOL	SLC44A5	1.96693	4.61884e-06
CHOL	SLC30A4	-0.499716	5.66756e-06
CHOL	SLC11A2	-0.372376	8.62158e-06
CHOL	SLC6A9	1.17955	9.27059e-06
CHOL	SLC39A4	1.07167	9.33355e-06
CHOL	SLC35E3	0.479439	1.1141e-05
CHOL	SLC22A14	-1.06348	1.37727e-05
CHOL	SLC2A14	-1.75178	1.57954e-05
CHOL	SLC36A1	0.611497	1.66118e-05
CHOL	SLC5A12	-2.09584	1.93552e-05
CHOL	SLC25A12	0.72505	1.93856e-05
CHOL	SLC22B2	1.61242	1.96087e-05
CHOL	SLC12A1	-1.63634	2.32975e-05
CHOL	SLC7A5	-0.988709	2.43415e-05
CHOL	SLC30A5	0.359165	3.42168e-05
CHOL	SLC17A7	-0.89013	4.57841e-05
CHOL	SLC16A9	1.23741	5.26139e-05
CHOL	SLC35A1	-0.294688	8.515e-05
CHOL	SLC25A14	0.281815	9.70508e-05
CHOL	SLC14A1_UT-B1	1.16813	0.000107291
CHOL	SLC20A1	-0.661352	0.000153869
CHOL	SLC56A4	-0.37875	0.000250978
CHOL	SLC9A5	0.717923	0.000272024
CHOL	SLC44A1	-0.526421	0.000350792
CHOL	SLC65A1	0.530101	0.000384478
CHOL	SLC55A1	-0.342613	0.000394401
CHOL	SLCO4C1	-1.08905	0.000475651
CHOL	SLC25A19	0.398948	0.000510196
CHOL	SLC39A7	0.432098	0.00052127
CHOL	SLC4A4	0.771625	0.000554252
CHOL	SLC29A1	0.632531	0.000668163
CHOL	SLC15A1	-0.982952	0.000971334
CHOL	SLC22A20	0.771504	0.00102533
CHOL	SLC25A49	0.214795	0.00106679
CHOL	SLC35F1	1.07476	0.00111739
CHOL	SLC16A5	0.751515	0.00120183
CHOL	SLC25A11	-0.283017	0.00125633
CHOL	SLC22A17	0.537982	0.00136379
CHOL	SLC6A20	1.37915	0.00138524
CHOL	SLC26A10	-0.606585	0.00152209
CHOL	SLC16A7	0.653285	0.00175316
CHOL	SLC2A13	-0.435188	0.00180752
CHOL	SLC55A3	-0.267089	0.0019745
CHOL	SLC38A5	0.724151	0.00230346
CHOL	SLC35A4	0.211471	0.00237543
CHOL	SLC1A3	0.8648	0.00251603
CHOL	SLC38A10	-0.231296	0.00277257
CHOL	SLC7A6	0.614237	0.00290787
CHOL	SLC6A4	0.781647	0.00307432
CHOL	SLC4A8	0.640246	0.00308993
CHOL	SLC28A2	-1.15227	0.00318212
CHOL	SLC1A1	-0.688034	0.00380565
CHOL	SLC2A5	0.826344	0.00384146
CHOL	SLC38A9	-0.258726	0.00408621
CHOL	SLC25A46	-0.205305	0.00576008
CHOL	SLC35B1	-0.328512	0.00600477
CHOL	SLC2A12	0.871229	0.00604691
CHOL	SLC35C2	0.161731	0.00654672
CHOL	SLC8A2	-0.818998	0.0108816
CHOL	SLC12A7	-0.307166	0.0116945
CHOL	SLC29A4	-0.764253	0.0161858
CHOL	SLC9A3	0.777706	0.0178843
CHOL	SLC39A3	-0.186574	0.020494
CHOL	SLC15A3	0.330893	0.0224336
CHOL	SLC22A11	-0.785961	0.0251289
CHOL	SLC40A1	0.361352	0.0267667
CHOL	SLC35E2	-0.304131	0.0277239
CHOL	SLC29A3	-0.271403	0.0289839
CHOL	SLC35G5	-0.668214	0.029064
CHOL	SLC4A2	0.210748	0.0312543
CHOL	SLC12A6	0.21776	0.0330489
CHOL	SLC17A5	-0.280432	0.0334356
CHOL	SLC22B3	0.751943	0.0347589
CHOL	SLC26A7	-0.608645	0.0357879
CHOL	SLC35B3	0.133501	0.0372076
CHOL	SLC25A53	-0.190007	0.0390757
CHOL	SLC62A1	-0.201599	0.0470407
CHOL	SLC27A3	-0.282975	0.0535934
CHOL	SLC16A4	0.494619	0.0545089
CHOL	SLC26A4	0.476152	0.0698158
CHOL	SLC35G2	0.281928	0.080346
CHOL	SLC49A3	0.33946	0.0829442
CHOL	SLC35F5	0.153968	0.0901129
CHOL	SLC51B	-0.676574	0.0908138
CHOL	SLC2A3	-0.483466	0.11256
CHOL	SLC58A1	-0.166669	0.117937
CHOL	SLC9B1	0.295447	0.124063
CHOL	SLC39A11	0.18276	0.132864
CHOL	SLC25A5	0.17	0.140807
CHOL	SLC12A5	0.328578	0.156025
CHOL	SLC36A4	-0.170896	0.175415
CHOL	SLC1A7	-0.388895	0.209339
CHOL	SLC25A39	0.091791	0.210049
CHOL	SLC5A10	-0.308157	0.214928
CHOL	SLC10A5	-0.269332	0.22506
CHOL	SLC16A12	-0.434942	0.237466
CHOL	SLC16A8	0.295942	0.243197
CHOL	SLC35A5	0.0938895	0.251842
CHOL	SLC22A31	-0.497155	0.264502
CHOL	SLC8A1	0.190114	0.270587
CHOL	SLC16A14	0.26809	0.290357
CHOL	SLC25A35	-0.155663	0.298506
CHOL	SLC39A9	-0.0824346	0.302276
CHOL	SLC2A11	-0.134043	0.306632
CHOL	SLC1A4	-0.172817	0.344639
CHOL	SLC18A2	-0.342519	0.370587
CHOL	SLC22A5	0.0800551	0.377699
CHOL	SLC7A4	-0.338928	0.381292
CHOL	SLC4A7	0.166548	0.391326
CHOL	SLC15A4	-0.0979251	0.392876
CHOL	SLC9A9	-0.168786	0.397775
CHOL	SLC35D4	-0.0894336	0.454017
CHOL	SLC38A11	0.23691	0.462839
CHOL	SLC54A2	0.0932887	0.463114
CHOL	SLC30A3	-0.301835	0.478503
CHOL	SLC59A2	0.174401	0.502655
CHOL	SLC6A19	0.336892	0.502994
CHOL	SLC16A6	0.131222	0.504233
CHOL	SLC37A2	-0.133931	0.506742
CHOL	SLC12A4	0.0584355	0.545945
CHOL	SLCO4A1	0.210623	0.579618
CHOL	SLC26A11	0.0436645	0.613946
CHOL	SLC30A7	-0.0460027	0.695569
CHOL	SLC5A2	-0.116816	0.696947
CHOL	SLC25A17	-0.023596	0.702088
CHOL	SLC25A3	0.0279572	0.76173
CHOL	SLC47A2	0.0618215	0.812224
CHOL	SLC7A8	0.0523593	0.831727
CHOL	SLC13A2	-0.0905722	0.833761
CHOL	SLC5A4	0.065781	0.8361
CHOL	SLC3A1	0.066453	0.872675
CHOL	SLC35G1	0.0170032	0.913413
CHOL	SLC5A9	-0.0291731	0.93244
COAD	SLC6A16	-4.4416	1.45183e-174
COAD	SLC26A10	-5.57365	7.1692e-170
COAD	SLC25A15	2.9324	9.79519e-154
COAD	SLC16A12	-4.15402	1.86443e-151
COAD	SLC7A1	1.79339	4.09949e-148
COAD	SLC5A7	-5.72561	9.05895e-147
COAD	SLC17A7	-3.48107	4.38384e-142
COAD	SLC7A11	4.79398	3.19399e-137
COAD	SLC6A14	6.53716	4.45917e-131
COAD	SLC12A2	3.28364	5.43027e-129
COAD	SLC25A34	-3.35029	6.67199e-126
COAD	SLC6A20	5.69789	2.37019e-125
COAD	SLC7A14	-4.78622	4.99966e-125
COAD	SLC35F1	-3.88081	1.05512e-124
COAD	SLC63A3	3.35302	9.49042e-121
COAD	SLC2A4	-4.2384	4.00751e-116
COAD	SLC2A1	3.16202	1.77941e-115
COAD	SLC22A17	-3.37753	2.29454e-115
COAD	SLC12A8	4.16463	3.95599e-113
COAD	SLC25A18	-3.06572	2.28033e-112
COAD	SLC35F3	-3.13631	5.71763e-111
COAD	SLC25A9	-1.9513	1.02577e-108
COAD	SLC6A15	-3.76105	2.43887e-107
COAD	SLC27A6	-3.124	4.93069e-107
COAD	SLC18A3	-4.23151	8.49414e-107
COAD	SLC7A5	2.99492	4.67887e-103
COAD	SLC39A11	2.56723	6.04095e-102
COAD	SLC24A4	-2.65871	2.93429e-99
COAD	SLC45A1	-2.62149	2.56295e-95
COAD	SLC1A5	2.6703	2.96311e-95
COAD	SLC9A9	-2.61822	3.61508e-95
COAD	SLC4A11	2.88957	1.16497e-92
COAD	SLC6A6	2.45233	2.5806e-91
COAD	SLC25A27	-2.66735	8.39945e-91
COAD	SLC16A13	2.60856	9.26498e-91
COAD	SLC39A10	1.84357	2.6079e-90
COAD	SLC1A4	1.99961	2.64734e-88
COAD	SLC22B4	-3.05217	3.5408e-87
COAD	SLC8A3	-2.4507	3.36302e-85
COAD	SLC35A2	2.06185	3.61012e-85
COAD	SLC10A4	-2.74929	1.43291e-84
COAD	SLC8A2	-4.37701	1.33009e-83
COAD	SLC13A4	-2.26549	6.26508e-83
COAD	SLC52A2	2.18492	5.38658e-82
COAD	SLC5A1	5.34122	3.34864e-79
COAD	SLC59A2	1.79583	3.20071e-77
COAD	SLCO1B3	4.92495	3.26274e-77
COAD	SLC35D4	1.39114	7.50419e-77
COAD	SLC52A3	3.24638	1.54058e-74
COAD	SLC7A2	-2.93303	2.98579e-73
COAD	SLC25A10	2.96671	7.06123e-73
COAD	SLCO5A1	2.45513	7.29836e-71
COAD	SLC31A1	1.86215	1.1625e-70
COAD	SLC22B2	-2.87657	1.85018e-70
COAD	SLC27A2	4.68357	3.1781e-69
COAD	SLC35F2	2.13753	6.72042e-69
COAD	SLC49A1	1.57474	1.12491e-68
COAD	SLC5A6	1.8719	1.24295e-68
COAD	SLC9A5	-1.31077	1.43946e-68
COAD	SLC1A2	-2.3015	2.60311e-68
COAD	SLC58A1	1.70242	5.52585e-68
COAD	SLC22A11	3.57474	2.69394e-66
COAD	SLC38A5	3.14304	3.96289e-66
COAD	SLC57A6	-2.96502	2.13433e-65
COAD	SLC22B1	-2.016	1.61986e-64
COAD	SLC44A3	2.52777	3.89194e-64
COAD	SLC35E4	1.60893	1.14867e-63
COAD	SLC4A5	-1.50081	3.82692e-63
COAD	SLC56A2	1.74049	4.44874e-63
COAD	SLC40A1	2.25521	4.55464e-63
COAD	SLC16A8	-1.73178	1.99593e-62
COAD	SLC19A1	1.57986	5.56237e-61
COAD	SLC39A8	2.35742	3.1874e-60
COAD	SLCO1C1	-1.75096	2.17541e-59
COAD	SLC30A2	3.3136	3.84213e-59
COAD	SLC18A2	-2.38467	5.6136e-59
COAD	SLC29A3	1.28388	2.60477e-58
COAD	SLC25A50	1.66291	2.91459e-58
COAD	SLC28A3	3.39222	1.58974e-57
COAD	SLC35B2	1.4591	2.37683e-57
COAD	SLC25A42	-1.3822	7.06735e-57
COAD	SLC16A3	1.83935	8.36317e-57
COAD	SLC57A3	3.66573	1.93605e-56
COAD	SLCO4A1	1.80491	2.35078e-56
COAD	SLC26A7	-2.055	5.26042e-55
COAD	SLC63A2	1.77831	1.95633e-54
COAD	SLC25A22	1.46637	5.19837e-54
COAD	SLC16A7	-2.12872	7.39697e-54
COAD	SLC47A1	-1.82047	6.22133e-53
COAD	SLC49A3	-1.57731	7.48607e-52
COAD	SLC9A7	1.62124	7.88003e-52
COAD	SLC3A2	1.54453	2.56957e-51
COAD	SLC62A1	1.52313	1.7866e-50
COAD	SLC29A2	2.17923	2.8281e-50
COAD	SLC25A41	-2.20239	2.76736e-49
COAD	SLC25A39	1.52348	1.40061e-46
COAD	SLC44A4	4.34805	7.68073e-46
COAD	SLC30A1	1.42208	7.72407e-46
COAD	SLC30A6	1.13223	1.19743e-45
COAD	SLC35C1	1.49885	2.17877e-45
COAD	SLC44A1	1.52617	5.82441e-45
COAD	SLC39A9	1.25139	1.01836e-43
COAD	SLC37A1	1.84802	2.80919e-43
COAD	SLC25A32	1.17177	7.27033e-43
COAD	SLC25A4	-1.56549	1.0009e-42
COAD	SLC11A2	1.23799	1.31113e-39
COAD	SLC35B1	1.1426	4.81544e-39
COAD	SLC25A24	1.34553	8.61771e-39
COAD	SLC58A2	-1.48335	1.16795e-38
COAD	SLC6A1	-1.42259	1.49809e-38
COAD	SLC25A8	1.50023	1.62667e-38
COAD	SLC16A10	1.83689	2.5907e-38
COAD	SLC57A2	1.18989	3.31483e-38
COAD	SLC35F5	1.21432	4.98762e-38
COAD	SLC6A17	-1.75841	6.79958e-38
COAD	SLC10A7	0.985045	1.45212e-37
COAD	SLC25A40	1.07408	1.47694e-37
COAD	SLC39A4	2.00308	2.4271e-37
COAD	SLC35D3	2.39823	3.43063e-37
COAD	SLC26A11	-1.08144	4.54397e-37
COAD	SLC12A4	-1.41617	9.10177e-37
COAD	SLC25A43	1.14143	5.41367e-36
COAD	SLC16A2	-1.57812	6.68835e-36
COAD	SLC56A1	1.15235	4.72685e-35
COAD	SLC25A17	0.921013	5.74182e-35
COAD	SLC35F6	1.03475	8.35036e-35
COAD	SLC24A3	-1.6533	4.01289e-34
COAD	SLC4A10	-2.24894	4.1527e-34
COAD	SLC2A11	-1.04572	5.67229e-34
COAD	SLC35G2	-1.18747	7.78437e-34
COAD	SLC25A19	0.949003	2.09149e-33
COAD	SLC45A4	1.03424	2.82023e-33
COAD	SLC35D2	1.16679	1.0736e-31
COAD	SLC30A5	0.971582	2.74636e-31
COAD	SLC8A1	-1.65296	4.95414e-31
COAD	SLC26A4	-1.14728	5.33077e-31
COAD	SLC56A4	1.00301	6.51681e-31
COAD	SLC4A3	-1.58462	2.80887e-30
COAD	SLC25A5	1.37836	5.18355e-30
COAD	SLC45A3	1.64444	5.8021e-30
COAD	SLC35A3	1.28386	1.1018e-29
COAD	SLC50A1	1.19153	1.18247e-29
[truncated: 9,976 more rows]

## Sheet: Supplementary Table 4
Supplementary Table 4. Differential analysis of SLCs gene expression between dead and alive at 5 years in TCGA Pan-cancer cohort
Tumor type	SLC ID	logFC	pValue
ACC	SLC9A5	1.49876	4.28115e-06
ACC	SLC26A6	1.40088	1.15835e-05
ACC	SLC20A1	0.946079	1.34512e-05
ACC	SLC7A1	1.42776	1.79562e-05
ACC	SLC26A10	1.99777	1.90983e-05
ACC	SLC31A1	0.914127	2.60747e-05
ACC	SLC7A11	1.89683	7.73215e-05
ACC	SLC19A1	0.759349	0.000180647
ACC	SLC29A4	1.77536	0.000252679
ACC	SLC25A15	0.847429	0.000275826
ACC	SLC30A10	2.78378	0.000974687
ACC	SLC25A51	0.524214	0.00241558
ACC	SLC6A9	1.4175	0.003278
ACC	SLC25A44	0.418248	0.00354543
ACC	SLC57A2	0.421755	0.00409954
ACC	SLC2A1	0.899854	0.00439867
ACC	SLC27A3	0.733403	0.00458692
ACC	SLC27A4	0.418523	0.00495014
ACC	SLC12A8	1.43194	0.0051173
ACC	SLC16A1	0.526462	0.00547241
ACC	SLC35F2	0.939037	0.0058679
ACC	SLC25A39	0.400671	0.00733722
ACC	SLC5A6	0.491722	0.00865385
ACC	SLC17A7	1.33211	0.00910949
ACC	SLC25A28	0.40335	0.010541
ACC	SLC35C1	0.336989	0.012868
ACC	SLC49A1	0.667482	0.0129277
ACC	SLC22A3	1.29683	0.0133315
ACC	SLC7A5	1.00957	0.0160686
ACC	SLC2A3	0.709886	0.0167141
ACC	SLC2A14	0.964121	0.0174387
ACC	SLC35D4	0.426823	0.0196188
ACC	SLC23A3	0.716771	0.0204092
ACC	SLC22A17	1.03534	0.0237748
ACC	SLC25A43	0.63473	0.0281593
ACC	SLC30A1	0.62151	0.0287981
ACC	SLC30A7	0.247473	0.0295595
ACC	SLC22A32	0.389898	0.0344551
ACC	SLC41A1	0.465992	0.0346613
ACC	SLC25A25	0.52319	0.0349881
ACC	SLC2A6	0.942108	0.0392117
ACC	SLC7A7	0.598349	0.0417416
ACC	SLC1A5	0.704542	0.0418073
ACC	SLC12A1	1.17707	0.0461078
ACC	SLC56A3	0.490461	0.0465698
ACC	SLC35G1	0.404092	0.0543271
ACC	SLC35F1	0.881246	0.0598642
ACC	SLC25A33	0.366616	0.0627012
ACC	SLC17A9	0.719289	0.0644535
ACC	SLC25A1	0.370483	0.0658491
ACC	SLC25A22	0.472893	0.0690504
ACC	SLC44A1	0.388555	0.0717145
ACC	SLC25A18	0.394702	0.0718037
ACC	SLC11A1	0.637195	0.0741385
ACC	SLC35B1	0.193366	0.0753506
ACC	SLC25A19	0.297929	0.0905174
ACC	SLC25A17	0.233314	0.0933146
ACC	SLC35D2	0.361708	0.102525
ACC	SLC25A9	0.423145	0.123622
ACC	SLC36A4	0.282988	0.124977
ACC	SLC35A1	0.188217	0.135661
ACC	SLC16A13	0.446863	0.137937
ACC	SLC25A16	0.240303	0.138813
ACC	SLC37A3	0.219049	0.145558
ACC	SLC25A50	0.170571	0.148962
ACC	SLC7A2	0.610541	0.15815
ACC	SLC3A2	0.277612	0.166867
ACC	SLC1A3	0.537876	0.167268
ACC	SLC4A3	0.735838	0.173827
ACC	SLC22B1	0.851854	0.180513
ACC	SLC26A11	0.305235	0.183426
ACC	SLC1A4	0.331209	0.184512
ACC	SLC39A10	0.262371	0.187202
ACC	SLC4A5	0.335735	0.188368
ACC	SLC49A2	0.389462	0.20946
ACC	SLC16A8	0.610309	0.210104
ACC	SLC44A4	0.577683	0.255775
ACC	SLC44A2	0.246498	0.257778
ACC	SLC24A5	0.368105	0.28535
ACC	SLC39A7	0.147982	0.300019
ACC	SLC4A2	0.249335	0.316063
ACC	SLC2A10	0.432011	0.329542
ACC	SLC19A3	0.614905	0.339844
ACC	SLC18B1	0.175684	0.347409
ACC	SLC23A2	0.238238	0.355356
ACC	SLC1A1	0.385247	0.358173
ACC	SLC25A20	0.182998	0.365805
ACC	SLC65A1	0.174438	0.382014
ACC	SLC39A1	0.149154	0.402857
ACC	SLC13A5	0.631988	0.416314
ACC	SLC35E1	0.126871	0.426318
ACC	SLC5A3	0.16272	0.444609
ACC	SLC7A8	0.233269	0.453673
ACC	SLC38A9	0.128785	0.454865
ACC	SLC9A8	0.112242	0.464928
ACC	SLC25A23	0.164993	0.467747
ACC	SLC35B3	0.0960587	0.479144
ACC	SLC39A8	0.165108	0.483638
ACC	SLC12A2	0.191611	0.486403
ACC	SLC25A36	0.0995202	0.488684
ACC	SLC10A5	0.188352	0.50191
ACC	SLC36A1	0.106637	0.548848
ACC	SLC56A5	0.0927946	0.563307
ACC	SLC35B2	0.08278	0.570492
ACC	SLC63A1	0.0604955	0.573517
ACC	SLC12A4	0.113568	0.576152
ACC	SLC44A5	0.365243	0.598744
ACC	SLC39A9	0.0660709	0.601096
ACC	SLC35F6	0.0637175	0.618224
ACC	SLC9A2	0.334895	0.629798
ACC	SLC29A3	0.135148	0.640825
ACC	SLC56A2	0.111576	0.658706
ACC	SLC53A1	0.0712537	0.663688
ACC	SLC56A1	0.073301	0.672297
ACC	SLC35D1	0.0878623	0.67745
ACC	SLC15A3	0.130489	0.679447
ACC	SLCO4A1	0.2041	0.687042
ACC	SLC16A5	0.130464	0.709769
ACC	SLC22A4	0.106002	0.738491
ACC	SLC45A1	0.104088	0.747021
ACC	SLC25A8	0.129508	0.753565
ACC	SLC5A8	0.241606	0.771685
ACC	SLC8A2	0.162422	0.783417
ACC	SLC9A3	0.137462	0.798034
ACC	SLC59A1	0.124533	0.805565
ACC	SLC55A3	0.0353508	0.809114
ACC	SLC63A2	0.0541474	0.843789
ACC	SLC25A34	0.0714878	0.847386
ACC	SLC38A1	0.0625645	0.877846
ACC	SLC25A53	0.0419028	0.885492
ACC	SLC6A12	0.0472067	0.895823
ACC	SLC4A11	0.0412731	0.927945
ACC	SLC35E4	0.015899	0.938998
ACC	SLC6A16	0.0342375	0.941771
ACC	SLC44A3	0.0250571	0.950354
ACC	SLC9A1	0.0141928	0.952526
ACC	SLC35F5	0.00932108	0.960684
ACC	SLC29A2	0.0141642	0.971167
ACC	SLC30A6	0.00616285	0.971185
ACC	SLC25A32	0.00418284	0.972492
ACC	SLC25A13	0.00586349	0.972519
ACC	SLC37A4	0.00217622	0.988793
ACC	SLC16A4	-0.0134987	0.967201
ACC	SLC35G2	-0.0138735	0.960864
ACC	SLC1A2	-0.0319171	0.956203
ACC	SLC39A11	-0.00915376	0.950308
ACC	SLC35B4	-0.0123585	0.925849
ACC	SLC38A5	-0.0588711	0.921369
ACC	SLC12A7	-0.0270348	0.916491
ACC	SLC7A6	-0.0177051	0.915526
ACC	SLC26A4	-0.0384664	0.912563
ACC	SLC30A5	-0.0174457	0.883742
ACC	SLC55A2	-0.0358384	0.883602
ACC	SLC22A23	-0.0372342	0.863244
ACC	SLC8A1	-0.0762333	0.844438
ACC	SLC25A29	-0.05348	0.842178
ACC	SLC39A6	-0.0389909	0.838442
ACC	SLC4A10	-0.17133	0.824808
ACC	SLC39A4	-0.100868	0.816456
ACC	SLC65A2	-0.121496	0.809311
ACC	SLC16A3	-0.100944	0.790341
ACC	SLC6A13	-0.139698	0.780268
ACC	SLC25A35	-0.0694875	0.764779
ACC	SLC45A3	-0.102808	0.762295
ACC	SLC5A10	-0.148963	0.758664
ACC	SLC25A40	-0.103863	0.751623
ACC	SLC2A5	-0.233294	0.721958
ACC	SLC19A2	-0.0638821	0.717958
ACC	SLC16A2	-0.143322	0.70846
ACC	SLC2A4	-0.199156	0.699392
ACC	SLC9C2	-0.210813	0.696203
ACC	SLC39A3	-0.0683356	0.660651
ACC	SLC62A1	-0.126939	0.656519
ACC	SLC35E3	-0.100774	0.65448
ACC	SLC47A1	-0.256917	0.62974
ACC	SLC31A2	-0.170961	0.583987
ACC	SLC43A2	-0.13596	0.580781
ACC	SLC30A4	-0.185219	0.575297
ACC	SLC25A37	-0.118581	0.571914
ACC	SLC20A2	-0.121721	0.518683
ACC	SLC35A3	-0.122844	0.50893
ACC	SLC25A6	-0.134357	0.506399
ACC	SLC33A1	-0.118017	0.498839
ACC	SLC35C2	-0.0856317	0.494926
ACC	SLC46A1	-0.165688	0.490412
ACC	SLC39A13	-0.106472	0.475346
ACC	SLC2A9	-0.276156	0.474691
ACC	SLC26A7	-0.31784	0.46689
ACC	SLC16A6	-0.328359	0.466075
ACC	SLC4A8	-0.375917	0.456653
ACC	SLC25A24	-0.217288	0.413244
ACC	SLC22A15	-0.333994	0.394103
ACC	SLC8A3	-0.468447	0.3649
ACC	SLC5A9	-0.309296	0.358134
ACC	SLC35A2	-0.1257	0.349366
ACC	SLC22A18	-0.331097	0.347529
ACC	SLC25A26	-0.121322	0.346945
ACC	SLC54A2	-0.131449	0.331569
ACC	SLC38A10	-0.120527	0.329511
ACC	SLC25A46	-0.166099	0.329334
ACC	SLC2A12	-0.309756	0.328837
ACC	SLC49A3	-0.295989	0.327104
ACC	SLC13A3	-0.571776	0.322397
ACC	SLC9B2	-0.264449	0.315775
ACC	SLC12A9	-0.120535	0.309041
ACC	SLC2A11	-0.191441	0.306348
ACC	SLC25A49	-0.150105	0.30137
ACC	SLC57A1	-0.270285	0.273252
ACC	SLC43A3	-0.345217	0.264568
ACC	SLC43A1	-0.317918	0.25114
ACC	SLC35A5	-0.152064	0.24961
ACC	SLC39A14	-0.272191	0.249258
ACC	SLC35F3	-0.786661	0.247047
ACC	SLC25A42	-0.186523	0.242521
ACC	SLC25A10	-0.272336	0.227483
ACC	SLCO2A1	-0.480347	0.218245
ACC	SLC58A2	-0.273337	0.208152
ACC	SLC27A1	-0.328579	0.188382
ACC	SLC22B2	-0.843288	0.185382
ACC	SLC14A1_UT-B1	-0.540805	0.170845
ACC	SLC30A9	-0.237408	0.16413
ACC	SLC9A7	-0.748907	0.152503
ACC	SLC6A8	-0.477155	0.148936
ACC	SLC27A5	-0.282254	0.148379
ACC	SLC30A3	-1.091	0.143241
ACC	SLC10A7	-0.239454	0.142968
ACC	SLC45A4	-0.24417	0.13116
ACC	SLC24A3	-0.903929	0.129147
ACC	SLC25A5	-0.32479	0.126695
ACC	SLCO2B1	-0.638493	0.108122
ACC	SLC25A45	-0.393177	0.100076
ACC	SLC15A4	-0.224795	0.0987381
ACC	SLC6A1	-0.903651	0.0878494
ACC	SLC12A5	-0.782881	0.0863592
ACC	SLC26A1	-0.515758	0.0854488
ACC	SLC41A2	-0.449986	0.0804425
ACC	SLC6A6	-0.543687	0.0796668
ACC	SLC33A2	-0.305694	0.0781021
ACC	SLC61A1	-0.241384	0.0731359
ACC	SLC2A13	-0.468696	0.0649716
ACC	SLC25A3	-0.241767	0.0632478
ACC	SLC54A1	-0.342519	0.0612113
ACC	SLC25A27	-0.663688	0.0599499
ACC	SLC25A21	-0.877213	0.0573837
ACC	SLC26A2	-0.734981	0.0570757
ACC	SLC56A4	-0.368784	0.0564722
ACC	SLC38A6	-0.3634	0.0564165
ACC	SLC16A7	-0.705997	0.0542576
ACC	SLC25A12	-0.250767	0.0529314
ACC	SLCO3A1	-0.415689	0.0469387
ACC	SLC64A1	-0.277551	0.0460506
ACC	SLC15A2	-0.738449	0.044642
ACC	SLC37A2	-0.860522	0.0415942
ACC	SLC4A4	-1.31642	0.039463
ACC	SLC22B5	-1.23785	0.0351743
ACC	SLC60A1	-0.816503	0.0345736
ACC	SLC4A7	-0.575541	0.0307715
ACC	SLC25A11	-0.28078	0.029626
ACC	SLC37A1	-0.610613	0.0286324
ACC	SLC27A6	-1.90716	0.0249885
ACC	SLC49A4	-0.369352	0.0247245
ACC	SLC55A1	-0.372527	0.0230031
ACC	SLC2A8	-0.522322	0.020115
ACC	SLC38A2	-0.475787	0.0195499
ACC	SLC57A5	-0.333635	0.0158992
ACC	SLC16A14	-0.806138	0.015641
ACC	SLC24A4	-1.06384	0.0152279
ACC	SLC9A6	-0.319894	0.0143459
ACC	SLC35E2	-0.820321	0.0129668
ACC	SLC6A17	-1.74503	0.00880064
ACC	SLC38A7	-0.610595	0.0084842
ACC	SLC58A1	-0.376167	0.00732464
ACC	SLC14A2_UT-A1	-1.53589	0.0058035
ACC	SLC11A2	-0.621017	0.00404502
ACC	SLC57A4	-1.06999	0.00281176
ACC	SLC40A1	-1.37762	0.0020767
ACC	SLC6A2	-2.60523	0.00188327
ACC	SLC12A6	-0.529826	0.00167097
ACC	SLC17A5	-0.837998	0.00160175
ACC	SLC25A14	-0.496008	0.00147082
ACC	SLC25A30	-0.706832	0.00129911
ACC	SLC35A4	-0.368123	0.000860406
ACC	SLC24A1	-0.592279	0.00055493
ACC	SLC46A3	-1.12607	0.000518867
ACC	SLC22A5	-0.774388	0.000425913
ACC	SLC9A9	-1.22467	0.000390101
ACC	SLC41A3	-0.911662	0.000234312
ACC	SLC7A14	-3.20427	0.000221082
ACC	SLC16A9	-1.80814	0.000197317
ACC	SLC10A3	-0.727461	0.00018059
ACC	SLC25A4	-0.866105	0.000149821
ACC	SLC25A38	-0.474923	5.15906e-05
ACC	SLC48A1	-1.14335	1.46285e-05
ACC	SLC30A2	-3.54346	1.38247e-05
ACC	SLC16A10	-1.67779	1.12868e-05
ACC	SLC27A2	-3.39612	5.18004e-06
ACC	SLC63A3	-3.13899	6.50165e-07
ACC	SLC29A1	-1.55296	5.71468e-07
ACC	SLC7A4	-4.97568	5.87998e-09
ACC	SLC52A3	-0.331325	0.399567
BLCA	SLC30A4	0.759672	1.08985e-06
BLCA	SLC39A14	0.485386	1.15256e-05
BLCA	SLC6A9	0.548689	1.25003e-05
BLCA	SLC9B2	0.524222	3.44821e-05
BLCA	SLC65A1	0.31166	7.28674e-05
BLCA	SLC2A3	0.634295	9.87726e-05
BLCA	SLC16A1	0.8064	0.000154644
BLCA	SLC22B2	0.837609	0.000174948
BLCA	SLC26A10	0.593244	0.000416959
BLCA	SLC2A14	0.597461	0.000425924
BLCA	SLC24A3	0.690413	0.000434343
BLCA	SLC16A2	0.475645	0.000823772
BLCA	SLC19A3	0.698051	0.000903981
BLCA	SLC35D4	0.286924	0.00231017
BLCA	SLC4A3	0.481511	0.00266768
BLCA	SLC12A8	0.414135	0.0034425
BLCA	SLC38A7	0.222732	0.00384086
BLCA	SLC2A13	0.344357	0.00390801
BLCA	SLC41A2	0.510119	0.00487284
BLCA	SLC30A6	0.211462	0.00503823
BLCA	SLC63A1	0.147283	0.00529427
BLCA	SLC2A4	0.623569	0.00567851
BLCA	SLC22B1	0.441098	0.005836
BLCA	SLC31A1	0.176301	0.00667592
BLCA	SLC25A30	0.180194	0.00723826
BLCA	SLC62A1	0.338123	0.00875777
BLCA	SLC7A6	0.162656	0.00992085
BLCA	SLC7A1	0.289053	0.010129
BLCA	SLC47A1	0.474549	0.0106263
BLCA	SLC7A5	0.386119	0.0117372
BLCA	SLC22A3	0.610128	0.0119571
BLCA	SLCO3A1	0.347107	0.0134524
BLCA	SLC17A7	0.388564	0.0134749
BLCA	SLC1A4	0.273649	0.0136988
BLCA	SLC6A2	0.689869	0.014591
BLCA	SLC25A40	0.250488	0.0150007
BLCA	SLC45A1	0.342617	0.0158926
BLCA	SLC35F5	0.148049	0.0160851
BLCA	SLC35F6	0.132193	0.0174633
BLCA	SLC39A7	0.14606	0.018163
BLCA	SLC57A1	0.257518	0.0192832
BLCA	SLC43A3	0.303173	0.0203115
BLCA	SLC9A9	0.31813	0.0246712
BLCA	SLC35E1	0.0984764	0.0250424
BLCA	SLC8A1	0.337135	0.0263733
BLCA	SLC35G2	0.317709	0.0276957
BLCA	SLC35G1	0.206684	0.0297642
BLCA	SLC25A15	0.15233	0.0307121
BLCA	SLC25A51	0.139549	0.0321409
BLCA	SLC25A43	0.218464	0.0325232
BLCA	SLC30A5	0.100092	0.0346487
BLCA	SLCO2B1	0.382156	0.0362004
BLCA	SLC36A4	0.247775	0.0410687
BLCA	SLC2A5	0.376845	0.0413847
BLCA	SLC3A2	0.168653	0.0444922
BLCA	SLC35A3	0.143022	0.0452383
BLCA	SLC12A2	0.173865	0.0481548
BLCA	SLC39A2	0.600761	0.0489304
BLCA	SLC25A46	0.125051	0.0516406
BLCA	SLC39A8	0.228329	0.0537323
BLCA	SLC7A7	0.317471	0.0575366
BLCA	SLC2A12	0.24043	0.0612247
BLCA	SLC16A7	0.309277	0.0713017
BLCA	SLC7A11	0.352765	0.0807862
BLCA	SLC25A37	0.132921	0.0836021
BLCA	SLC5A6	0.154947	0.089098
BLCA	SLC16A6	0.246723	0.0964682
BLCA	SLC28A3	0.445187	0.10624
BLCA	SLC56A1	0.093352	0.109422
BLCA	SLC25A32	0.093601	0.115258
BLCA	SLC25A25	0.139158	0.116145
BLCA	SLC40A1	0.223339	0.116358
BLCA	SLC4A2	0.0792962	0.119728
BLCA	SLC30A1	0.129369	0.121503
BLCA	SLC35B4	0.0877221	0.144003
BLCA	SLC39A9	0.0605679	0.144066
BLCA	SLC56A3	0.116037	0.171583
BLCA	SLC22A17	0.173302	0.174682
BLCA	SLC7A8	0.186638	0.179227
BLCA	SLC46A3	0.160362	0.189236
BLCA	SLC15A4	0.0701468	0.194973
BLCA	SLC16A10	0.232224	0.196464
BLCA	SLC57A2	0.0561013	0.201839
BLCA	SLC39A10	0.0967165	0.204164
BLCA	SLC25A20	0.10654	0.211767
BLCA	SLC44A1	0.0848281	0.218425
BLCA	SLC15A3	0.181924	0.222352
BLCA	SLC17A9	0.199667	0.223918
BLCA	SLC25A3	0.0561269	0.227147
BLCA	SLC33A1	0.0647198	0.237092
BLCA	SLC4A5	0.0886263	0.237759
BLCA	SLC11A1	0.173349	0.244723
BLCA	SLC31A2	0.127329	0.25143
BLCA	SLC16A3	0.14542	0.254934
BLCA	SLC63A2	0.177373	0.258768
BLCA	SLC1A6	0.508959	0.259026
BLCA	SLC25A24	0.084706	0.261255
BLCA	SLC25A13	0.0637545	0.267879
BLCA	SLC58A1	0.0513829	0.268032
BLCA	SLC37A3	0.0517764	0.276166
BLCA	SLC9A6	0.0543178	0.286197
BLCA	SLC43A1	0.149655	0.287487
BLCA	SLC2A1	0.152161	0.301257
BLCA	SLC6A11	0.293858	0.319027
BLCA	SLC39A1	0.0508723	0.325225
BLCA	SLC25A5	0.0614601	0.33525
BLCA	SLC4A8	0.146734	0.345155
BLCA	SLC25A12	0.0701293	0.347977
BLCA	SLC12A6	0.0874037	0.348294
BLCA	SLC22A15	0.1015	0.352133
BLCA	SLC1A3	0.163151	0.35612
BLCA	SLC1A5	0.0768536	0.36866
BLCA	SLC25A23	0.110535	0.378265
BLCA	SLC30A7	0.0396083	0.379418
BLCA	SLC12A4	0.0721981	0.380932
BLCA	SLC29A1	0.0936583	0.383882
BLCA	SLC49A2	0.0971726	0.391018
BLCA	SLC29A4	0.140598	0.410273
BLCA	SLC9A7	0.134178	0.414259
BLCA	SLC16A9	0.188656	0.415662
BLCA	SLC35F1	0.119213	0.423148
BLCA	SLC35A5	0.0388013	0.430904
BLCA	SLC16A4	0.135138	0.437748
BLCA	SLC35B1	0.0396319	0.439709
BLCA	SLC35B2	0.04472	0.443571
BLCA	SLC20A2	0.0583598	0.484849
BLCA	SLCO2A1	0.0951809	0.489956
BLCA	SLCO1A2	0.202309	0.49726
BLCA	SLC38A6	0.0430774	0.498429
BLCA	SLC59A2	0.0738039	0.517323
BLCA	SLC1A2	0.108806	0.519536
BLCA	SLC9A5	0.0693187	0.582713
BLCA	SLC25A50	0.0237826	0.610293
BLCA	SLC25A45	0.0483079	0.616483
BLCA	SLC38A9	0.0314067	0.633705
BLCA	SLC25A33	0.0291802	0.66642
BLCA	SLC15A2	0.0575684	0.673634
BLCA	SLCO4A1	0.0940237	0.683741
BLCA	SLC10A3	0.0236549	0.692248
BLCA	SLC6A6	0.0393951	0.703799
BLCA	SLC49A4	0.02613	0.709378
BLCA	SLC35F2	0.0413289	0.71085
BLCA	SLC38A5	0.0870575	0.711185
BLCA	SLC41A1	0.0251895	0.747044
BLCA	SLC26A9	0.0702324	0.756882
BLCA	SLC60A1	0.0505535	0.759004
BLCA	SLC6A1	0.0413201	0.760044
BLCA	SLC7A2	0.0561356	0.760355
BLCA	SLC25A49	0.013307	0.76291
BLCA	SLC25A4	0.0244898	0.767152
BLCA	SLC39A13	0.0198571	0.770973
BLCA	SLC25A11	0.0137882	0.780135
BLCA	SLC53A1	0.0217941	0.78546
BLCA	SLC35E3	0.0236398	0.790954
BLCA	SLC17A5	0.0222006	0.793007
BLCA	SLC6A14	0.0818658	0.794672
BLCA	SLC35E4	0.0189426	0.844088
BLCA	SLC26A2	0.0186794	0.855538
BLCA	SLC2A11	0.0185522	0.859452
BLCA	SLC25A19	0.00883883	0.897289
BLCA	SLC27A4	0.00873542	0.915828
BLCA	SLC16A11	0.0146326	0.921288
BLCA	SLC11A2	0.00570247	0.928507
BLCA	SLC10A7	0.00408896	0.946178
BLCA	SLC36A1	0.00317259	0.961799
BLCA	SLC16A14	-0.00282568	0.980959
BLCA	SLC35C1	-0.00186617	0.978471
BLCA	SLC4A7	-0.00261133	0.976072
BLCA	SLC22A23	-0.00339239	0.975935
BLCA	SLC6A16	-0.0126555	0.945581
BLCA	SLC57A5	-0.00473809	0.944315
BLCA	SLC26A6	-0.00732553	0.937467
BLCA	SLC13A4	-0.0172449	0.925282
BLCA	SLC25A18	-0.0117014	0.916516
BLCA	SLC2A10	-0.0211471	0.878578
BLCA	SLC55A2	-0.0258836	0.83011
BLCA	SLC30A9	-0.0104865	0.827793
BLCA	SLC58A2	-0.0270133	0.827783
BLCA	SLC35D1	-0.0174223	0.827302
BLCA	SLC1A1	-0.0319693	0.825857
BLCA	SLC25A44	-0.0100178	0.818723
BLCA	SLC25A26	-0.0124369	0.816024
BLCA	SLC9A8	-0.0139274	0.809624
BLCA	SLC48A1	-0.0219308	0.764527
BLCA	SLC29A2	-0.0560669	0.724556
BLCA	SLC22B5	-0.0853376	0.696308
BLCA	SLC24A1	-0.0303313	0.658734
BLCA	SLC25A17	-0.0194549	0.646657
BLCA	SLC44A2	-0.0522589	0.580548
BLCA	SLC22A4	-0.0718016	0.556199
BLCA	SLC35A4	-0.025403	0.541965
BLCA	SLC27A1	-0.051156	0.514663
BLCA	SLC44A5	-0.140586	0.50681
BLCA	SLC16A13	-0.0682068	0.5053
BLCA	SLC27A5	-0.0718959	0.504873
BLCA	SLC30A2	-0.248117	0.499658
BLCA	SLC5A3	-0.0549083	0.497157
BLCA	SLC54A2	-0.0523094	0.485579
BLCA	SLC39A6	-0.0581599	0.463211
BLCA	SLC35A1	-0.0486468	0.446153
BLCA	SLC8A2	-0.170595	0.432954
BLCA	SLCO4C1	-0.199281	0.432636
BLCA	SLC63A3	-0.135969	0.432435
BLCA	SLC57A3	-0.168451	0.420037
BLCA	SLC35A2	-0.0551649	0.414589
BLCA	SLC25A53	-0.117477	0.374807
BLCA	SLC46A1	-0.0818583	0.362684
BLCA	SLC55A1	-0.0538442	0.337974
BLCA	SLC2A9	-0.171624	0.326495
BLCA	SLC35D2	-0.0614387	0.298247
BLCA	SLC25A39	-0.0635585	0.294082
BLCA	SLC57A4	-0.140789	0.277113
BLCA	SLC27A3	-0.0826831	0.251839
BLCA	SLC19A2	-0.124916	0.246588
BLCA	SLC54A1	-0.0757924	0.238233
BLCA	SLC22A18	-0.126611	0.235799
BLCA	SLC25A22	-0.0845942	0.229665
BLCA	SLC35C2	-0.0622924	0.206109
BLCA	SLC25A28	-0.0839512	0.20109
BLCA	SLC26A11	-0.107732	0.198023
BLCA	SLC49A1	-0.132648	0.17547
BLCA	SLC49A3	-0.193498	0.171975
BLCA	SLC43A2	-0.133981	0.162393
BLCA	SLC6A8	-0.241472	0.138469
BLCA	SLC1A7	-0.356279	0.124071
BLCA	SLC39A3	-0.0882768	0.123948
BLCA	SLC46A2	-0.330587	0.102532
BLCA	SLC64A1	-0.105169	0.081635
BLCA	SLC7A4	-0.507466	0.0792214
BLCA	SLC45A4	-0.1822	0.078096
BLCA	SLC38A10	-0.101736	0.0695253
BLCA	SLC16A5	-0.311486	0.0694057
BLCA	SLC19A1	-0.182205	0.0690742
BLCA	SLC4A4	-0.466931	0.0629678
BLCA	SLC5A12	-0.417982	0.0623164
BLCA	SLC38A4	-0.599793	0.0599408
BLCA	SLC9A4	-0.639129	0.056411
BLCA	SLC56A2	-0.184884	0.054995
BLCA	SLC25A16	-0.121685	0.0531476
BLCA	SLC37A4	-0.14342	0.0490514
BLCA	SLC56A5	-0.140988	0.0424603
BLCA	SLC25A1	-0.149231	0.0416666
BLCA	SLC15A1	-0.562582	0.0343842
BLCA	SLC9A2	-0.638129	0.0316253
BLCA	SLC13A3	-0.408158	0.0309814
BLCA	SLC41A3	-0.117196	0.0287071
BLCA	SLC25A42	-0.182486	0.0286528
BLCA	SLC34A3	-0.381137	0.0274605
BLCA	SLC39A4	-0.255092	0.0228507
BLCA	SLC25A36	-0.138569	0.0181983
BLCA	SLC12A9	-0.145929	0.0139821
BLCA	SLC35B3	-0.123684	0.0139417
BLCA	SLC18B1	-0.233106	0.0138462
BLCA	SLC2A8	-0.22799	0.0135148
BLCA	SLC38A2	-0.203894	0.0135137
BLCA	SLC35E2	-0.425518	0.0131245
BLCA	SLC2A6	-0.381974	0.0104895
BLCA	SLC33A2	-0.254878	0.00848973
BLCA	SLC25A14	-0.143431	0.00744485
BLCA	SLC25A29	-0.262377	0.0072882
BLCA	SLC37A2	-0.395981	0.00703279
BLCA	SLC6A12	-0.472152	0.00668528
BLCA	SLC56A4	-0.177149	0.00577735
BLCA	SLC25A27	-0.46805	0.00537493
BLCA	SLC16A8	-0.417463	0.00531081
BLCA	SLC12A7	-0.262963	0.00521633
BLCA	SLC38A1	-0.234162	0.00521394
BLCA	SLC25A6	-0.196508	0.00444936
BLCA	SLC37A1	-0.333984	0.00436912
BLCA	SLC4A11	-0.476826	0.00407879
BLCA	SLC55A3	-0.164433	0.00400608
BLCA	SLC25A8	-0.408548	0.00296381
BLCA	SLC14A1_UT-B1	-1.07348	0.00285552
BLCA	SLC39A11	-0.247162	0.00222736
BLCA	SLC5A7	-0.936746	0.00185336
BLCA	SLC25A38	-0.178718	0.00162118
BLCA	SLC20A1	-0.323189	0.00161798
BLCA	SLC26A1	-0.372213	0.00159589
BLCA	SLC25A35	-0.332194	0.00143543
BLCA	SLC22A20	-0.47287	0.00139117
BLCA	SLC29A3	-0.37901	0.00133583
BLCA	SLC61A1	-0.213532	0.00109949
BLCA	SLC9A1	-0.262673	0.00109802
BLCA	SLC25A34	-0.393145	0.000942168
BLCA	SLC23A3	-0.543708	0.000793448
BLCA	SLC25A10	-0.348129	0.000746038
BLCA	SLC23A2	-0.38524	0.000584363
BLCA	SLC57A6	-0.818422	0.000339906
BLCA	SLC27A2	-0.690142	0.000331183
BLCA	SLC44A3	-0.568002	0.000242447
BLCA	SLC44A4	-1.22556	0.000108543
BLCA	SLC22A32	-0.294454	9.45243e-05
BLCA	SLC59A1	-0.577906	5.03479e-05
BLCA	SLC22A5	-0.395887	1.57502e-05
BLCA	SLC45A3	-0.552054	7.71346e-06
BLCA	SLC25A9	-0.488624	2.43268e-06
BLCA	SLC52A3	-0.26039	0.0648559
BRCA	SLC35G2	0.497275	1.24483e-06
BRCA	SLC2A4	0.765449	5.25447e-05
BRCA	SLC16A2	0.42032	5.30848e-05
BRCA	SLC22B2	0.655762	6.10798e-05
BRCA	SLC7A6	0.209169	8.95973e-05
BRCA	SLC63A2	0.442826	0.000106645
BRCA	SLC2A14	0.460979	0.000224917
BRCA	SLC10A6	0.553614	0.000311344
BRCA	SLC25A34	0.362001	0.000487009
BRCA	SLC58A1	0.157613	0.000545242
BRCA	SLC57A4	0.413862	0.000597523
BRCA	SLC22A3	0.647265	0.000612956
BRCA	SLC16A7	0.563535	0.00062574
BRCA	SLC19A3	0.937416	0.000674527
BRCA	SLC6A2	0.717071	0.000905251
BRCA	SLC1A3	0.348482	0.0015204
BRCA	SLC7A10	0.780008	0.00188345
BRCA	SLC25A32	0.174855	0.00231379
BRCA	SLC2A3	0.304759	0.00237949
BRCA	SLC5A1	0.872811	0.0023944
BRCA	SLC26A7	0.515847	0.00251326
BRCA	SLC17A7	0.446901	0.00328009
BRCA	SLC25A27	0.466224	0.0035998
BRCA	SLC24A4	0.319952	0.0036729
BRCA	SLCO1C1	0.362969	0.00405967
BRCA	SLC6A14	0.891264	0.00466396
BRCA	SLC9A9	0.27632	0.00559329
BRCA	SLC25A43	0.162545	0.00562888
BRCA	SLC35F1	0.321387	0.00758307
BRCA	SLC54A1	0.157057	0.00800487
BRCA	SLC9B2	0.281559	0.00805429
BRCA	SLC6A16	0.391327	0.0087104
BRCA	SLC2A12	0.302453	0.00938807
BRCA	SLC35A5	0.12872	0.00943251
BRCA	SLC57A3	0.47669	0.00956352
BRCA	SLCO4A1	0.412953	0.0107122
BRCA	SLC14A2_UT-A1	0.493705	0.0107137
BRCA	SLC13A2	0.725281	0.0107479
BRCA	SLC38A3	0.494121	0.0111582
BRCA	SLC35C1	0.166874	0.0121311
BRCA	SLC5A4	0.309036	0.0123254
BRCA	SLC29A4	0.374508	0.0137381
BRCA	SLC25A37	0.23337	0.0137947
BRCA	SLC2A9	0.201974	0.0158118
BRCA	SLC25A18	0.381664	0.0162588
BRCA	SLC13A3	0.303698	0.0167828
BRCA	SLC25A36	0.120816	0.0170077
BRCA	SLC9A6	0.218533	0.0173351
BRCA	SLC12A1	0.548031	0.0175347
BRCA	SLC43A3	0.216212	0.0175886
BRCA	SLC23A2	0.158427	0.0179319
BRCA	SLC30A4	0.247789	0.0194205
BRCA	SLC15A2	0.392596	0.0195573
BRCA	SLC29A1	0.162421	0.0223463
BRCA	SLC12A4	0.151712	0.0237927
BRCA	SLC28A1	0.382016	0.0270987
BRCA	SLC41A3	0.107603	0.0298389
BRCA	SLC41A1	0.162121	0.0300001
BRCA	SLC6A17	0.387551	0.0354612
BRCA	SLC25A33	0.14997	0.0374296
BRCA	SLC35B4	0.110316	0.0385416
BRCA	SLC34A2	0.680841	0.0398727
BRCA	SLC4A4	0.420814	0.0450548
BRCA	SLC16A12	0.372848	0.047284
BRCA	SLC62A1	0.170038	0.0543551
BRCA	SLC30A2	0.428747	0.0547262
BRCA	SLC45A4	0.141883	0.0549517
BRCA	SLC35F3	0.42905	0.0567328
BRCA	SLCO2B1	0.178454	0.0580288
BRCA	SLC10A7	0.101904	0.0656669
BRCA	SLC15A1	0.462911	0.0680119
BRCA	SLC30A5	0.0894685	0.0704057
BRCA	SLC6A1	0.193186	0.0713893
BRCA	SLC22A20	0.209162	0.0750574
BRCA	SLC26A2	0.162047	0.0776717
BRCA	SLC12A6	0.12327	0.0780211
BRCA	SLC17A5	0.107915	0.078359
BRCA	SLC46A3	0.152739	0.0796725
BRCA	SLCO1A2	0.389416	0.0798299
BRCA	SLC8A1	0.157244	0.0808025
BRCA	SLC31A1	0.0993863	0.0814106
BRCA	SLC4A11	0.282412	0.0837747
BRCA	SLC55A3	0.092468	0.093625
BRCA	SLC28A3	0.451295	0.0977422
BRCA	SLC59A1	0.25495	0.0992194
BRCA	SLCO3A1	0.16009	0.0995225
BRCA	SLC9A7	0.183538	0.105505
BRCA	SLC25A25	0.120708	0.110315
BRCA	SLCO2A1	0.155209	0.117821
BRCA	SLC25A30	0.104328	0.120487
BRCA	SLC25A20	0.0983076	0.123379
BRCA	SLC25A16	0.105673	0.12408
BRCA	SLC12A2	0.198306	0.124089
BRCA	SLC18B1	0.140717	0.130397
BRCA	SLC38A4	0.253445	0.138376
BRCA	SLC60A1	0.208749	0.142519
BRCA	SLC23A3	0.158725	0.149954
BRCA	SLC16A4	0.178619	0.150207
BRCA	SLC9A5	0.150529	0.151487
BRCA	SLC25A13	0.0845528	0.15347
BRCA	SLC1A7	0.210347	0.153563
BRCA	SLC41A2	0.146746	0.155195
BRCA	SLC30A6	0.0978527	0.157057
BRCA	SLC15A4	0.0515906	0.160282
BRCA	SLC5A3	0.116178	0.162491
BRCA	SLC1A5	0.107332	0.165769
BRCA	SLC38A2	0.0842833	0.17006
BRCA	SLC36A4	0.119366	0.173214
BRCA	SLC11A2	0.0736343	0.177537
BRCA	SLC27A3	0.103248	0.184102
BRCA	SLC35G1	0.140274	0.184394
BRCA	SLC39A2	0.226709	0.198381
BRCA	SLC5A6	0.113564	0.199762
BRCA	SLC57A5	0.0890956	0.222216
BRCA	SLC25A52	0.0777144	0.240551
BRCA	SLC25A46	0.0686237	0.242208
BRCA	SLC27A6	0.287922	0.247848
BRCA	SLC7A5	0.183715	0.250785
BRCA	SLC1A6	0.243717	0.254152
BRCA	SLC20A2	0.0758944	0.26106
BRCA	SLC26A9	0.224057	0.273804
BRCA	SLC4A3	0.127485	0.277692
BRCA	SLC38A9	0.0528615	0.284519
BRCA	SLC16A1	0.125111	0.297388
BRCA	SLC2A11	0.0631877	0.300254
BRCA	SLC5A9	0.124067	0.304552
BRCA	SLC2A5	0.143105	0.308291
BRCA	SLC25A49	0.0463675	0.313273
BRCA	SLC44A2	0.0508812	0.327424
BRCA	SLC25A7	0.18811	0.329914
BRCA	SLC5A12	0.1666	0.352766
BRCA	SLC45A3	0.0924485	0.353871
BRCA	SLC26A8	0.120232	0.353898
BRCA	SLC33A1	0.0528872	0.355491
BRCA	SLC8A3	0.12083	0.359422
BRCA	SLC37A3	0.0458132	0.37435
BRCA	SLC65A1	0.0452938	0.392391
BRCA	SLC7A3	0.192257	0.40775
BRCA	SLC6A12	0.102846	0.408713
BRCA	SLC30A3	0.114225	0.409036
BRCA	SLC9B1	0.0771672	0.44288
BRCA	SLC25A4	0.0603665	0.461602
BRCA	SLC9A2	0.203485	0.463934
BRCA	SLC25A1	0.0523719	0.471312
BRCA	SLC56A3	0.0400921	0.479005
BRCA	SLC31A2	0.0586113	0.480372
BRCA	SLC25A14	0.0310189	0.508337
BRCA	SLC25A26	0.028359	0.516096
BRCA	SLC12A5	0.0856011	0.516288
BRCA	SLC10A3	0.0344769	0.51843
BRCA	SLC25A3	0.0258127	0.524071
BRCA	SLC2A13	0.059076	0.529129
BRCA	SLC39A14	0.0444776	0.530776
BRCA	SLCO4C1	0.10136	0.531223
BRCA	SLC25A42	0.0396968	0.532763
BRCA	SLC37A4	0.0325557	0.547291
BRCA	SLC3A1	0.0670169	0.553436
BRCA	SLC7A1	0.045431	0.558699
BRCA	SLC16A11	0.105968	0.561349
BRCA	SLC6A9	0.0656983	0.574688
BRCA	SLC16A10	0.0846098	0.585404
BRCA	SLC6A11	0.138561	0.589912
BRCA	SLC24A3	0.0753335	0.593335
BRCA	SLC22A23	0.0478815	0.596042
BRCA	SLC26A10	0.0598743	0.61965
BRCA	SLC26A4	0.0758361	0.622328
BRCA	SLC63A3	0.0637806	0.649444
BRCA	SLC26A5	0.0671984	0.678992
BRCA	SLC57A2	0.0174438	0.682573
BRCA	SLC14A1_UT-B1	0.0590562	0.701169
BRCA	SLC9A1	0.0171553	0.756828
BRCA	SLC35A1	0.0165658	0.764797
BRCA	SLC6A20	0.0391286	0.784359
BRCA	SLC24A1	0.0171743	0.792901
BRCA	SLC35C2	0.0120739	0.796978
BRCA	SLC6A15	0.0649952	0.799392
BRCA	SLC18A2	0.0474277	0.801001
BRCA	SLC58A2	0.0260658	0.826829
BRCA	SLC38A11	0.0313103	0.832165
BRCA	SLC25A5	0.011702	0.835024
BRCA	SLC22A16	0.0263968	0.860967
BRCA	SLC36A1	0.0113785	0.872254
BRCA	SLC27A1	0.0108452	0.879478
BRCA	SLC6A8	0.0122913	0.897892
BRCA	SLC37A1	0.0091754	0.898395
BRCA	SLC38A7	0.00764532	0.910243
BRCA	SLC35A4	0.00357816	0.91397
BRCA	SLC22A17	0.011222	0.923852
BRCA	SLC35F2	0.00882139	0.932615
BRCA	SLC46A2	0.00793321	0.94225
BRCA	SLC38A1	0.00548177	0.963125
BRCA	SLC35F5	0.00134637	0.982208
BRCA	SLC53A1	0.000777271	0.990612
BRCA	SLC37A2	0.00121453	0.99097
BRCA	SLC25A6	-0.000172728	0.998024
BRCA	SLC16A13	-0.00193159	0.980248
BRCA	SLC48A1	-0.00146134	0.979448
BRCA	SLC6A6	-0.00268003	0.971564
BRCA	SLC5A7	-0.0106618	0.95369
BRCA	SLC8A2	-0.0117493	0.952325
BRCA	SLC5A11	-0.0101967	0.951129
BRCA	SLC2A6	-0.00815616	0.946958
BRCA	SLC59A2	-0.00897786	0.937499
BRCA	SLC65A2	-0.0164242	0.930469
BRCA	SLC5A5	-0.0209739	0.905375
BRCA	SLC22B1	-0.0179925	0.893545
BRCA	SLC39A10	-0.00945253	0.880307
BRCA	SLC25A40	-0.0132582	0.864823
BRCA	SLC7A11	-0.0261762	0.857318
BRCA	SLC5A8	-0.0641346	0.846685
BRCA	SLC25A28	-0.0098129	0.84236
BRCA	SLC44A5	-0.0456991	0.841467
BRCA	SLC16A5	-0.0304514	0.789161
BRCA	SLC43A1	-0.0288342	0.787544
BRCA	SLC7A7	-0.0239916	0.785495
BRCA	SLC9A8	-0.0158561	0.775866
BRCA	SLC19A1	-0.025136	0.762751
BRCA	SLC35E4	-0.0229906	0.759135
BRCA	SLC64A1	-0.0153374	0.757843
BRCA	SLC25A12	-0.0163607	0.752558
BRCA	SLC30A9	-0.01564	0.749309
BRCA	SLC25A11	-0.0174532	0.724556
BRCA	SLC57A1	-0.0237775	0.723763
BRCA	SLC35D2	-0.0160756	0.719999
BRCA	SLC16A9	-0.0583431	0.701572
BRCA	SLC44A3	-0.0375271	0.688689
BRCA	SLC35B2	-0.0238003	0.65548
BRCA	SLC25A8	-0.0465222	0.651321
BRCA	SLC35E1	-0.0202673	0.643162
BRCA	SLC16A14	-0.0479481	0.642562
BRCA	SLC49A2	-0.0409324	0.62862
BRCA	SLC34A3	-0.0659059	0.627702
BRCA	SLC4A7	-0.0577489	0.599412
BRCA	SLC57A6	-0.0970772	0.566195
BRCA	SLC4A5	-0.039138	0.563679
BRCA	SLC26A3	-0.16578	0.561331
BRCA	SLC13A4	-0.0821141	0.532384
BRCA	SLC30A7	-0.0305987	0.530043
BRCA	SLC16A8	-0.0799429	0.515636
BRCA	SLC1A2	-0.119436	0.508618
BRCA	SLC25A51	-0.0352882	0.495611
BRCA	SLC30A8	-0.267412	0.477772
BRCA	SLC35A3	-0.0592744	0.474435
BRCA	SLC35B3	-0.030469	0.472123
BRCA	SLC2A10	-0.0863251	0.47122
BRCA	SLC25A23	-0.0475552	0.431161
BRCA	SLC30A1	-0.0674987	0.409915
BRCA	SLC29A2	-0.0897512	0.408572
BRCA	SLC22A32	-0.0643546	0.381593
BRCA	SLC40A1	-0.157703	0.378557
BRCA	SLC25A53	-0.0971974	0.377671
BRCA	SLC3A2	-0.0524276	0.376809
BRCA	SLC12A8	-0.0834781	0.376754
BRCA	SLC38A5	-0.135088	0.353931
BRCA	SLC35D1	-0.058767	0.352348
BRCA	SLCO5A1	-0.1568	0.338665
BRCA	SLC39A13	-0.0543616	0.318099
BRCA	SLC39A7	-0.0635739	0.310998
BRCA	SLC24A5	-0.148857	0.29618
BRCA	SLC47A1	-0.147001	0.29578
BRCA	SLC35A2	-0.0646609	0.279944
BRCA	SLC39A4	-0.146074	0.27751
BRCA	SLC56A1	-0.0797022	0.262741
BRCA	SLC35E2	-0.166735	0.25702
BRCA	SLC22B5	-0.241172	0.230209
BRCA	SLC22A15	-0.129414	0.227931
BRCA	SLC35D4	-0.0849743	0.221858
BRCA	SLC10A5	-0.11897	0.21627
BRCA	SLC44A1	-0.0766019	0.201663
BRCA	SLC12A7	-0.0753231	0.200925
BRCA	SLC2A8	-0.0797107	0.196086
BRCA	SLC7A9	-0.159626	0.19584
BRCA	SLC25A45	-0.0875234	0.19433
BRCA	SLC11A1	-0.159462	0.191267
BRCA	SLC49A4	-0.068458	0.184472
BRCA	SLC22A4	-0.158121	0.17994
BRCA	SLC43A2	-0.100169	0.173289
BRCA	SLC25A44	-0.0583557	0.169976
BRCA	SLC15A3	-0.121827	0.168784
BRCA	SLC39A1	-0.0693894	0.167556
BRCA	SLC35F6	-0.0742441	0.165238
BRCA	SLC7A4	-0.404274	0.163551
BRCA	SLC12A3	-0.218188	0.16058
BRCA	SLC7A2	-0.363738	0.155043
BRCA	SLC25A21	-0.210352	0.148863
BRCA	SLC25A9	-0.125348	0.145992
BRCA	SLC27A5	-0.139498	0.139857
BRCA	SLC17A9	-0.228912	0.120471
BRCA	SLC25A24	-0.111357	0.119357
BRCA	SLC46A1	-0.138603	0.105895
BRCA	SLC26A6	-0.130207	0.101838
BRCA	SLC38A10	-0.104462	0.099236
BRCA	SLC35E3	-0.113782	0.0951223
BRCA	SLC2A1	-0.167627	0.0920171
BRCA	SLC6A4	-0.549397	0.0719873
BRCA	SLC25A17	-0.0898464	0.0677814
BRCA	SLC1A1	-0.40002	0.0660515
BRCA	SLC25A19	-0.140306	0.0631337
BRCA	SLC12A9	-0.110506	0.0583668
BRCA	SLC4A8	-0.351132	0.0572618
BRCA	SLC39A8	-0.208993	0.0569907
BRCA	SLC25A50	-0.0964128	0.0482161
BRCA	SLC63A1	-0.114966	0.0474507
BRCA	SLC49A1	-0.178699	0.0430553
BRCA	SLC4A2	-0.115795	0.0419566
BRCA	SLC38A6	-0.108307	0.0414031
BRCA	SLC16A3	-0.27369	0.0362005
BRCA	SLC25A15	-0.136852	0.0297063
BRCA	SLC25A29	-0.200539	0.0248339
BRCA	SLC56A4	-0.122244	0.0244122
BRCA	SLC22A5	-0.195405	0.0239907
BRCA	SLC7A8	-0.320825	0.0233633
BRCA	SLC35B1	-0.157099	0.0205807
BRCA	SLC61A1	-0.113446	0.0204717
BRCA	SLC49A3	-0.322624	0.020058
BRCA	SLC4A10	-0.510606	0.0183589
BRCA	SLC25A39	-0.165832	0.0157653
BRCA	SLC54A2	-0.179695	0.0148194
BRCA	SLC39A3	-0.146617	0.0128341
BRCA	SLC45A1	-0.275303	0.0115766
BRCA	SLC7A13	-0.428931	0.0107151
BRCA	SLC55A2	-0.334348	0.00928375
BRCA	SLC24A2	-0.564641	0.00857979
BRCA	SLC56A5	-0.282922	0.00740606
BRCA	SLC25A38	-0.128176	0.0072691
BRCA	SLC26A11	-0.178921	0.00631405
BRCA	SLC26A1	-0.299002	0.00594688
BRCA	SLC39A9	-0.155337	0.00540771
BRCA	SLC16A6	-0.575769	0.00534143
BRCA	SLC33A2	-0.292865	0.00465809
BRCA	SLC25A10	-0.235789	0.00406332
BRCA	SLC55A1	-0.169269	0.00364495
BRCA	SLC39A11	-0.271091	0.00333153
BRCA	SLC25A35	-0.263426	0.00293777
BRCA	SLC39A6	-0.511039	0.00223924
BRCA	SLC25A22	-0.265508	0.00108897
BRCA	SLC20A1	-0.188378	0.00104847
BRCA	SLC22A18	-0.361796	0.000774771
BRCA	SLC44A4	-0.919278	0.000746691
BRCA	SLC27A4	-0.231311	0.000679936
BRCA	SLC23A1	-0.657655	0.000146827
BRCA	SLC19A2	-0.392286	0.000115264
BRCA	SLC56A2	-0.404463	0.000110221
BRCA	SLC1A4	-0.392056	4.8803e-05
BRCA	SLC29A3	-0.312825	4.70724e-05
BRCA	SLC27A2	-0.91362	2.56389e-05
BRCA	SLC52A3	-0.167378	0.15939
CESC	SLC37A3	0.264319	0.000300112
CESC	SLC11A2	0.341127	0.000520223
CESC	SLC19A3	1.04561	0.00068061
CESC	SLC30A6	0.364102	0.000850021
CESC	SLC38A7	0.424823	0.00220375
CESC	SLC45A3	0.548003	0.0026305
CESC	SLC35B2	0.242069	0.00418746
CESC	SLC2A14	0.616059	0.00426221
CESC	SLC29A1	0.378281	0.00444076
CESC	SLC35B4	0.220243	0.00584186
CESC	SLC22A3	0.927383	0.00640574
CESC	SLC39A1	0.179797	0.00712017
CESC	SLC7A5	0.643725	0.00737244
CESC	SLC25A13	0.223555	0.0080074
CESC	SLC35F2	0.490897	0.00910694
CESC	SLC35F5	0.271771	0.00969619
CESC	SLC25A24	0.291274	0.0106033
CESC	SLC4A2	0.197021	0.0108126
CESC	SLC30A1	0.294557	0.0121282
CESC	SLC17A5	0.270413	0.0124673
CESC	SLC22A32	0.261294	0.0131527
CESC	SLC23A2	0.256414	0.0145655
CESC	SLC16A3	0.382819	0.0161592
CESC	SLC41A1	0.21607	0.0164248
CESC	SLC7A1	0.280199	0.0178293
CESC	SLC26A1	0.409072	0.0200705
CESC	SLC33A2	0.308232	0.0205394
CESC	SLC41A2	0.481116	0.021469
CESC	SLC22A15	0.418993	0.0228861
CESC	SLC25A40	0.30177	0.0244853
CESC	SLC35A1	0.202871	0.0260625
CESC	SLC39A10	0.301801	0.0271026
CESC	SLC38A4	0.71311	0.0274569
CESC	SLC65A1	0.226427	0.0297345
CESC	SLC3A2	0.25558	0.0313841
CESC	SLC39A6	0.25785	0.036508
CESC	SLC35D1	0.221773	0.0398135
CESC	SLC39A14	0.342532	0.0410954
CESC	SLC38A2	0.230165	0.0446968
CESC	SLC16A1	0.471652	0.0464287
CESC	SLC57A3	0.516586	0.0507238
CESC	SLC7A11	0.56062	0.0521958
CESC	SLC39A13	0.182929	0.0525199
CESC	SLC46A1	0.25197	0.0536122
CESC	SLC5A6	0.217306	0.0541547
CESC	SLC24A3	0.546082	0.06209
CESC	SLC1A6	0.844652	0.0644883
CESC	SLC12A4	0.204594	0.0676341
CESC	SLC2A3	0.327094	0.0713616
CESC	SLC57A4	0.369233	0.0770878
CESC	SLC35D2	0.160647	0.0821143
CESC	SLC56A3	0.173161	0.0837141
CESC	SLC25A15	0.162649	0.0856131
CESC	SLC12A2	0.292215	0.0866452
CESC	SLC6A1	0.326613	0.0920162
CESC	SLC35G2	0.353818	0.0937831
CESC	SLC12A8	0.311425	0.0941226
CESC	SLC25A46	0.140433	0.0984148
CESC	SLC25A37	0.186925	0.0989534
CESC	SLC4A3	0.436744	0.107756
CESC	SLC39A9	0.0813351	0.108548
CESC	SLC39A7	0.138747	0.116175
CESC	SLC2A10	0.426615	0.118348
CESC	SLC25A49	0.0923496	0.122152
CESC	SLC19A1	0.227078	0.130099
CESC	SLC44A3	0.25903	0.135002
CESC	SLC26A2	0.232163	0.136852
CESC	SLC2A9	0.323773	0.137394
CESC	SLC35C1	0.172974	0.143191
CESC	SLC7A6	0.114438	0.146428
CESC	SLC18B1	0.183592	0.151387
CESC	SLC25A30	0.149731	0.151785
CESC	SLC9A5	0.216409	0.152048
CESC	SLC6A17	0.525351	0.155961
CESC	SLC7A4	0.5287	0.156771
CESC	SLC16A13	0.185963	0.157152
CESC	SLC35E3	0.115777	0.164591
CESC	SLC5A12	0.413807	0.165629
CESC	SLC64A1	0.109173	0.177166
CESC	SLC6A2	0.525482	0.185547
CESC	SLC57A1	0.11383	0.196385
CESC	SLC39A4	0.195951	0.214249
CESC	SLC16A2	0.304156	0.215518
CESC	SLC25A32	0.0929805	0.22259
CESC	SLC35A3	0.146904	0.237099
CESC	SLC57A5	0.0962958	0.237445
CESC	SLC19A2	0.124211	0.238137
CESC	SLC38A1	0.132611	0.243643
CESC	SLC30A4	0.190673	0.246185
CESC	SLC49A1	0.135981	0.247751
CESC	SLC35F6	0.0883457	0.250834
CESC	SLC6A11	0.506156	0.252191
CESC	SLC35F3	0.391096	0.252586
CESC	SLC35D4	0.116156	0.256398
CESC	SLC5A3	0.11521	0.258393
CESC	SLC22A1	0.268345	0.260645
CESC	SLC2A1	0.229788	0.261382
CESC	SLC30A5	0.076702	0.267359
CESC	SLC29A2	0.158038	0.284793
CESC	SLC13A5	0.463465	0.285011
CESC	SLC25A51	0.0800391	0.29016
CESC	SLC36A4	0.115935	0.294452
CESC	SLC2A6	0.186336	0.308306
CESC	SLC6A14	0.456867	0.30923
CESC	SLC9A7	0.174768	0.31409
CESC	SLC13A3	0.245092	0.31528
CESC	SLC12A6	0.149109	0.319397
CESC	SLC9B2	0.186313	0.330866
CESC	SLC29A4	0.257019	0.337767
CESC	SLC35A2	0.0702826	0.342267
CESC	SLC11A1	0.164271	0.346248
CESC	SLC31A1	0.0838197	0.347919
CESC	SLC2A12	0.183825	0.349356
CESC	SLC24A1	0.0884765	0.359944
CESC	SLC35E2	0.205623	0.364205
CESC	SLC22B1	0.238201	0.373048
CESC	SLC58A2	0.314289	0.375217
CESC	SLC16A4	0.242173	0.382636
CESC	SLC20A1	0.0806551	0.391956
CESC	SLC53A1	0.103084	0.392675
CESC	SLC16A12	0.265643	0.405751
CESC	SLC10A7	0.0716661	0.439482
CESC	SLC57A2	0.0443436	0.443604
CESC	SLC36A1	0.0761106	0.449209
CESC	SLC17A9	0.166335	0.450223
CESC	SLC33A1	0.0619524	0.462899
CESC	SLC22A5	0.0781857	0.47803
CESC	SLC12A9	0.0550448	0.492294
CESC	SLC25A27	0.149837	0.492388
CESC	SLC2A11	0.0919218	0.493029
CESC	SLC56A1	0.0550332	0.494555
CESC	SLC45A1	0.140462	0.497954
CESC	SLC35E1	0.0460995	0.499741
CESC	SLC49A2	0.123719	0.503141
CESC	SLC57A6	0.304502	0.522388
CESC	SLC7A2	0.253217	0.528167
CESC	SLC58A1	0.0434581	0.533119
CESC	SLC9A1	0.0572512	0.53604
CESC	SLC26A6	0.0730882	0.552404
CESC	SLC5A9	0.149133	0.557585
CESC	SLC25A1	0.0462613	0.580177
CESC	SLC25A21	0.112889	0.581987
CESC	SLC25A43	0.0780373	0.595428
CESC	SLC39A8	0.0865651	0.600966
CESC	SLC20A2	0.0695298	0.601057
CESC	SLC25A39	0.0413618	0.609678
CESC	SLCO1B3	0.234064	0.648182
CESC	SLC27A4	0.0433755	0.667182
CESC	SLC16A7	0.118995	0.670033
CESC	SLC15A1	0.148717	0.696138
CESC	SLC1A1	0.0872199	0.71735
CESC	SLC22A23	0.0555309	0.729689
CESC	SLC55A2	0.0597377	0.730471
CESC	SLC56A4	0.0298702	0.736352
CESC	SLCO4A1	0.0933047	0.739996
CESC	SLC30A9	0.0242986	0.752153
CESC	SLC38A9	0.0230521	0.761328
CESC	SLC25A50	0.0189591	0.771287
CESC	SLC9A8	0.0250714	0.774883
CESC	SLC38A10	0.021635	0.789226
CESC	SLC35G1	0.038862	0.790957
CESC	SLC17A7	0.0611242	0.812427
CESC	SLC22A18	0.0395184	0.813857
CESC	SLC34A3	0.0528649	0.814356
CESC	SLC35B3	0.0182716	0.820304
CESC	SLC22B5	0.0808789	0.821665
CESC	SLC26A11	0.0262206	0.831455
CESC	SLC1A5	0.0255659	0.840061
CESC	SLC62A1	0.0321253	0.847376
CESC	SLC8A2	0.0816412	0.848665
CESC	SLC55A1	0.0126203	0.879254
CESC	SLC25A36	0.0121291	0.884604
CESC	SLC10A6	0.0595597	0.888008
CESC	SLC10A4	0.032265	0.908644
CESC	SLC9A3	0.0414442	0.91355
CESC	SLC35C2	0.0063849	0.924455
CESC	SLC25A3	0.00561038	0.926648
CESC	SLC30A7	0.0050036	0.942601
CESC	SLC45A4	0.00934269	0.946576
CESC	SLC43A3	0.00992221	0.947902
CESC	SLC26A10	0.0152496	0.949417
CESC	SLC35A5	0.00431327	0.95112
CESC	SLC1A7	0.015736	0.952669
CESC	SLC41A3	0.00489812	0.953984
CESC	SLC3A1	0.0145108	0.964518
CESC	SLC46A3	0.0054479	0.977061
CESC	SLC22B2	0.00707415	0.979676
CESC	SLC37A1	0.00206248	0.989247
CESC	SLC25A16	-0.00108739	0.988524
CESC	SLC23A3	-0.00637723	0.970341
CESC	SLC44A5	-0.0219309	0.963424
CESC	SLC7A8	-0.0101201	0.958296
CESC	SLC49A3	-0.0107949	0.954685
CESC	SLC4A4	-0.0238639	0.95341
CESC	SLC63A1	-0.00790205	0.90846
CESC	SLC5A10	-0.0214687	0.905489
CESC	SLC35E4	-0.0141619	0.902608
CESC	SLC38A6	-0.0105646	0.899853
CESC	SLC4A7	-0.0199636	0.888967
CESC	SLC43A1	-0.0292362	0.881845
CESC	SLC55A3	-0.0101147	0.880973
CESC	SLC1A3	-0.0411177	0.87745
CESC	SLC39A11	-0.0167676	0.873837
CESC	SLC2A13	-0.0366046	0.851307
CESC	SLC44A1	-0.0152954	0.84502
CESC	SLC5A5	-0.0880336	0.826362
CESC	SLC25A20	-0.0248982	0.817765
CESC	SLC39A3	-0.0236715	0.796332
CESC	SLC37A2	-0.0638941	0.792387
CESC	SLC59A1	-0.0482602	0.78754
CESC	SLC38A5	-0.0946535	0.767582
CESC	SLC25A44	-0.0186545	0.75707
CESC	SLC28A3	-0.113175	0.739414
CESC	SLC25A4	-0.0360382	0.725303
CESC	SLC16A5	-0.0577614	0.715641
CESC	SLC59A2	-0.0553689	0.714819
CESC	SLC25A6	-0.0335218	0.710269
CESC	SLC25A12	-0.0238521	0.701083
CESC	SLC54A2	-0.0333247	0.696879
CESC	SLC16A14	-0.0847425	0.693489
CESC	SLC25A18	-0.0577361	0.686823
CESC	SLC37A4	-0.0423819	0.681511
CESC	SLC16A10	-0.104381	0.632342
CESC	SLC25A26	-0.0408368	0.630386
CESC	SLC22A4	-0.0867078	0.625617
CESC	SLC46A2	-0.118421	0.596312
CESC	SLC44A4	-0.232503	0.581628
CESC	SLC16A9	-0.201481	0.579819
CESC	SLC7A7	-0.103179	0.572953
CESC	SLC43A2	-0.0745594	0.572273
CESC	SLC30A3	-0.164975	0.561356
CESC	SLC10A3	-0.0528817	0.553399
CESC	SLC1A2	-0.155898	0.540102
CESC	SLC26A4	-0.175033	0.520299
CESC	SLC5A1	-0.293186	0.510554
CESC	SLC61A1	-0.0525235	0.479108
CESC	SLCO2A1	-0.160029	0.470349
CESC	SLC2A4	-0.160768	0.460848
CESC	SLCO2B1	-0.154713	0.460677
CESC	SLC6A9	-0.113368	0.460332
CESC	SLC15A4	-0.0607229	0.45955
CESC	SLC31A2	-0.119725	0.453421
CESC	SLC27A1	-0.0992041	0.442753
CESC	SLC25A34	-0.117233	0.438876
CESC	SLC22A17	-0.145443	0.43534
CESC	SLC27A5	-0.126675	0.409125
CESC	SLC9A6	-0.0650376	0.399112
CESC	SLC4A8	-0.208767	0.397165
CESC	SLC26A7	-0.259744	0.381411
CESC	SLC13A4	-0.217697	0.377225
CESC	SLC29A3	-0.11415	0.348972
CESC	SLC49A4	-0.0886201	0.343744
CESC	SLC8A1	-0.194046	0.332651
CESC	SLC6A20	-0.440998	0.32617
CESC	SLC39A2	-0.410885	0.323524
CESC	SLC27A2	-0.266396	0.314787
CESC	SLC9A2	-0.394728	0.3036
CESC	SLC6A15	-0.50522	0.302954
CESC	SLC25A22	-0.104803	0.279484
CESC	SLC25A11	-0.0787072	0.275554
CESC	SLC18A2	-0.24888	0.265069
CESC	SLC56A5	-0.117019	0.259501
CESC	SLC25A5	-0.109921	0.25798
CESC	SLC16A6	-0.239315	0.25672
CESC	SLC25A41	-0.287278	0.253323
CESC	SLC10A5	-0.18984	0.245075
CESC	SLC16A8	-0.301668	0.2189
CESC	SLC44A2	-0.110653	0.218261
CESC	SLC13A2	-0.444989	0.218126
CESC	SLCO4C1	-0.434628	0.210569
CESC	SLC25A19	-0.11241	0.203055
CESC	SLC35A4	-0.0835362	0.20261
CESC	SLC12A7	-0.226375	0.193964
CESC	SLC6A12	-0.34328	0.192204
CESC	SLC38A3	-0.387542	0.172013
CESC	SLC35B1	-0.0900139	0.171571
CESC	SLC16A11	-0.3522	0.165431
CESC	SLC15A2	-0.312679	0.161286
CESC	SLC34A2	-0.858006	0.156569
CESC	SLC30A2	-0.539077	0.154708
CESC	SLC22A20	-0.310543	0.149688
CESC	SLC25A53	-0.256034	0.148817
CESC	SLC25A17	-0.0883237	0.147573
CESC	SLC6A8	-0.291475	0.145679
CESC	SLC23A1	-0.390307	0.140454
CESC	SLC1A4	-0.231307	0.135495
CESC	SLC6A6	-0.210639	0.134735
CESC	SLC40A1	-0.364269	0.128008
CESC	SLC2A5	-0.350562	0.113985
CESC	SLC56A2	-0.201631	0.112095
CESC	SLC25A25	-0.199032	0.107359
CESC	SLC47A2	-0.549098	0.101025
CESC	SLC27A3	-0.161556	0.0999976
CESC	SLCO3A1	-0.28343	0.0929919
CESC	SLC63A2	-0.382624	0.0903134
CESC	SLC4A5	-0.18764	0.0781197
CESC	SLC26A9	-0.712094	0.0777242
CESC	SLC25A38	-0.157876	0.0773788
CESC	SLC25A10	-0.182846	0.0712121
CESC	SLC25A23	-0.205774	0.0585957
CESC	SLC25A9	-0.235279	0.0495106
CESC	SLC48A1	-0.164674	0.0490307
CESC	SLCO5A1	-0.476866	0.0430356
CESC	SLC25A33	-0.223889	0.0370721
CESC	SLC14A1_UT-B1	-0.57247	0.0358456
CESC	SLC25A35	-0.247346	0.0350942
CESC	SLC9A9	-0.517049	0.0346589
CESC	SLC25A42	-0.26796	0.0190785
CESC	SLC6A16	-0.481306	0.0174686
CESC	SLC47A1	-0.651409	0.0139393
CESC	SLC54A1	-0.245959	0.0122985
CESC	SLC15A3	-0.416854	0.0085745
CESC	SLC25A45	-0.320974	0.00644758
CESC	SLC25A14	-0.230645	0.00632744
CESC	SLC63A3	-0.704654	0.00336752
CESC	SLC4A11	-0.687411	0.00274521
CESC	SLC25A8	-0.479212	0.00237454
CESC	SLC60A1	-1.04643	0.00211243
CESC	SLC2A8	-0.304998	0.00113823
CESC	SLC25A29	-0.477953	0.000226063
CESC	SLC25A28	-0.386671	0.000193945
CESC	SLC52A3	0.248934	0.200737
CHOL	SLC25A27	1.08839	0.0369214
CHOL	SLC39A4	1.23778	0.0382487
CHOL	SLC35B1	0.302544	0.0400723
CHOL	SLC35E4	0.647325	0.0559033
CHOL	SLC38A6	0.31754	0.0559227
CHOL	SLC25A4	0.55417	0.0657175
CHOL	SLC18B1	0.412036	0.0899926
CHOL	SLC25A17	0.221415	0.0905959
CHOL	SLC25A39	0.218532	0.0973772
CHOL	SLC35E3	0.393924	0.122087
CHOL	SLC25A5	0.287877	0.144101
CHOL	SLC25A11	0.279176	0.145816
CHOL	SLC24A1	0.248833	0.157007
CHOL	SLC48A1	0.272905	0.158811
CHOL	SLC56A4	0.28304	0.164958
CHOL	SLC7A11	1.04578	0.173683
CHOL	SLC4A2	0.211864	0.177586
CHOL	SLC30A9	0.169471	0.190728
CHOL	SLCO3A1	0.408314	0.207684
CHOL	SLC22A15	0.693934	0.223663
CHOL	SLC11A2	0.166996	0.236875
CHOL	SLC5A6	0.232834	0.251344
CHOL	SLC55A1	0.166385	0.25351
CHOL	SLC25A10	0.464211	0.2549
CHOL	SLC35C2	0.129158	0.267152
CHOL	SLC25A49	0.133544	0.27723
CHOL	SLC29A2	0.394861	0.279657
CHOL	SLC22B2	0.72325	0.289156
CHOL	SLC25A14	0.201491	0.292357
CHOL	SLC39A11	0.275943	0.301976
CHOL	SLC35A4	0.140677	0.318335
CHOL	SLC22B1	0.416312	0.320218
CHOL	SLC39A13	0.197422	0.320532
CHOL	SLC25A3	0.165221	0.326154
CHOL	SLC25A23	0.184661	0.333779
CHOL	SLC26A10	0.329563	0.341118
CHOL	SLC57A2	0.130675	0.346652
CHOL	SLC16A3	0.449784	0.368867
CHOL	SLC39A7	0.156468	0.396441
CHOL	SLC5A10	0.476459	0.402456
CHOL	SLC35F6	0.160868	0.403866
CHOL	SLC25A40	0.233432	0.421231
CHOL	SLC38A10	0.121213	0.421921
CHOL	SLC30A2	0.741657	0.423594
CHOL	SLC3A2	0.160694	0.424504
CHOL	SLC5A1	0.690982	0.425846
CHOL	SLC16A13	0.32844	0.434402
CHOL	SLC35A2	0.118928	0.435777
CHOL	SLC63A1	0.107336	0.44731
CHOL	SLC35B4	0.16259	0.448131
CHOL	SLC39A3	0.102279	0.450496
CHOL	SLC38A3	0.867064	0.450859
CHOL	SLC34A2	0.669364	0.45407
CHOL	SLC22A23	0.193666	0.454963
CHOL	SLC35F3	0.600132	0.478015
CHOL	SLC43A1	0.35031	0.487985
CHOL	SLC54A1	0.304975	0.489579
CHOL	SLC59A2	0.298474	0.493734
CHOL	SLC25A25	0.304773	0.501587
CHOL	SLC27A4	0.132887	0.504914
CHOL	SLC13A5	0.995313	0.507106
CHOL	SLC17A4	0.436678	0.507886
CHOL	SLC16A12	0.413319	0.510463
CHOL	SLC33A2	0.174285	0.513016
CHOL	SLC39A1	0.137363	0.518223
CHOL	SLC25A50	0.169832	0.529736
CHOL	SLC49A3	0.227256	0.530906
CHOL	SLC9A3	0.420663	0.53096
CHOL	SLC22A20	0.288553	0.531328
CHOL	SLC25A19	0.121898	0.533968
CHOL	SLC6A16	0.283472	0.548349
CHOL	SLC2A1	0.366486	0.550579
CHOL	SLC22A18	0.197353	0.560806
CHOL	SLC61A1	0.118824	0.561718
CHOL	SLC25A29	0.153221	0.563609
CHOL	SLC16A14	0.2304	0.572248
CHOL	SLC1A7	0.384077	0.587363
CHOL	SLC22A25	0.611655	0.590858
CHOL	SLC1A4	0.121503	0.59522
CHOL	SLC55A3	0.0764679	0.605179
CHOL	SLC25A30	0.142776	0.605906
CHOL	SLC7A1	0.246518	0.609324
CHOL	SLC2A10	0.300077	0.61633
CHOL	SLC19A1	0.14769	0.620318
CHOL	SLC25A6	0.13545	0.625434
CHOL	SLC22A1	0.734755	0.625538
CHOL	SLC24A5	0.275345	0.628579
CHOL	SLC6A8	0.257139	0.629989
CHOL	SLC23A2	0.133861	0.64842
CHOL	SLC35G2	0.176732	0.648868
CHOL	SLC38A2	0.161598	0.650724
CHOL	SLC47A1	0.383452	0.659466
CHOL	SLC27A3	0.124319	0.659942
CHOL	SLCO1B1	0.657753	0.667991
CHOL	SLC25A35	0.109727	0.671467
CHOL	SLC56A5	0.198831	0.676432
CHOL	SLC56A1	0.133948	0.677636
CHOL	SLC35B2	0.0989432	0.678644
CHOL	SLC22A3	0.427534	0.690622
CHOL	SLCO4A1	0.231297	0.70025
CHOL	SLCO1B3	0.549357	0.700837
CHOL	SLC25A15	0.214843	0.701591
CHOL	SLC25A51	0.0715354	0.704965
CHOL	SLC65A1	0.0963156	0.70805
CHOL	SLC58A1	0.0617246	0.71623
CHOL	SLC2A2	0.516607	0.72318
CHOL	SLC45A3	0.117306	0.73139
CHOL	SLC53A1	0.0781517	0.737276
CHOL	SLC16A2	0.178487	0.738331
CHOL	SLC20A1	0.0907396	0.738728
CHOL	SLC1A3	0.124991	0.749734
CHOL	SLC38A4	0.472095	0.758272
CHOL	SLC35A3	0.0746693	0.764058
CHOL	SLC12A2	0.174744	0.766634
CHOL	SLC39A5	0.325603	0.769165
CHOL	SLC22A7	0.441113	0.777198
CHOL	SLC38A7	0.0629062	0.779707
CHOL	SLC39A8	0.125531	0.780479
CHOL	SLC2A4	0.155815	0.798074
CHOL	SLC35F2	0.144586	0.79961
CHOL	SLC25A47	0.409515	0.803404
CHOL	SLC25A12	0.0893002	0.820335
CHOL	SLC55A2	0.110714	0.823825
CHOL	SLC22A9	0.250528	0.830504
CHOL	SLC25A9	0.0607543	0.835146
CHOL	SLC35D4	0.0523134	0.841424
CHOL	SLC16A11	0.127648	0.84318
CHOL	SLC19A2	0.0772778	0.844814
CHOL	SLC10A1	0.279392	0.867106
CHOL	SLC35B3	0.0206983	0.875277
CHOL	SLC7A2	0.119309	0.875642
CHOL	SLC59A1	0.129975	0.886443
CHOL	SLC64A1	0.0245263	0.896152
CHOL	SLC26A2	0.040311	0.900998
CHOL	SLC40A1	0.0310258	0.902866
CHOL	SLC44A3	0.0573999	0.910972
CHOL	SLC31A1	0.045578	0.914377
CHOL	SLC30A10	0.0724108	0.922466
CHOL	SLC23A3	0.0363389	0.927489
CHOL	SLC46A1	0.021247	0.936875
CHOL	SLC4A3	0.0644455	0.936913
CHOL	SLC27A2	0.0726889	0.939696
CHOL	SLC63A2	0.0262958	0.948319
CHOL	SLC2A8	0.0170779	0.950257
CHOL	SLC2A13	0.0194752	0.950596
CHOL	SLC15A4	0.00799632	0.962066
CHOL	SLC25A13	0.0185517	0.962522
CHOL	SLC25A16	0.00936183	0.968803
CHOL	SLC11A1	0.00933929	0.978694
CHOL	SLC22A10	0.02412	0.98564
CHOL	SLC27A1	0.00452773	0.986977
CHOL	SLC26A6	0.0032512	0.989902
CHOL	SLC49A2	0.000839218	0.998462
CHOL	SLC39A10	-0.000705513	0.998262
CHOL	SLC6A11	-0.00606276	0.994794
CHOL	SLC26A1	-0.00644358	0.989178
CHOL	SLC29A4	-0.00754883	0.987691
CHOL	SLC39A14	-0.00821158	0.984981
CHOL	SLC2A12	-0.00751437	0.984138
CHOL	SLC22A4	-0.0211838	0.964172
CHOL	SLC28A1	-0.0394783	0.960526
CHOL	SLC16A1	-0.025246	0.959269
CHOL	SLC35C1	-0.015423	0.959021
CHOL	SLC2A5	-0.0330022	0.956467
CHOL	SLC43A3	-0.0211616	0.954782
CHOL	SLC17A5	-0.0196748	0.942343
CHOL	SLC38A1	-0.0370352	0.936174
CHOL	SLC23A1	-0.0579516	0.935622
CHOL	SLC38A9	-0.017973	0.932221
CHOL	SLC25A24	-0.0341049	0.927345
CHOL	SLC45A4	-0.0373088	0.925715
CHOL	SLC35A5	-0.0171633	0.922492
CHOL	SLC27A5	-0.106523	0.918169
CHOL	SLC17A2	-0.122954	0.913986
CHOL	SLC35F5	-0.0243441	0.909375
CHOL	SLC16A5	-0.0576411	0.909231
CHOL	SLC30A6	-0.0262897	0.901783
CHOL	SLC49A4	-0.0306528	0.900596
CHOL	SLC25A1	-0.0369506	0.895928
CHOL	SLC9A5	-0.0583487	0.886415
CHOL	SLC1A5	-0.0661463	0.879326
CHOL	SLCO2B1	-0.0948479	0.879168
CHOL	SLC9A7	-0.0666114	0.878004
CHOL	SLC57A1	-0.0487427	0.871272
CHOL	SLC17A1	-0.144963	0.865734
CHOL	SLC35D1	-0.0808973	0.863989
CHOL	SLC25A37	-0.0372442	0.863154
CHOL	SLC6A6	-0.0776372	0.856106
CHOL	SLC25A8	-0.076469	0.851233
CHOL	SLC6A9	-0.0798223	0.850361
CHOL	SLC41A3	-0.0324241	0.849452
CHOL	SLC56A3	-0.0723947	0.846634
CHOL	SLC35E2	-0.0806684	0.844652
CHOL	SLC57A3	-0.123255	0.839217
CHOL	SLC7A5	-0.0980128	0.838561
CHOL	SLC30A1	-0.0827651	0.835105
CHOL	SLC63A3	-0.103365	0.831358
CHOL	SLC9B2	-0.145138	0.829627
CHOL	SLC13A3	-0.181368	0.823731
CHOL	SLC10A3	-0.0507814	0.821006
CHOL	SLC22A32	-0.087045	0.818071
CHOL	SLC65A2	-0.181216	0.814601
CHOL	SLC6A1	-0.201641	0.809309
CHOL	SLC5A9	-0.15091	0.809124
CHOL	SLC39A6	-0.084799	0.801821
CHOL	SLC10A5	-0.0960721	0.798961
CHOL	SLC6A17	-0.179269	0.793664
CHOL	SLC37A4	-0.109679	0.782551
CHOL	SLC25A18	-0.261409	0.781496
CHOL	SLC16A4	-0.17186	0.776891
CHOL	SLC54A2	-0.0847168	0.774437
CHOL	SLC12A7	-0.0706567	0.772485
CHOL	SLC35A1	-0.0567124	0.772347
CHOL	SLC58A2	-0.148108	0.770845
CHOL	SLC30A7	-0.0489815	0.764316
CHOL	SLC49A1	-0.129991	0.746773
CHOL	SLC62A1	-0.0830691	0.744495
CHOL	SLC25A44	-0.0666499	0.73741
CHOL	SLC38A5	-0.20774	0.736573
CHOL	SLC25A22	-0.0890733	0.724219
CHOL	SLC36A4	-0.0871656	0.719072
CHOL	SLC25A45	-0.111978	0.712007
CHOL	SLC37A1	-0.10848	0.708875
CHOL	SLC39A9	-0.0645984	0.701935
CHOL	SLC7A8	-0.1592	0.700493
CHOL	SLC9A2	-0.332193	0.696175
CHOL	SLC46A3	-0.217622	0.695276
CHOL	SLC4A11	-0.313894	0.694833
CHOL	SLC44A4	-0.434235	0.693765
CHOL	SLC29A1	-0.129052	0.688476
CHOL	SLC36A1	-0.098241	0.687484
CHOL	SLC25A38	-0.0919422	0.676056
CHOL	SLC6A12	-0.424751	0.673646
CHOL	SLC16A10	-0.282427	0.665214
CHOL	SLC4A7	-0.156237	0.664601
CHOL	SLC22A5	-0.105652	0.662493
CHOL	SLC6A13	-0.444229	0.655325
CHOL	SLC45A1	-0.201541	0.652838
CHOL	SLC15A1	-0.31765	0.650483
CHOL	SLC25A20	-0.239405	0.632501
CHOL	SLC1A1	-0.260757	0.631998
CHOL	SLC17A3	-0.421122	0.62871
CHOL	SLC25A43	-0.0759122	0.623112
CHOL	SLC2A11	-0.113543	0.616305
CHOL	SLC33A1	-0.090105	0.615499
CHOL	SLC15A2	-0.297912	0.608093
CHOL	SLC12A6	-0.109448	0.599631
CHOL	SLC56A2	-0.196935	0.59713
CHOL	SLC4A8	-0.187912	0.59495
CHOL	SLC12A8	-0.191218	0.588244
CHOL	SLC41A2	-0.245771	0.587704
CHOL	SLC14A1_UT-B1	-0.395284	0.587627
CHOL	SLC16A6	-0.230388	0.582829
CHOL	SLC25A26	-0.112423	0.580903
CHOL	SLC25A42	-0.306329	0.58028
CHOL	SLC30A4	-0.187864	0.579402
CHOL	SLC17A9	-0.229417	0.579341
CHOL	SLC57A5	-0.115517	0.568888
CHOL	SLC16A7	-0.233116	0.562268
CHOL	SLC20A2	-0.158698	0.56071
CHOL	SLC16A9	-0.383602	0.553531
CHOL	SLC7A6	-0.142195	0.552129
CHOL	SLC43A2	-0.192629	0.544831
CHOL	SLC35E1	-0.0850137	0.535829
CHOL	SLC4A5	-0.211036	0.515758
CHOL	SLC41A1	-0.205133	0.510072
CHOL	SLC1A2	-0.719229	0.509805
CHOL	SLC25A33	-0.251636	0.501537
CHOL	SLC2A14	-0.338767	0.482766
CHOL	SLC37A3	-0.137325	0.471095
CHOL	SLC44A5	-0.607924	0.467676
CHOL	SLC7A9	-0.632335	0.462563
CHOL	SLC30A5	-0.103146	0.461514
CHOL	SLC6A19	-0.881321	0.45906
CHOL	SLC31A2	-0.288666	0.436759
CHOL	SLC2A6	-0.321846	0.43158
CHOL	SLC9A6	-0.11503	0.420001
CHOL	SLC25A36	-0.263925	0.396814
CHOL	SLC28A3	-0.796932	0.39569
CHOL	SLC25A32	-0.150725	0.389233
CHOL	SLC60A1	-0.41603	0.383498
CHOL	SLC37A2	-0.318495	0.372093
CHOL	SLC2A9	-0.633024	0.371591
CHOL	SLC4A4	-0.496443	0.371225
CHOL	SLC8A1	-0.299649	0.371091
CHOL	SLC44A2	-0.315302	0.358531
CHOL	SLC35G1	-0.271256	0.355896
CHOL	SLC7A7	-0.269257	0.330923
CHOL	SLC29A3	-0.208728	0.329373
CHOL	SLC25A28	-0.183638	0.328336
CHOL	SLC9A8	-0.131878	0.328117
CHOL	SLCO4C1	-0.701113	0.325493
CHOL	SLC5A3	-0.316747	0.304945
CHOL	SLC9A9	-0.4041	0.302103
CHOL	SLC24A3	-0.552485	0.301184
CHOL	SLC26A11	-0.17229	0.300588
CHOL	SLC26A9	-1.08184	0.275378
CHOL	SLC25A46	-0.22522	0.271483
CHOL	SLC25A34	-0.506367	0.27074
CHOL	SLC2A3	-0.453551	0.270459
CHOL	SLC57A4	-0.509084	0.253509
CHOL	SLC12A4	-0.20532	0.244279
CHOL	SLC35D2	-0.26472	0.224106
CHOL	SLC3A1	-1.13229	0.218583
CHOL	SLCO2A1	-0.617762	0.192857
CHOL	SLC15A3	-0.457537	0.173912
CHOL	SLC12A9	-0.194766	0.164292
CHOL	SLC13A2	-1.30878	0.161367
CHOL	SLC19A3	-0.905586	0.158854
CHOL	SLC10A7	-0.322377	0.131905
CHOL	SLC44A1	-0.375095	0.111605
CHOL	SLC9A1	-0.458075	0.0998649
CHOL	SLC38A11	-0.956466	0.0982694
CHOL	SLC22A17	-0.628094	0.0799872
CHOL	SLC6A20	-1.72317	0.0293018
CHOL	SLC52A3	-0.0185537	0.979977
COAD	SLC6A1	0.439112	0.000135482
COAD	SLC25A35	0.218484	0.00271464
COAD	SLC23A2	0.209052	0.00477127
COAD	SLC4A3	0.451156	0.0114323
COAD	SLC2A3	0.340508	0.0116474
COAD	SLC8A2	0.47465	0.0138354
COAD	SLC5A12	0.39085	0.0214196
COAD	SLC48A1	0.0976287	0.0338309
COAD	SLC27A1	0.203318	0.0351435
COAD	SLC29A4	0.344041	0.035219
COAD	SLC39A13	0.130369	0.0403265
COAD	SLC2A14	0.251401	0.0429346
COAD	SLC23A3	0.289275	0.0623444
COAD	SLC4A2	0.121682	0.0677338
COAD	SLC2A6	0.198897	0.0729826
COAD	SLC25A27	0.25451	0.0798
COAD	SLC41A1	0.14254	0.0818439
COAD	SLC25A8	0.195192	0.0820524
COAD	SLC6A17	0.249532	0.083408
COAD	SLC65A2	0.452224	0.0922087
COAD	SLC12A9	0.120441	0.0972771
COAD	SLC22A17	0.228706	0.099124
COAD	SLC22A20	0.182274	0.101035
COAD	SLC17A7	0.223786	0.102797
COAD	SLC43A3	0.242474	0.112198
COAD	SLC10A3	0.0957204	0.117734
COAD	SLC25A45	0.11954	0.123249
COAD	SLC25A25	0.089968	0.132631
COAD	SLC25A42	0.117429	0.148074
COAD	SLC34A3	0.212458	0.150801
COAD	SLC11A1	0.237009	0.154378
COAD	SLC45A1	0.157767	0.168029
COAD	SLC6A8	0.212551	0.180681
COAD	SLC35G2	0.160547	0.181444
COAD	SLC38A7	0.0759943	0.183449
COAD	SLC7A9	0.274277	0.18995
COAD	SLC9A5	0.143107	0.195664
COAD	SLC25A49	0.0572913	0.201254
COAD	SLC56A5	0.104196	0.210354
COAD	SLC12A4	0.102756	0.215673
COAD	SLC19A1	0.0978388	0.216913
COAD	SLC27A4	0.081037	0.222338
COAD	SLC35C1	0.0690948	0.22541
COAD	SLC22B2	0.223358	0.228887
COAD	SLC57A1	0.0772523	0.232961
COAD	SLC25A22	0.0979155	0.237882
COAD	SLC4A11	0.2513	0.241187
COAD	SLC55A3	0.0581527	0.244714
COAD	SLC57A6	0.186649	0.252487
COAD	SLC24A1	0.0789121	0.25564
COAD	SLC12A6	0.0714371	0.265142
COAD	SLC25A29	0.10179	0.270956
COAD	SLC15A2	0.114912	0.274217
COAD	SLC12A7	0.0718855	0.277967
COAD	SLC33A2	0.106793	0.282003
COAD	SLC38A11	0.208745	0.29445
COAD	SLC63A1	0.0624623	0.301983
COAD	SLC26A1	0.0966072	0.303831
COAD	SLC25A9	0.0842762	0.308842
COAD	SLC56A3	0.0730788	0.326652
COAD	SLC25A23	0.080902	0.335899
COAD	SLC26A11	0.0667595	0.336939
COAD	SLC22B5	0.168539	0.366725
COAD	SLC35C2	0.0542141	0.373741
COAD	SLC4A10	0.177503	0.377862
COAD	SLC15A4	0.0455321	0.380325
COAD	SLC35F1	0.105626	0.397366
COAD	SLC35B4	0.0456993	0.397705
COAD	SLC2A5	0.137495	0.398925
COAD	SLC16A5	0.0861056	0.406185
COAD	SLC22A23	0.0776763	0.419083
COAD	SLC22B1	0.102932	0.428179
COAD	SLC16A11	0.111887	0.428492
COAD	SLC39A3	0.0434111	0.429491
COAD	SLC44A2	0.0419868	0.43965
COAD	SLC35A2	0.0410858	0.453191
COAD	SLC44A5	0.211234	0.454274
COAD	SLCO2B1	0.0722311	0.455163
COAD	SLC43A2	0.0530008	0.478853
COAD	SLC2A11	0.0504253	0.481015
COAD	SLC11A2	0.0550292	0.490536
COAD	SLC1A7	0.170749	0.493624
COAD	SLC39A1	0.0313972	0.4981
COAD	SLC29A3	0.0419981	0.50492
COAD	SLC20A1	0.0511243	0.50532
COAD	SLC2A4	0.0997776	0.507937
COAD	SLC59A2	0.067427	0.515435
COAD	SLC9A8	0.0434071	0.517406
COAD	SLC16A2	0.0910335	0.520212
COAD	SLC26A9	0.141755	0.522752
COAD	SLC14A1_UT-B1	0.160232	0.525358
COAD	SLC13A3	0.179682	0.526082
COAD	SLC16A13	0.047175	0.535249
COAD	SLC5A3	0.0432477	0.54045
COAD	SLC25A11	0.0351498	0.548657
COAD	SLC39A4	0.0684404	0.554714
COAD	SLC41A3	0.0304193	0.567146
COAD	SLC49A2	0.0776424	0.569149
COAD	SLC25A39	0.0367373	0.575409
COAD	SLC9A9	0.0775724	0.589205
COAD	SLC22A15	0.0677857	0.605382
COAD	SLC35E3	0.0269902	0.630948
COAD	SLC39A7	0.0298098	0.632393
COAD	SLC25A36	0.0327587	0.641976
COAD	SLC25A34	0.0805102	0.646381
COAD	SLCO3A1	0.048503	0.657324
COAD	SLC24A3	0.0633264	0.671921
COAD	SLC25A28	0.0200922	0.700881
COAD	SLC65A1	0.0242294	0.704618
COAD	SLC15A3	0.043141	0.707458
COAD	SLC49A3	0.051387	0.711693
COAD	SLC27A3	0.0284583	0.71485
COAD	SLC25A38	0.0152167	0.716191
COAD	SLC9A1	0.0299754	0.730976
COAD	SLC16A1	0.0304971	0.741544
COAD	SLC25A43	0.0212963	0.742747
COAD	SLC61A1	0.0129379	0.750802
COAD	SLC35A4	0.0156443	0.752126
COAD	SLC35E4	0.0333895	0.775375
COAD	SLC22A32	0.019794	0.781193
COAD	SLC6A19	0.0842042	0.786106
COAD	SLC39A2	0.0829687	0.791477
COAD	SLC38A10	0.015176	0.799093
COAD	SLC43A1	0.0270812	0.800016
COAD	SLC7A5	0.0345845	0.802154
COAD	SLC2A10	0.0342378	0.805994
COAD	SLC25A1	0.0168445	0.809446
COAD	SLC6A7	0.0377186	0.812632
COAD	SLC31A2	0.0219357	0.814005
COAD	SLC6A9	0.0269308	0.81882
COAD	SLC10A5	0.0194526	0.838439
COAD	SLC47A1	0.0294471	0.83892
COAD	SLC17A4	0.0653679	0.847707
COAD	SLC1A3	0.0319156	0.853328
COAD	SLC16A10	0.0244781	0.861315
COAD	SLC46A1	0.015523	0.87717
COAD	SLC35D4	0.00933628	0.881333
COAD	SLC17A9	0.0252782	0.882609
COAD	SLC6A4	0.0416259	0.884559
COAD	SLC28A3	0.0331738	0.889729
COAD	SLC6A20	0.0344399	0.893372
COAD	SLC22A18	0.0137164	0.897895
COAD	SLC27A5	0.0170478	0.90039
COAD	SLC16A4	0.0170278	0.902198
COAD	SLC36A1	0.00848502	0.924935
COAD	SLC30A4	0.00789145	0.940323
COAD	SLC35G1	0.00608237	0.943153
COAD	SLC25A20	0.00599196	0.943862
COAD	SLC7A2	0.0138975	0.944781
COAD	SLC9A3	0.0220983	0.946289
COAD	SLC37A1	0.00418053	0.95828
COAD	SLC30A10	0.0122151	0.960978
COAD	SLC8A1	0.00140994	0.989877
COAD	SLC25A44	-0.000274445	0.99467
COAD	SLC46A3	-0.0041388	0.969565
COAD	SLC45A4	-0.00279498	0.967685
COAD	SLC2A1	-0.00590991	0.961544
COAD	SLC9A6	-0.00268204	0.956286
COAD	SLC27A2	-0.00659883	0.943303
COAD	SLC35D2	-0.00464397	0.941061
COAD	SLC7A7	-0.00839992	0.939211
COAD	SLC6A12	-0.0160117	0.917816
COAD	SLC29A1	-0.00833362	0.91719
COAD	SLC1A5	-0.00852957	0.91334
COAD	SLC9A2	-0.02628	0.896993
COAD	SLC56A2	-0.0103812	0.896062
COAD	SLC3A2	-0.00877838	0.894989
COAD	SLC7A1	-0.0116112	0.884068
COAD	SLC4A8	-0.0205113	0.880874
COAD	SLCO1B3	-0.06237	0.857691
COAD	SLC16A9	-0.0369678	0.853529
COAD	SLC3A1	-0.0420835	0.84777
COAD	SLC25A14	-0.0132576	0.842074
COAD	SLC38A1	-0.0126223	0.832755
COAD	SLC38A6	-0.0151188	0.830293
COAD	SLC29A2	-0.0170047	0.826551
COAD	SLC30A1	-0.0133019	0.820704
COAD	SLC37A2	-0.0406684	0.820066
COAD	SLC16A3	-0.0230665	0.815451
COAD	SLC63A2	-0.0305919	0.814643
COAD	SLC25A21	-0.0406983	0.811773
COAD	SLC35F2	-0.0194776	0.788001
COAD	SLC25A53	-0.025857	0.787099
COAD	SLC6A6	-0.0367944	0.784805
COAD	SLC4A5	-0.0236123	0.784411
COAD	SLCO4A1	-0.0406357	0.781221
COAD	SLC58A2	-0.0393886	0.778707
COAD	SLC7A8	-0.0356604	0.776295
COAD	SLC16A6	-0.0348593	0.754989
COAD	SLC55A1	-0.0218665	0.749847
COAD	SLC35F6	-0.0153256	0.738011
COAD	SLC22A3	-0.0514171	0.728685
COAD	SLC39A5	-0.0865931	0.701638
COAD	SLC35E1	-0.014273	0.692805
COAD	SLC5A9	-0.0830764	0.685295
COAD	SLC25A19	-0.0252484	0.680724
COAD	SLC55A2	-0.0465215	0.675733
COAD	SLC25A26	-0.0227252	0.663552
COAD	SLC38A4	-0.109388	0.662677
COAD	SLC38A3	-0.0943147	0.649337
COAD	SLC37A3	-0.0233525	0.631414
COAD	SLC23A1	-0.0989461	0.621906
COAD	SLC44A1	-0.0293024	0.612447
COAD	SLC49A4	-0.0332335	0.611284
COAD	SLC25A30	-0.0389357	0.601972
COAD	SLC16A14	-0.0719563	0.591133
COAD	SLC25A37	-0.0434447	0.577894
COAD	SLC35E2	-0.0722195	0.572764
COAD	SLC35B2	-0.0294986	0.564536
COAD	SLC7A6	-0.0424964	0.526871
COAD	SLC22A11	-0.169427	0.520539
COAD	SLC22A4	-0.0801032	0.515608
COAD	SLC17A5	-0.0449723	0.514519
COAD	SLC22A5	-0.0591792	0.492689
COAD	SLC18B1	-0.0603685	0.465312
COAD	SLC25A10	-0.06176	0.444222
COAD	SLC25A6	-0.071661	0.442779
COAD	SLC26A4	-0.0840073	0.442241
COAD	SLC35A1	-0.0585655	0.423166
COAD	SLC15A1	-0.234256	0.42292
COAD	SLC16A7	-0.135884	0.416227
COAD	SLC25A13	-0.0494095	0.404752
COAD	SLC39A9	-0.0353556	0.398034
COAD	SLC25A4	-0.0626613	0.378925
COAD	SLC2A8	-0.0872427	0.37387
COAD	SLC40A1	-0.108246	0.368065
COAD	SLC19A2	-0.0780278	0.344082
COAD	SLC13A2	-0.297035	0.344078
COAD	SLC5A6	-0.0986273	0.336038
COAD	SLC56A4	-0.062646	0.331792
COAD	SLC45A3	-0.10458	0.325953
COAD	SLC37A4	-0.0599724	0.322608
COAD	SLC38A9	-0.0672248	0.321555
COAD	SLC35D3	-0.273631	0.314294
COAD	SLCO2A1	-0.14379	0.309591
COAD	SLC28A2	-0.313663	0.307942
COAD	SLC25A50	-0.0459405	0.30462
COAD	SLC6A14	-0.28905	0.304585
COAD	SLC63A3	-0.125792	0.300349
COAD	SLC19A3	-0.235189	0.295646
COAD	SLC7A4	-0.220071	0.283062
COAD	SLC25A12	-0.0606108	0.282356
COAD	SLC49A1	-0.0777817	0.28143
COAD	SLC25A51	-0.0519177	0.275466
COAD	SLC62A1	-0.0848328	0.274979
COAD	SLC26A3	-0.480789	0.265315
COAD	SLC57A5	-0.0668301	0.262274
COAD	SLC12A8	-0.0798805	0.253915
COAD	SLC2A9	-0.106408	0.251514
COAD	SLC26A6	-0.085951	0.251247
COAD	SLC2A13	-0.121538	0.248087
COAD	SLC57A2	-0.0555243	0.247905
COAD	SLCO4C1	-0.232616	0.228653
COAD	SLC1A1	-0.190896	0.228116
COAD	SLC26A2	-0.293078	0.227707
COAD	SLC9A7	-0.197896	0.227618
COAD	SLC7A11	-0.186035	0.208856
COAD	SLC30A2	-0.327056	0.208812
COAD	SLC41A2	-0.143826	0.207135
COAD	SLC35B3	-0.0723031	0.196207
COAD	SLC31A1	-0.0673948	0.187579
COAD	SLC39A10	-0.116691	0.187501
COAD	SLC39A11	-0.0830623	0.182908
COAD	SLC9B2	-0.137079	0.182526
COAD	SLC25A16	-0.0863106	0.181502
COAD	SLC25A33	-0.093201	0.168733
COAD	SLC59A1	-0.147888	0.168701
COAD	SLC25A3	-0.0661151	0.161882
COAD	SLC35A5	-0.0932277	0.159294
COAD	SLC38A5	-0.305095	0.153059
COAD	SLC1A4	-0.107078	0.139091
COAD	SLC38A2	-0.0966635	0.13164
COAD	SLC18A1	-0.391748	0.120673
COAD	SLC35F5	-0.112739	0.119307
COAD	SLC44A4	-0.20309	0.10505
COAD	SLC2A12	-0.244912	0.0968859
COAD	SLC60A1	-0.279862	0.0930069
COAD	SLC25A15	-0.125799	0.0848297
COAD	SLC25A32	-0.131251	0.0835452
COAD	SLC57A4	-0.157264	0.0765422
COAD	SLC5A1	-0.252684	0.0755926
COAD	SLC58A1	-0.112968	0.0646252
COAD	SLCO5A1	-0.261228	0.0567802
COAD	SLC39A6	-0.134417	0.0560449
COAD	SLC54A1	-0.154819	0.0530358
COAD	SLC57A3	-0.209969	0.049153
COAD	SLC30A6	-0.105744	0.0483006
COAD	SLC25A5	-0.149215	0.0473353
COAD	SLC25A17	-0.101679	0.042309
COAD	SLC18A2	-0.240547	0.0399207
COAD	SLC35B1	-0.0968048	0.0393225
COAD	SLC35A3	-0.203449	0.0348604
COAD	SLC53A1	-0.116208	0.0328189
COAD	SLC54A2	-0.154086	0.0308315
COAD	SLC4A7	-0.212367	0.0235566
COAD	SLC25A46	-0.137472	0.0225894
COAD	SLC4A4	-0.71718	0.0215042
COAD	SLC44A3	-0.195069	0.0193891
COAD	SLC20A2	-0.185801	0.0186086
COAD	SLC35D1	-0.188605	0.0183614
COAD	SLC12A2	-0.252338	0.0183009
COAD	SLC56A1	-0.158282	0.016921
COAD	SLC36A4	-0.277522	0.0143027
COAD	SLC30A7	-0.153514	0.01272
COAD	SLC25A24	-0.200101	0.0100921
COAD	SLC30A5	-0.115256	0.00765163
COAD	SLC25A40	-0.219796	0.00760037
COAD	SLC30A9	-0.150409	0.00522016
COAD	SLC10A7	-0.179628	0.00463316
COAD	SLC64A1	-0.207894	0.00231893
COAD	SLC39A14	-0.236791	0.000982756
COAD	SLC39A8	-0.375733	0.000865537
COAD	SLC33A1	-0.158137	0.000655322
COAD	SLC52A3	0.0474197	0.648385
DLBC	SLC35D1	0.84505	0.0109206
DLBC	SLC16A5	0.909011	0.0205744
DLBC	SLC12A6	1.00552	0.0381828
DLBC	SLC16A13	0.665484	0.0405642
DLBC	SLC8A3	1.81852	0.0429432
DLBC	SLC2A11	0.692452	0.0439553
DLBC	SLC60A1	0.954715	0.0516803
DLBC	SLC43A2	0.528145	0.058871
DLBC	SLC22A15	0.71792	0.0694714
DLBC	SLC35E2	1.19456	0.0709738
DLBC	SLC25A23	0.818261	0.0799321
DLBC	SLC38A2	0.562045	0.0810715
DLBC	SLC13A5	1.04762	0.0872696
DLBC	SLC30A3	1.18051	0.0982408
DLBC	SLC26A2	0.411464	0.109796
DLBC	SLC62A1	0.527273	0.118106
DLBC	SLC35F2	0.43522	0.119908
DLBC	SLC44A5	1.50467	0.133347
DLBC	SLC25A53	0.844662	0.149095
DLBC	SLC24A3	0.7292	0.155108
DLBC	SLC9A1	0.232826	0.155895
DLBC	SLC7A8	0.596416	0.158582
DLBC	SLC26A1	0.597639	0.173831
DLBC	SLC25A34	0.51898	0.177896
DLBC	SLC9B2	0.572042	0.184702
DLBC	SLC22A32	0.310209	0.19137
DLBC	SLC22A5	0.450672	0.194775
DLBC	SLC5A5	1.07399	0.201756
DLBC	SLC9A5	0.973192	0.204662
DLBC	SLC39A10	0.499228	0.207171
DLBC	SLC7A6	0.341243	0.212498
DLBC	SLC10A7	0.371161	0.220754
DLBC	SLCO1A2	1.05515	0.222373
DLBC	SLC2A10	0.529869	0.230857
DLBC	SLC35F5	0.38324	0.236908
DLBC	SLC16A10	0.96427	0.246993
DLBC	SLC24A1	0.254698	0.255024
DLBC	SLC25A45	0.293551	0.255837
DLBC	SLC39A6	0.244513	0.268658
DLBC	SLC9A6	0.215259	0.277784
DLBC	SLC23A1	0.769309	0.278129
DLBC	SLC58A1	0.235317	0.284062
DLBC	SLC38A1	0.324626	0.285086
DLBC	SLC2A3	0.491574	0.288938
DLBC	SLC57A2	0.281328	0.289096
DLBC	SLC35E4	0.363227	0.293461
DLBC	SLC63A3	0.747245	0.297181
DLBC	SLC14A1_UT-B1	0.72855	0.303783
DLBC	SLC38A7	0.592318	0.306594
DLBC	SLC30A9	0.167316	0.307394
DLBC	SLC40A1	0.886032	0.318895
DLBC	SLC25A9	0.305897	0.330899
DLBC	SLC25A36	0.209804	0.332348
DLBC	SLC53A1	0.253248	0.334155
DLBC	SLC63A2	0.291856	0.338101
DLBC	SLC35B4	0.218722	0.345102
DLBC	SLC25A30	0.442209	0.349293
DLBC	SLC24A5	0.693822	0.351431
DLBC	SLC35D2	0.307481	0.362868
DLBC	SLC35C2	0.195542	0.370071
DLBC	SLC5A3	0.276739	0.370169
DLBC	SLC22A23	0.241645	0.378439
DLBC	SLC22B4	0.923518	0.394
DLBC	SLC30A7	0.200027	0.39973
DLBC	SLC23A3	0.309448	0.423142
DLBC	SLC25A42	0.276997	0.434519
DLBC	SLC35A1	0.174385	0.434781
DLBC	SLC30A5	0.153103	0.438822
DLBC	SLC4A7	0.315402	0.461931
DLBC	SLC25A16	0.159336	0.462486
DLBC	SLC10A3	0.199523	0.466746
DLBC	SLC25A20	0.156798	0.473522
DLBC	SLC17A7	0.381064	0.475571
DLBC	SLC41A1	0.314867	0.48931
DLBC	SLC34A2	0.675786	0.492043
DLBC	SLC6A9	0.317434	0.512637
DLBC	SLC2A14	0.429759	0.524377
DLBC	SLC14A2_UT-A1	0.474302	0.526308
DLBC	SLC15A4	0.154641	0.528922
DLBC	SLC9B1	0.288975	0.529834
DLBC	SLC57A5	0.126983	0.532105
DLBC	SLC7A1	0.191893	0.543068
DLBC	SLC19A3	0.375759	0.552984
DLBC	SLC22A3	0.458573	0.573009
DLBC	SLC25A35	0.133105	0.573748
DLBC	SLC30A6	0.247951	0.575742
DLBC	SLC35F3	0.355068	0.598596
DLBC	SLC35E1	0.0770196	0.59879
DLBC	SLC4A8	0.209334	0.605805
DLBC	SLC25A8	0.12455	0.606862
DLBC	SLC9A2	0.41176	0.607895
DLBC	SLC35B2	0.103184	0.607991
DLBC	SLC38A10	0.106899	0.61124
DLBC	SLCO5A1	0.410769	0.611972
DLBC	SLC46A1	0.14847	0.61273
DLBC	SLC38A9	0.108013	0.613268
DLBC	SLC9A8	0.0992994	0.622318
DLBC	SLC22A17	0.215138	0.622725
DLBC	SLC35B3	0.0723635	0.624683
DLBC	SLC16A11	0.286734	0.627691
DLBC	SLC16A4	0.241666	0.635636
DLBC	SLC25A43	0.226851	0.64004
[truncated: 8,675 more rows]

## Sheet: Supplementary Table 5
Supplementary Table 5. Differential analysis of SLCs gene expression between desease progression vs progression-free at 5 years in TCGA Pan-cancer cohort
Tumor type	Gene	logFC	P.Value
ACC	SLC26A6	1.44441	6.47245e-07
ACC	SLC31A1	0.958274	8.44966e-07
ACC	SLC30A10	3.58183	1.91657e-06
ACC	SLC7A1	1.33359	1.41952e-05
ACC	SLC41A1	0.805519	3.40505e-05
ACC	SLC25A15	0.874174	4.01221e-05
ACC	SLC29A4	1.80325	5.05658e-05
ACC	SLC26A10	1.7509	5.46716e-05
ACC	SLC25A44	0.514406	6.79632e-05
ACC	SLC30A1	0.973773	0.00012751
ACC	SLC2A1	1.08701	0.000139016
ACC	SLC25A25	0.840408	0.000152043
ACC	SLC19A1	0.703927	0.000169123
ACC	SLC20A1	0.767475	0.000195603
ACC	SLC9A5	1.10541	0.000352767
ACC	SLC49A1	0.84682	0.000479408
ACC	SLC35D4	0.568906	0.000702587
ACC	SLC56A3	0.74106	0.00082958
ACC	SLC57A2	0.443765	0.00090957
ACC	SLC44A4	1.4958	0.00101757
ACC	SLC26A11	0.61081	0.00302751
ACC	SLC16A1	0.516043	0.00309608
ACC	SLC7A5	1.12668	0.00355671
ACC	SLC17A7	1.34894	0.00416098
ACC	SLC6A9	1.25926	0.00468935
ACC	SLC2A6	1.13376	0.00708054
ACC	SLC22A17	1.12447	0.00750049
ACC	SLC25A39	0.35316	0.00988539
ACC	SLC7A11	1.17952	0.010094
ACC	SLC39A9	0.283798	0.0113167
ACC	SLC25A1	0.459974	0.0125877
ACC	SLC65A1	0.445492	0.0142035
ACC	SLC25A23	0.492126	0.0160857
ACC	SLC35E1	0.334225	0.0189179
ACC	SLC35F5	0.397483	0.0197068
ACC	SLC25A17	0.292869	0.0211685
ACC	SLC16A13	0.637088	0.0212822
ACC	SLC12A2	0.570459	0.0225391
ACC	SLC22A3	1.05377	0.0299496
ACC	SLC2A14	0.810903	0.0304966
ACC	SLC25A20	0.395974	0.0307924
ACC	SLC23A2	0.488766	0.0360369
ACC	SLC1A4	0.457615	0.046817
ACC	SLC27A4	0.2532	0.065494
ACC	SLC25A22	0.442545	0.068126
ACC	SLC27A3	0.444455	0.068265
ACC	SLC25A51	0.292198	0.0716226
ACC	SLC49A2	0.509989	0.0734974
ACC	SLC12A8	0.852918	0.0765502
ACC	SLC39A10	0.323132	0.0775445
ACC	SLC35A1	0.1951	0.0874536
ACC	SLC39A7	0.218391	0.0961171
ACC	SLC2A3	0.463928	0.0981917
ACC	SLC44A2	0.313273	0.116692
ACC	SLC9A8	0.215932	0.125631
ACC	SLC5A6	0.265179	0.133341
ACC	SLC36A1	0.236257	0.148501
ACC	SLC63A1	0.142519	0.152984
ACC	SLC12A4	0.261133	0.161167
ACC	SLC11A1	0.459036	0.168554
ACC	SLC35C1	0.17677	0.169192
ACC	SLC25A40	0.413856	0.172586
ACC	SLC56A5	0.194113	0.190199
ACC	SLC35F1	0.57159	0.191115
ACC	SLC39A6	0.22767	0.198357
ACC	SLC4A3	0.630979	0.205157
ACC	SLC1A5	0.397684	0.2226
ACC	SLC12A7	0.286721	0.227044
ACC	SLC13A3	0.637329	0.231885
ACC	SLC22A32	0.202714	0.244103
ACC	SLC35B2	0.157831	0.245925
ACC	SLC25A50	0.121369	0.278851
ACC	SLC25A43	0.285916	0.293396
ACC	SLC36A4	0.179011	0.299259
ACC	SLC45A1	0.292447	0.330611
ACC	SLC22B1	0.542977	0.360993
ACC	SLC25A33	0.163028	0.376792
ACC	SLC35D2	0.18264	0.378469
ACC	SLC25A36	0.111546	0.397616
ACC	SLC35E3	0.174399	0.401838
ACC	SLC1A1	0.324852	0.404294
ACC	SLC8A2	0.451613	0.408739
ACC	SLC19A2	0.132099	0.419324
ACC	SLC35E4	0.150098	0.438444
ACC	SLC30A6	0.114818	0.466251
ACC	SLC25A19	0.117052	0.473093
ACC	SLC25A28	0.103444	0.482199
ACC	SLC3A2	0.130798	0.483082
ACC	SLC44A5	0.434921	0.497862
ACC	SLC37A3	0.0914111	0.514812
ACC	SLC2A4	0.303005	0.525216
ACC	SLC25A26	0.0755632	0.534627
ACC	SLC5A8	0.472066	0.539996
ACC	SLC35G1	0.114927	0.556907
ACC	SLC13A5	0.423171	0.558182
ACC	SLC55A3	0.0797566	0.560855
ACC	SLC25A13	0.0870604	0.579681
ACC	SLC7A7	0.143665	0.607197
ACC	SLC9A2	0.329834	0.607916
ACC	SLC47A1	0.247408	0.614653
ACC	SLC29A2	0.183994	0.61469
ACC	SLC30A7	0.0522193	0.627355
ACC	SLC39A1	0.0803602	0.632389
ACC	SLC16A2	0.158262	0.654946
ACC	SLC43A1	0.109328	0.671688
ACC	SLC30A4	0.12535	0.683244
ACC	SLC10A5	0.105229	0.684309
ACC	SLC35B3	0.0510451	0.686931
ACC	SLC35A2	0.0337401	0.78702
ACC	SLC25A18	0.0549765	0.790452
ACC	SLC25A49	0.0349533	0.793949
ACC	SLC56A1	0.0388634	0.805257
ACC	SLC22A18	0.0604797	0.85465
ACC	SLC4A11	0.0632441	0.881285
ACC	SLC25A16	0.0210896	0.888958
ACC	SLC5A3	0.0266298	0.893326
ACC	SLC35F2	0.0327015	0.919758
ACC	SLC30A9	0.0113142	0.942758
ACC	SLC6A16	0.0220784	0.959617
ACC	SLC33A1	0.00641708	0.968306
ACC	SLC1A2	0.0187018	0.972311
ACC	SLC24A5	0.0108307	0.972808
ACC	SLC25A29	0.0064358	0.97952
ACC	SLC44A1	0.00411439	0.983797
ACC	SLC4A5	0.00221502	0.992624
ACC	SLC35F6	-0.0090655	0.938949
ACC	SLC63A2	-0.0235281	0.927454
ACC	SLC17A9	-0.0392385	0.915097
ACC	SLC39A4	-0.0440371	0.913968
ACC	SLC22A4	-0.03245	0.912533
ACC	SLC57A1	-0.0342415	0.882161
ACC	SLC35B1	-0.0168396	0.868486
ACC	SLC44A3	-0.0699396	0.852947
ACC	SLC22B5	-0.12207	0.825621
ACC	SLC4A2	-0.0572945	0.805158
ACC	SLC25A9	-0.0713258	0.781125
ACC	SLC7A2	-0.121257	0.765834
ACC	SLC35D1	-0.0588094	0.76495
ACC	SLC4A8	-0.150285	0.748546
ACC	SLC1A3	-0.118384	0.744832
ACC	SLC39A14	-0.0762748	0.729368
ACC	SLC8A1	-0.13527	0.710279
ACC	SLC2A10	-0.155195	0.708369
ACC	SLC9C2	-0.199087	0.691239
ACC	SLC43A3	-0.130644	0.654395
ACC	SLC25A42	-0.0676975	0.64464
ACC	SLC38A9	-0.0741613	0.638927
ACC	SLC6A8	-0.144711	0.638698
ACC	SLC9A7	-0.231642	0.635803
ACC	SLC27A1	-0.113475	0.62354
ACC	SLC37A4	-0.072394	0.617693
ACC	SLC37A1	-0.131797	0.614962
ACC	SLC45A3	-0.167142	0.597568
ACC	SLC7A6	-0.0845467	0.587049
ACC	SLC35A3	-0.103899	0.554608
ACC	SLC2A12	-0.179693	0.542673
ACC	SLC35A5	-0.0762211	0.537273
ACC	SLC20A2	-0.115512	0.512635
ACC	SLC4A10	-0.527073	0.463172
ACC	SLC2A11	-0.129512	0.45757
ACC	SLC25A37	-0.146811	0.449773
ACC	SLC54A2	-0.0975093	0.442641
ACC	SLC25A35	-0.168374	0.440552
ACC	SLC29A3	-0.212274	0.428695
ACC	SLC31A2	-0.228294	0.42829
ACC	SLC12A5	-0.340425	0.423375
ACC	SLC35G2	-0.210452	0.422334
ACC	SLC26A2	-0.290505	0.41886
ACC	SLC30A5	-0.0937863	0.390906
ACC	SLCO4A1	-0.405428	0.386568
ACC	SLC26A1	-0.243184	0.385107
ACC	SLC38A1	-0.342215	0.36759
ACC	SLC22B2	-0.535585	0.365988
ACC	SLC2A8	-0.193235	0.359065
ACC	SLC30A3	-0.640722	0.35823
ACC	SLC25A46	-0.151964	0.333856
ACC	SLC65A2	-0.465409	0.319524
ACC	SLC2A5	-0.611996	0.316326
ACC	SLC25A24	-0.25677	0.302637
ACC	SLC22A23	-0.2123	0.291848
ACC	SLC25A8	-0.415893	0.281837
ACC	SLC16A3	-0.383986	0.278674
ACC	SLC16A7	-0.390126	0.256874
ACC	SLC38A7	-0.254644	0.248565
ACC	SLC62A1	-0.312108	0.241546
ACC	SLC49A4	-0.182997	0.233455
ACC	SLC25A32	-0.135895	0.23276
ACC	SLC18B1	-0.212332	0.227228
ACC	SLC35B4	-0.149037	0.221229
ACC	SLC7A8	-0.357294	0.216829
ACC	SLC38A5	-0.684487	0.215705
ACC	SLC53A1	-0.191921	0.21112
ACC	SLC38A10	-0.149698	0.195288
ACC	SLC39A13	-0.182157	0.192995
ACC	SLC46A1	-0.289346	0.190966
ACC	SLC60A1	-0.473698	0.189892
ACC	SLC35C2	-0.154961	0.186102
ACC	SLC14A1_UT-B1	-0.492143	0.180739
ACC	SLC16A6	-0.597258	0.153095
ACC	SLC16A4	-0.438908	0.150858
ACC	SLC24A4	-0.600673	0.1464
ACC	SLC35F3	-0.918967	0.144754
ACC	SLC2A9	-0.52348	0.143521
ACC	SLC25A10	-0.308123	0.142518
ACC	SLC9A1	-0.326465	0.139769
ACC	SLC22A15	-0.540731	0.138262
ACC	SLC16A5	-0.501185	0.125529
ACC	SLC12A9	-0.171139	0.122984
ACC	SLC25A34	-0.531661	0.120711
ACC	SLC39A11	-0.211133	0.120644
ACC	SLC6A12	-0.522596	0.118231
ACC	SLC25A21	-0.67997	0.114283
ACC	SLC56A2	-0.375486	0.112533
ACC	SLC59A1	-0.763517	0.103042
ACC	SLC10A7	-0.253378	0.0973726
ACC	SLC25A12	-0.204646	0.0938194
ACC	SLC6A1	-0.832755	0.0916525
ACC	SLC15A3	-0.503293	0.0883511
ACC	SLC58A2	-0.348206	0.0859929
ACC	SLC58A1	-0.227484	0.0856115
ACC	SLC45A4	-0.267375	0.0799732
ACC	SLC41A2	-0.421573	0.0772495
ACC	SLC27A5	-0.318128	0.0771212
ACC	SLC25A30	-0.370117	0.0769859
ACC	SLC25A5	-0.361229	0.0687113
ACC	SLC61A1	-0.22961	0.0655745
ACC	SLC56A4	-0.334352	0.0625733
ACC	SLC43A2	-0.430383	0.0606701
ACC	SLC55A2	-0.429731	0.0585826
ACC	SLC9B2	-0.46707	0.0561833
ACC	SLC39A8	-0.418483	0.0548307
ACC	SLC24A1	-0.319347	0.0546441
ACC	SLC14A2_UT-A1	-1.00558	0.0545661
ACC	SLC26A4	-0.624106	0.0533094
ACC	SLC2A13	-0.46437	0.049806
ACC	SLCO2A1	-0.723573	0.0460089
ACC	SLC6A2	-1.59291	0.0442607
ACC	SLC27A6	-1.62385	0.0405534
ACC	SLC6A6	-0.602341	0.037326
ACC	SLC25A11	-0.255812	0.0362069
ACC	SLC17A5	-0.555265	0.0281192
ACC	SLC9A6	-0.268499	0.0275455
ACC	SLC15A4	-0.284619	0.0257578
ACC	SLC6A17	-1.39783	0.0249449
ACC	SLC4A7	-0.561197	0.0249419
ACC	SLC39A3	-0.325347	0.0205072
ACC	SLC37A2	-0.913842	0.0204601
ACC	SLC33A2	-0.372623	0.0196836
ACC	SLC4A4	-1.40033	0.0184865
ACC	SLC6A13	-1.08461	0.0175449
ACC	SLC57A5	-0.306733	0.0162207
ACC	SLC25A45	-0.542204	0.0146829
ACC	SLC25A3	-0.294068	0.01463
ACC	SLC24A3	-1.36189	0.0131419
ACC	SLC11A2	-0.512288	0.012399
ACC	SLC38A6	-0.445876	0.0123317
ACC	SLC15A2	-0.866333	0.0112024
ACC	SLC25A38	-0.298656	0.00794469
ACC	SLC7A14	-2.21034	0.0073343
ACC	SLC12A6	-0.44543	0.00563916
ACC	SLC54A1	-0.470589	0.00482834
ACC	SLCO3A1	-0.551858	0.00409207
ACC	SLC64A1	-0.368712	0.00382185
ACC	SLC25A6	-0.539314	0.00345962
ACC	SLC55A1	-0.437474	0.00343331
ACC	SLC35E2	-0.927807	0.00255562
ACC	SLC41A3	-0.711168	0.00248072
ACC	SLC16A14	-0.937084	0.00231421
ACC	SLC25A27	-0.998262	0.00191632
ACC	SLC49A3	-0.869815	0.00171772
ACC	SLC25A14	-0.487029	0.000830433
ACC	SLC10A3	-0.621321	0.000717445
ACC	SLC38A2	-0.672108	0.000348288
ACC	SLC16A9	-1.63144	0.000310252
ACC	SLC57A4	-1.19567	0.000288601
ACC	SLCO2B1	-1.33823	0.000213764
ACC	SLC25A4	-0.799932	0.000165072
ACC	SLC46A3	-1.147	0.000143895
ACC	SLC48A1	-0.97834	7.68615e-05
ACC	SLC35A4	-0.418269	3.69875e-05
ACC	SLC40A1	-1.73638	2.26207e-05
ACC	SLC27A2	-2.99837	1.86735e-05
ACC	SLC29A1	-1.28803	1.43447e-05
ACC	SLC22A5	-0.86516	1.28702e-05
ACC	SLC30A2	-3.32717	1.17699e-05
ACC	SLC9A9	-1.43918	5.45964e-06
ACC	SLC63A3	-2.8452	1.53939e-06
ACC	SLC7A4	-4.08664	5.89066e-07
ACC	SLC16A10	-1.76178	5.81542e-07
ACC	SLC52A3	-0.681375	0.0616546
BLCA	SLC9B2	0.541687	1.5801e-05
BLCA	SLC22B1	0.627821	7.63403e-05
BLCA	SLC7A6	0.234113	0.000171122
BLCA	SLC35G1	0.337191	0.000386526
BLCA	SLC7A1	0.361779	0.00123061
BLCA	SLC57A1	0.348986	0.00146185
BLCA	SLC26A10	0.519356	0.00194698
BLCA	SLC38A7	0.238898	0.00202642
BLCA	SLC16A2	0.434189	0.00206411
BLCA	SLC25A15	0.215415	0.00232496
BLCA	SLC16A1	0.616315	0.0038696
BLCA	SLC17A7	0.448132	0.0043617
BLCA	SLC33A1	0.150452	0.00617594
BLCA	SLC9A5	0.339977	0.0067386
BLCA	SLC39A14	0.29887	0.00693285
BLCA	SLC9A7	0.438614	0.00743058
BLCA	SLC10A6	0.577083	0.00748701
BLCA	SLC30A4	0.409709	0.0090601
BLCA	SLC30A6	0.198292	0.00923882
BLCA	SLC47A1	0.475964	0.010074
BLCA	SLC46A3	0.306758	0.0109506
BLCA	SLC12A8	0.348971	0.0133656
BLCA	SLC30A5	0.116074	0.0154996
BLCA	SLC25A40	0.249921	0.0159261
BLCA	SLC39A9	0.0987691	0.0184122
BLCA	SLC22A3	0.568199	0.0186876
BLCA	SLC58A1	0.108957	0.0195259
BLCA	SLC2A13	0.273341	0.021987
BLCA	SLC62A1	0.289478	0.0241824
BLCA	SLC24A3	0.432108	0.0268723
BLCA	SLC39A8	0.258336	0.0283152
BLCA	SLC7A11	0.441451	0.0290451
BLCA	SLC6A2	0.60125	0.0334619
BLCA	SLC31A1	0.136057	0.0367917
BLCA	SLC65A1	0.163652	0.0380345
BLCA	SLC4A8	0.319836	0.0388342
BLCA	SLCO1A2	0.609865	0.0408943
BLCA	SLC25A32	0.120285	0.0429345
BLCA	SLC35D4	0.190022	0.0433881
BLCA	SLC35F5	0.121787	0.0496462
BLCA	SLC43A1	0.272208	0.050833
BLCA	SLC43A3	0.250194	0.0537422
BLCA	SLCO3A1	0.266999	0.0555861
BLCA	SLC35E3	0.16673	0.0621519
BLCA	SLC22B2	0.41493	0.06383
BLCA	SLC25A43	0.188557	0.0643876
BLCA	SLC6A9	0.232383	0.065259
BLCA	SLC41A2	0.330657	0.0672898
BLCA	SLC22A15	0.196934	0.0709921
BLCA	SLC35G2	0.253092	0.0792366
BLCA	SLC9A6	0.0876561	0.0879564
BLCA	SLC16A10	0.305733	0.0880424
BLCA	SLC1A4	0.187786	0.0897178
BLCA	SLC4A3	0.267687	0.0939659
BLCA	SLC2A12	0.214524	0.0947002
BLCA	SLC53A1	0.132585	0.0956874
BLCA	SLC4A5	0.121071	0.106634
BLCA	SLC35E1	0.0721799	0.107892
BLCA	SLC25A46	0.103673	0.110312
BLCA	SLC17A9	0.259258	0.112104
BLCA	SLC63A1	0.0830332	0.115575
BLCA	SLC35B4	0.0945423	0.115834
BLCA	SLC10A7	0.0953445	0.118158
BLCA	SLC16A6	0.230899	0.119868
BLCA	SLC38A6	0.098619	0.120496
BLCA	SLC35B1	0.0790201	0.125369
BLCA	SLC57A5	0.104406	0.125944
BLCA	SLC36A4	0.185548	0.126764
BLCA	SLC57A2	0.0673814	0.128555
BLCA	SLC25A13	0.0862418	0.138525
BLCA	SLC6A11	0.432673	0.143153
BLCA	SLC5A3	0.110712	0.17381
BLCA	SLC39A7	0.0837755	0.176604
BLCA	SLC57A4	0.173559	0.181312
BLCA	SLC25A44	0.0585616	0.184545
BLCA	SLC16A7	0.224524	0.192052
BLCA	SLC22A17	0.164555	0.198049
BLCA	SLC39A10	0.0979466	0.200147
BLCA	SLC7A7	0.211835	0.200445
BLCA	SLC3A2	0.107216	0.200844
BLCA	SLC26A2	0.126578	0.217556
BLCA	SLC12A4	0.099376	0.224105
BLCA	SLC16A11	0.169885	0.251342
BLCA	SLC25A30	0.0769552	0.254844
BLCA	SLC44A1	0.0766381	0.264924
BLCA	SLC25A5	0.0714444	0.265128
BLCA	SLC2A14	0.188669	0.266657
BLCA	SLC2A1	0.15218	0.302521
BLCA	SLCO2B1	0.176918	0.32722
BLCA	SLC41A1	0.0769538	0.328407
BLCA	SLC44A5	0.204204	0.335753
BLCA	SLC28A3	0.264729	0.337749
BLCA	SLC19A3	0.197828	0.348402
BLCA	SLC25A51	0.0599659	0.358316
BLCA	SLC25A12	0.0684928	0.358398
BLCA	SLC54A2	0.0668153	0.374259
BLCA	SLCO4C1	0.221043	0.38554
BLCA	SLC35F6	0.0479147	0.386965
BLCA	SLC1A6	0.386554	0.392458
BLCA	SLC7A5	0.125036	0.415651
BLCA	SLC26A9	0.183775	0.418584
BLCA	SLC25A19	0.0551543	0.422056
BLCA	SLC9A9	0.109479	0.439538
BLCA	SLC39A1	0.0385986	0.453729
BLCA	SLC35F2	0.080583	0.469464
BLCA	SLC60A1	0.117666	0.476784
BLCA	SLC45A1	0.099146	0.485055
BLCA	SLC35E4	0.0660337	0.492239
BLCA	SLC2A3	0.111156	0.494837
BLCA	SLC36A1	0.0440202	0.50591
BLCA	SLC6A6	0.0687043	0.506788
BLCA	SLC25A50	0.0308074	0.510783
BLCA	SLC1A3	0.115074	0.514643
BLCA	SLC1A5	0.0545796	0.521693
BLCA	SLC15A2	0.0861803	0.528761
BLCA	SLC8A1	0.0951371	0.529765
BLCA	SLC35A5	0.0308457	0.537497
BLCA	SLC38A5	0.143768	0.538876
BLCA	SLC37A3	0.028854	0.550125
BLCA	SLC49A1	0.0581467	0.554634
BLCA	SLC25A17	0.0247578	0.563817
BLCA	SLC56A3	0.0456421	0.588403
BLCA	SLC35A3	0.0377215	0.601182
BLCA	SLC2A10	0.0712986	0.60798
BLCA	SLC49A2	0.0576783	0.609453
BLCA	SLC39A2	0.153289	0.616434
BLCA	SLC5A6	0.0452883	0.62004
BLCA	SLC12A6	0.0454456	0.628029
BLCA	SLC56A1	0.0275564	0.640126
BLCA	SLC55A1	0.0261293	0.64339
BLCA	SLC49A4	0.0310728	0.657301
BLCA	SLC35A2	0.0262153	0.699195
BLCA	SLC6A1	0.0510364	0.705581
BLCA	SLC38A9	0.0242295	0.713767
BLCA	SLC29A4	0.0626308	0.714251
BLCA	SLC16A4	0.0627229	0.718524
BLCA	SLC55A2	0.0431182	0.720461
BLCA	SLC25A20	0.0299633	0.725648
BLCA	SLC2A4	0.0755917	0.737718
BLCA	SLC9A8	0.0185679	0.749668
BLCA	SLC6A16	0.0555476	0.764404
BLCA	SLC25A37	0.0217311	0.778629
BLCA	SLC30A7	0.0126295	0.781542
BLCA	SLC15A3	0.0399996	0.786408
BLCA	SLC12A2	0.0221832	0.801832
BLCA	SLC16A13	0.0244489	0.811599
BLCA	SLC25A3	0.0109561	0.814566
BLCA	SLC4A2	0.0112442	0.827502
BLCA	SLC8A2	0.0423329	0.846154
BLCA	SLC17A5	0.014581	0.863959
BLCA	SLC13A3	0.0320301	0.86609
BLCA	SLC22A23	0.0173487	0.877644
BLCA	SLC25A39	0.0088649	0.883701
BLCA	SLC30A9	0.00646598	0.895711
BLCA	SLC20A2	0.0101107	0.903601
BLCA	SLC7A8	0.0162729	0.907174
BLCA	SLC56A5	0.0074206	0.915894
BLCA	SLC38A1	0.00868079	0.918921
BLCA	SLC25A18	0.00835551	0.940504
BLCA	SLC1A2	0.00768792	0.96371
BLCA	SLC25A24	0.00268966	0.971888
BLCA	SLC25A53	-0.00104871	0.993698
BLCA	SLC27A4	-0.00205738	0.980025
BLCA	SLC25A4	-0.0021867	0.979017
BLCA	SLC35F1	-0.00829921	0.955527
BLCA	SLC5A12	-0.0218657	0.922765
BLCA	SLC2A5	-0.0198798	0.913915
BLCA	SLC2A9	-0.0214075	0.902379
BLCA	SLC35A1	-0.0107553	0.866837
BLCA	SLC16A14	-0.020262	0.864395
BLCA	SLC39A13	-0.0117889	0.86173
BLCA	SLC39A11	-0.0161854	0.842553
BLCA	SLC24A1	-0.0143581	0.836439
BLCA	SLC59A2	-0.0246725	0.829147
BLCA	SLC22A4	-0.027504	0.821371
BLCA	SLC11A1	-0.0341329	0.817417
BLCA	SLC2A11	-0.0264731	0.801303
BLCA	SLC25A33	-0.01864	0.784846
BLCA	SLC25A16	-0.0185989	0.769454
BLCA	SLC25A14	-0.0174619	0.748656
BLCA	SLC39A6	-0.0266817	0.739608
BLCA	SLC35D1	-0.027568	0.731066
BLCA	SLC31A2	-0.0378751	0.731057
BLCA	SLC16A9	-0.0852949	0.713993
BLCA	SLC30A1	-0.0307862	0.713947
BLCA	SLC10A3	-0.0246247	0.679501
BLCA	SLC35C2	-0.0223005	0.650149
BLCA	SLC11A2	-0.0291285	0.64923
BLCA	SLC25A23	-0.058959	0.639028
BLCA	SLC45A4	-0.0490945	0.636595
BLCA	SLC23A2	-0.0538605	0.634981
BLCA	SLC7A4	-0.139529	0.631252
BLCA	SLC25A34	-0.0579225	0.630133
BLCA	SLC26A11	-0.0430775	0.609895
BLCA	SLC27A3	-0.0398563	0.580938
BLCA	SLC46A1	-0.0502601	0.578755
BLCA	SLC6A14	-0.176103	0.576427
BLCA	SLC29A2	-0.0929006	0.560377
BLCA	SLC16A3	-0.075825	0.553992
BLCA	SLC40A1	-0.0855714	0.548255
BLCA	SLC25A25	-0.0538836	0.541168
BLCA	SLC16A8	-0.0954367	0.528412
BLCA	SLC57A3	-0.132917	0.525552
BLCA	SLC58A2	-0.0814845	0.512767
BLCA	SLC38A2	-0.0552778	0.508408
BLCA	SLC15A4	-0.0367119	0.499528
BLCA	SLC33A2	-0.0694591	0.476709
BLCA	SLC38A4	-0.230758	0.471117
BLCA	SLC35B2	-0.0424618	0.469742
BLCA	SLC15A1	-0.198524	0.457924
BLCA	SLC13A4	-0.138192	0.45383
BLCA	SLC25A49	-0.0334485	0.451217
BLCA	SLC39A4	-0.0877871	0.436449
BLCA	SLC27A5	-0.0855309	0.428282
BLCA	SLC26A6	-0.0750702	0.423107
BLCA	SLC29A1	-0.090151	0.401878
BLCA	SLC19A1	-0.0851228	0.398748
BLCA	SLC25A1	-0.0631102	0.393207
BLCA	SLC12A9	-0.0515708	0.389489
BLCA	SLC19A2	-0.0938276	0.386824
BLCA	SLC35C1	-0.0609584	0.376482
BLCA	SLC4A7	-0.079596	0.364589
BLCA	SLCO4A1	-0.209595	0.363532
BLCA	SLC35E2	-0.160906	0.353944
BLCA	SLC25A22	-0.068212	0.334544
BLCA	SLC56A2	-0.0954894	0.32505
BLCA	SLC25A42	-0.0833758	0.322232
BLCA	SLC30A2	-0.365483	0.321359
BLCA	SLC27A1	-0.0777849	0.320636
BLCA	SLC9A2	-0.304968	0.306859
BLCA	SLC48A1	-0.0782204	0.287613
BLCA	SLC7A2	-0.199023	0.277741
BLCA	SLC25A36	-0.0680685	0.258151
BLCA	SLC6A8	-0.186908	0.254245
BLCA	SLC25A26	-0.0622755	0.244195
BLCA	SLC37A4	-0.0871928	0.233294
BLCA	SLC25A11	-0.061402	0.214213
BLCA	SLC1A7	-0.291221	0.208799
BLCA	SLC25A45	-0.12144	0.206134
BLCA	SLC63A2	-0.200518	0.201461
BLCA	SLC41A3	-0.0697133	0.196985
BLCA	SLC64A1	-0.0830087	0.173972
BLCA	SLC6A12	-0.240818	0.167626
BLCA	SLC54A1	-0.0893245	0.163958
BLCA	SLC39A3	-0.081844	0.156844
BLCA	SLC44A2	-0.138164	0.144427
BLCA	SLCO2A1	-0.199671	0.144351
BLCA	SLC22A18	-0.156862	0.142697
BLCA	SLC16A5	-0.254666	0.139176
BLCA	SLC26A1	-0.179625	0.132766
BLCA	SLC35A4	-0.0649385	0.117267
BLCA	SLC38A10	-0.0889164	0.111818
BLCA	SLC1A1	-0.232344	0.111424
BLCA	SLC4A4	-0.408847	0.104897
BLCA	SLC43A2	-0.159105	0.0973819
BLCA	SLC9A1	-0.134764	0.0971063
BLCA	SLC18B1	-0.159276	0.0957709
BLCA	SLC14A1_UT-B1	-0.605595	0.0948815
BLCA	SLC22A20	-0.261131	0.0794275
BLCA	SLC9A4	-0.603353	0.0725656
BLCA	SLC25A9	-0.194048	0.0657643
BLCA	SLC22B5	-0.415097	0.0574964
BLCA	SLC25A28	-0.124341	0.0573205
BLCA	SLC35B3	-0.099506	0.0507171
BLCA	SLC23A3	-0.333083	0.0416213
BLCA	SLC56A4	-0.136231	0.0339406
BLCA	SLC37A1	-0.256674	0.0300908
BLCA	SLC35D2	-0.127279	0.0297202
BLCA	SLC5A7	-0.667913	0.0275892
BLCA	SLC25A29	-0.221762	0.0242706
BLCA	SLC2A6	-0.342599	0.0219314
BLCA	SLC49A3	-0.332001	0.0182909
BLCA	SLC29A3	-0.282477	0.0175994
BLCA	SLC55A3	-0.138016	0.0162918
BLCA	SLC4A11	-0.406398	0.0146892
BLCA	SLC25A8	-0.339793	0.0137902
BLCA	SLC22A5	-0.234073	0.0119789
BLCA	SLC27A2	-0.506166	0.00903573
BLCA	SLC63A3	-0.45502	0.00833943
BLCA	SLC25A35	-0.277366	0.00808827
BLCA	SLC25A38	-0.152297	0.00802159
BLCA	SLC46A2	-0.536563	0.00795742
BLCA	SLC44A4	-0.849565	0.00780868
BLCA	SLC22A32	-0.204152	0.00720355
BLCA	SLC12A7	-0.255992	0.00696342
BLCA	SLC59A1	-0.389913	0.00663125
BLCA	SLC61A1	-0.181501	0.00572451
BLCA	SLC2A8	-0.264721	0.00422671
BLCA	SLC37A2	-0.426626	0.00369133
BLCA	SLC44A3	-0.476338	0.00220893
BLCA	SLC57A6	-0.713999	0.0018189
BLCA	SLC25A10	-0.33509	0.00125821
BLCA	SLC20A1	-0.3366	0.00110717
BLCA	SLC25A27	-0.56657	0.000785467
BLCA	SLC45A3	-0.441363	0.000406886
BLCA	SLC25A6	-0.245858	0.000377337
BLCA	SLC34A3	-0.64262	0.00019335
BLCA	SLC52A3	-0.168764	0.231696
BRCA	SLC16A2	0.33373	0.000782744
BRCA	SLC38A3	0.556335	0.00284048
BRCA	SLC16A1	0.339351	0.00304664
BRCA	SLC7A6	0.149269	0.00334975
BRCA	SLC26A9	0.498941	0.010974
BRCA	SLC25A37	0.228928	0.0112611
BRCA	SLC22B2	0.397032	0.0112686
BRCA	SLC25A43	0.137866	0.0141627
BRCA	SLC6A11	0.588565	0.0168101
BRCA	SLC23A2	0.149699	0.0179859
BRCA	SLC28A1	0.380749	0.021581
BRCA	SLC1A3	0.241283	0.021808
BRCA	SLC2A14	0.273274	0.0223833
BRCA	SLC29A4	0.330929	0.0229831
BRCA	SLC6A8	0.20748	0.02417
BRCA	SLC59A1	0.329768	0.0262961
BRCA	SLCO4A1	0.337763	0.029186
BRCA	SLC15A2	0.345207	0.0320659
BRCA	SLC63A2	0.232716	0.0337113
BRCA	SLC35G2	0.199642	0.041512
BRCA	SLC19A1	0.163471	0.0430005
BRCA	SLC9A6	0.175009	0.0454521
BRCA	SLC4A11	0.312738	0.0456221
BRCA	SLC57A4	0.229694	0.0458971
BRCA	SLC17A5	0.115874	0.0467899
BRCA	SLC45A3	0.18873	0.0483601
BRCA	SLC62A1	0.164103	0.0513218
BRCA	SLC41A1	0.136744	0.0542713
BRCA	SLC2A4	0.345469	0.0568809
BRCA	SLC25A32	0.105253	0.0571573
BRCA	SLC2A12	0.209803	0.05916
BRCA	SLC6A17	0.332555	0.0599176
BRCA	SLC20A2	0.121725	0.0606877
BRCA	SLC7A10	0.45121	0.0607309
BRCA	SLC25A13	0.102784	0.0709891
BRCA	SLC19A3	0.466097	0.0781985
BRCA	SLC35C1	0.111735	0.0801093
BRCA	SLC6A2	0.361286	0.0809119
BRCA	SLC57A3	0.306595	0.0812718
BRCA	SLC58A1	0.0748641	0.0853751
BRCA	SLC22A3	0.309861	0.0867625
BRCA	SLC9A5	0.169502	0.0927305
BRCA	SLC37A3	0.0818912	0.0940819
BRCA	SLC6A1	0.172074	0.0941429
BRCA	SLC5A6	0.142339	0.0944756
BRCA	SLC4A3	0.18231	0.105655
BRCA	SLC25A27	0.246415	0.107613
BRCA	SLC36A1	0.10849	0.108783
BRCA	SLC10A6	0.234125	0.110595
BRCA	SLC22A20	0.176432	0.118105
BRCA	SLC12A1	0.34318	0.120973
BRCA	SLC9B2	0.157285	0.121196
BRCA	SLC11A2	0.0792106	0.129507
BRCA	SLC37A1	0.103829	0.1366
BRCA	SLC58A2	0.166198	0.144859
BRCA	SLC25A33	0.0991076	0.152271
BRCA	SLC5A1	0.384906	0.16252
BRCA	SLC13A3	0.168181	0.167454
BRCA	SLC15A1	0.321938	0.18582
BRCA	SLC3A2	0.0758024	0.187921
BRCA	SLCO3A1	0.120839	0.192777
BRCA	SLC41A2	0.126967	0.196767
BRCA	SLC35B4	0.0638453	0.205598
BRCA	SLC26A2	0.110388	0.206527
BRCA	SLC39A14	0.0846356	0.209186
BRCA	SLC25A34	0.124573	0.21002
BRCA	SLC10A7	0.0659337	0.210324
BRCA	SLC25A52	0.0777445	0.217924
BRCA	SLC60A1	0.166207	0.221474
BRCA	SLC35F2	0.122478	0.221822
BRCA	SLC2A9	0.0949163	0.23488
BRCA	SLC36A4	0.0995121	0.235324
BRCA	SLC7A5	0.18099	0.239968
BRCA	SLC1A5	0.0870776	0.241761
BRCA	SLC57A2	0.0476132	0.24782
BRCA	SLC1A7	0.162369	0.248675
BRCA	SLC45A4	0.0814015	0.252164
BRCA	SLC39A2	0.190548	0.259353
BRCA	SLC6A6	0.080867	0.26011
BRCA	SLC41A3	0.0532594	0.261285
BRCA	SLC25A3	0.0433474	0.266246
BRCA	SLC16A10	0.164239	0.26939
BRCA	SLC31A1	0.060302	0.269878
BRCA	SLC6A14	0.325424	0.281194
BRCA	SLC54A1	0.060632	0.284954
BRCA	SLC12A2	0.129598	0.29255
BRCA	SLC25A51	0.0519268	0.2947
BRCA	SLC1A6	0.212722	0.299203
BRCA	SLC56A3	0.0549653	0.310687
BRCA	SLC30A3	0.133246	0.315361
BRCA	SLC26A7	0.162786	0.319752
BRCA	SLC10A3	0.0504591	0.327953
BRCA	SLC2A3	0.0937075	0.328659
BRCA	SLC43A3	0.0846846	0.33052
BRCA	SLC25A6	0.0648573	0.333513
BRCA	SLC16A13	0.0705374	0.347014
BRCA	SLC2A6	0.109759	0.35282
BRCA	SLC26A10	0.105458	0.361304
BRCA	SLCO1C1	0.107518	0.37312
BRCA	SLC6A15	0.215109	0.379803
BRCA	SLC13A2	0.238791	0.380974
BRCA	SLC29A1	0.0595913	0.381031
BRCA	SLC12A6	0.056878	0.389165
BRCA	SLC30A6	0.055268	0.399781
BRCA	SLC23A3	0.088222	0.404862
BRCA	SLC35C2	0.0370483	0.420028
BRCA	SLC59A2	0.0885915	0.423741
BRCA	SLC7A11	0.109438	0.434361
BRCA	SLC35G1	0.0787604	0.434649
BRCA	SLC2A13	0.0695435	0.436043
BRCA	SLC16A7	0.122191	0.437532
BRCA	SLC27A3	0.0580268	0.437746
BRCA	SLC7A1	0.0571808	0.44184
BRCA	SLC5A3	0.0591789	0.453853
BRCA	SLC17A7	0.106833	0.462035
BRCA	SLC35F1	0.082435	0.47313
BRCA	SLC34A2	0.225337	0.478033
BRCA	SLC9B1	0.0682662	0.478769
BRCA	SLC5A9	0.0807828	0.48402
BRCA	SLC13A4	0.0879509	0.485273
BRCA	SLC6A12	0.0829417	0.488588
BRCA	SLC9A2	0.176763	0.506896
BRCA	SLC15A4	0.0216325	0.532475
BRCA	SLC25A36	0.0298412	0.533468
BRCA	SLC57A5	0.0431904	0.53512
BRCA	SLC35F5	0.035692	0.535577
BRCA	SLC44A2	0.0309439	0.536177
BRCA	SLC4A4	0.123605	0.538192
BRCA	SLC9A7	0.0636472	0.558176
BRCA	SLC25A1	0.0388002	0.580518
BRCA	SLC18B1	0.047299	0.594048
BRCA	SLC24A4	0.0548009	0.603622
BRCA	SLC35A2	0.0293191	0.61644
BRCA	SLC30A7	0.0230757	0.621598
BRCA	SLC30A5	0.0228591	0.627881
BRCA	SLC5A11	0.0774958	0.627975
BRCA	SLC25A49	0.0215075	0.628727
BRCA	SLC38A5	0.0676583	0.628971
BRCA	SLC22A32	0.0321143	0.653318
BRCA	SLC35E1	0.0187774	0.654663
BRCA	SLC38A2	0.0249939	0.668817
BRCA	SLC30A4	0.0426592	0.672474
BRCA	SLC6A16	0.05985	0.675238
BRCA	SLC12A8	0.0381773	0.676604
BRCA	SLC17A9	0.0584169	0.681065
BRCA	SLC25A30	0.0234429	0.712671
BRCA	SLC12A5	0.0446331	0.725051
BRCA	SLC35B2	0.0181852	0.725711
BRCA	SLC16A11	0.0609465	0.726982
BRCA	SLC25A18	0.0520227	0.732454
BRCA	SLC2A5	0.0441949	0.74309
BRCA	SLC12A4	0.019761	0.756302
BRCA	SLC25A5	0.0157254	0.772333
BRCA	SLCO1A2	0.0593352	0.780334
BRCA	SLC11A1	0.0325273	0.782622
BRCA	SLC65A1	0.0137882	0.784202
BRCA	SLC4A5	0.0180301	0.784465
BRCA	SLC35F3	0.0576313	0.789274
BRCA	SLC5A5	0.0363269	0.830298
BRCA	SLC16A4	0.0251807	0.831758
BRCA	SLC5A12	0.0364473	0.83214
BRCA	SLC12A7	0.0112741	0.842948
BRCA	SLC64A1	0.0089905	0.852237
BRCA	SLC31A2	0.0133881	0.865825
BRCA	SLC35A5	0.00687846	0.883441
BRCA	SLC6A20	0.0106791	0.937874
BRCA	SLCO2B1	0.00692935	0.938835
BRCA	SLC49A4	0.00336816	0.945819
BRCA	SLC9A9	0.00449365	0.962449
BRCA	SLC9A1	0.0022703	0.966091
BRCA	SLC2A1	0.00292184	0.975702
BRCA	SLC39A10	0.00181892	0.975718
BRCA	SLC26A4	0.00207081	0.988764
BRCA	SLC10A5	0.000144508	0.998757
BRCA	SLC16A14	-0.000119126	0.999038
BRCA	SLC34A3	-0.000551061	0.996643
BRCA	SLC24A3	-0.00170727	0.989904
BRCA	SLC25A40	-0.00191077	0.979349
BRCA	SLC39A4	-0.0035508	0.978191
BRCA	SLC16A3	-0.00394293	0.975133
BRCA	SLC25A19	-0.00289984	0.968527
BRCA	SLC57A6	-0.00658199	0.967676
BRCA	SLC38A7	-0.00295618	0.963627
BRCA	SLC39A13	-0.00265918	0.959815
BRCA	SLC35E4	-0.00381749	0.957926
BRCA	SLC35A4	-0.00191008	0.952651
BRCA	SLC16A9	-0.00982243	0.946222
BRCA	SLC39A7	-0.00421826	0.94491
BRCA	SLC25A46	-0.00387187	0.944418
BRCA	SLC55A3	-0.00389289	0.940842
BRCA	SLC2A11	-0.00453442	0.938322
BRCA	SLC6A4	-0.0292677	0.920447
BRCA	SLC46A3	-0.00852813	0.918463
BRCA	SLC49A2	-0.00853771	0.916517
BRCA	SLC37A4	-0.00565704	0.914269
BRCA	SLC7A7	-0.0148754	0.86118
BRCA	SLC35A3	-0.0140882	0.858775
BRCA	SLC25A25	-0.0131231	0.855768
BRCA	SLC37A2	-0.0220053	0.831311
BRCA	SLC25A22	-0.0197305	0.803459
BRCA	SLC57A1	-0.0186818	0.772398
BRCA	SLC27A6	-0.0748001	0.75369
BRCA	SLC6A9	-0.0354481	0.753504
BRCA	SLC4A2	-0.0174511	0.752605
BRCA	SLC30A2	-0.0718358	0.737389
BRCA	SLC25A11	-0.0173981	0.718224
BRCA	SLC8A1	-0.0319095	0.710522
BRCA	SLCO4C1	-0.0591241	0.702643
BRCA	SLC25A15	-0.0232798	0.702505
BRCA	SLC38A6	-0.0196733	0.701413
BRCA	SLC35D4	-0.0265749	0.693442
BRCA	SLC25A14	-0.0185244	0.68495
BRCA	SLC2A8	-0.0243319	0.683665
BRCA	SLC38A4	-0.0687691	0.674041
BRCA	SLC8A2	-0.0860064	0.648483
BRCA	SLC55A1	-0.026536	0.639337
BRCA	SLC25A4	-0.0369466	0.639029
BRCA	SLC25A42	-0.0301557	0.620401
BRCA	SLC22A15	-0.0511455	0.619815
BRCA	SLC28A3	-0.138874	0.594409
BRCA	SLC38A1	-0.0618455	0.586606
BRCA	SLC14A2_UT-A1	-0.101905	0.582134
BRCA	SLC25A12	-0.0271642	0.581417
BRCA	SLC30A9	-0.0271807	0.561737
BRCA	SLC25A44	-0.0243398	0.555974
BRCA	SLC49A1	-0.0506108	0.553388
BRCA	SLC2A10	-0.0692657	0.547064
BRCA	SLCO2A1	-0.0583493	0.538811
BRCA	SLC25A39	-0.0413834	0.537758
BRCA	SLC5A7	-0.110637	0.529085
BRCA	SLC48A1	-0.0344406	0.526659
BRCA	SLC53A1	-0.0399993	0.525465
BRCA	SLC38A9	-0.030855	0.513569
BRCA	SLC35D2	-0.0286085	0.507182
BRCA	SLC56A1	-0.045994	0.503705
BRCA	SLC44A5	-0.157032	0.473027
BRCA	SLC63A1	-0.0407832	0.471844
BRCA	SLC25A8	-0.0722762	0.465318
BRCA	SLC65A2	-0.132049	0.464093
BRCA	SLC27A1	-0.051326	0.452724
BRCA	SLC25A16	-0.0493855	0.451428
BRCA	SLC33A1	-0.0414183	0.448679
BRCA	SLC63A3	-0.10264	0.446374
BRCA	SLC35D1	-0.0463769	0.440775
BRCA	SLC38A10	-0.0472462	0.44037
BRCA	SLC7A3	-0.172697	0.437016
BRCA	SLCO5A1	-0.124422	0.429717
BRCA	SLC25A50	-0.037746	0.42692
BRCA	SLC22A4	-0.0916827	0.417966
BRCA	SLC12A9	-0.0461212	0.41688
BRCA	SLC44A3	-0.0730238	0.416619
BRCA	SLC24A5	-0.112372	0.413309
BRCA	SLC25A20	-0.0502777	0.410085
BRCA	SLC39A1	-0.0403635	0.409964
BRCA	SLC39A3	-0.0508763	0.376782
BRCA	SLC30A8	-0.324345	0.369519
BRCA	SLC35F6	-0.0473201	0.361145
BRCA	SLC1A1	-0.193366	0.353897
BRCA	SLC38A11	-0.134886	0.339777
BRCA	SLC5A8	-0.303923	0.339281
BRCA	SLC35B3	-0.0391112	0.337104
BRCA	SLC16A5	-0.105249	0.334492
BRCA	SLC29A2	-0.101581	0.331116
BRCA	SLC22A17	-0.109374	0.330418
BRCA	SLC20A1	-0.056022	0.316001
BRCA	SLC18A2	-0.183522	0.308222
BRCA	SLC27A5	-0.0933476	0.306234
BRCA	SLC24A1	-0.0643595	0.301246
BRCA	SLC46A2	-0.108358	0.301037
BRCA	SLC16A8	-0.12652	0.283771
BRCA	SLC25A29	-0.092757	0.281822
BRCA	SLC61A1	-0.0556467	0.246393
BRCA	SLC25A10	-0.0926284	0.245431
BRCA	SLC27A4	-0.0779932	0.240689
BRCA	SLC16A12	-0.212895	0.235953
BRCA	SLC22B1	-0.153767	0.230984
BRCA	SLC26A5	-0.188483	0.224667
BRCA	SLC39A8	-0.127835	0.224176
BRCA	SLC4A7	-0.130708	0.212951
BRCA	SLC35E2	-0.177573	0.206924
BRCA	SLC39A9	-0.068487	0.202642
BRCA	SLC22A23	-0.110861	0.199604
BRCA	SLC54A2	-0.0934391	0.191097
BRCA	SLC35A1	-0.0694878	0.19022
BRCA	SLC25A26	-0.0545987	0.189923
BRCA	SLC26A8	-0.165122	0.184502
BRCA	SLC25A23	-0.0774569	0.181279
BRCA	SLC25A45	-0.0878746	0.176078
BRCA	SLC25A24	-0.094507	0.166018
BRCA	SLC25A7	-0.255963	0.165901
BRCA	SLC43A2	-0.100415	0.156242
BRCA	SLC24A2	-0.294239	0.154393
BRCA	SLC35E3	-0.0931905	0.154354
BRCA	SLC15A3	-0.125976	0.140919
BRCA	SLC8A3	-0.18606	0.139457
BRCA	SLC25A21	-0.207195	0.137339
BRCA	SLC47A1	-0.200344	0.136612
BRCA	SLC33A2	-0.150694	0.133941
BRCA	SLC4A8	-0.268432	0.130296
BRCA	SLC35B1	-0.100555	0.127662
BRCA	SLC7A8	-0.207037	0.127628
BRCA	SLC56A4	-0.0823214	0.120246
BRCA	SLC9A8	-0.0837241	0.116905
BRCA	SLC22B5	-0.303971	0.114495
BRCA	SLC25A53	-0.172893	0.10175
BRCA	SLC55A2	-0.205092	0.0973967
BRCA	SLC44A1	-0.0958434	0.0945832
BRCA	SLC26A1	-0.17611	0.09214
BRCA	SLC1A2	-0.294456	0.0891747
BRCA	SLC30A1	-0.135591	0.082777
BRCA	SLC25A9	-0.147414	0.0742454
BRCA	SLC26A6	-0.140634	0.0685337
BRCA	SLC46A1	-0.149875	0.0678087
BRCA	SLC43A1	-0.191563	0.0612231
BRCA	SLC26A11	-0.120358	0.058205
BRCA	SLC7A2	-0.470647	0.0547456
BRCA	SLC22A5	-0.168654	0.0428353
BRCA	SLC40A1	-0.34678	0.0427917
BRCA	SLC25A35	-0.177935	0.0372748
BRCA	SLC16A6	-0.413649	0.0371876
BRCA	SLC7A9	-0.249752	0.03512
BRCA	SLC39A11	-0.18995	0.0337128
BRCA	SLC25A28	-0.103	0.0307365
BRCA	SLC27A2	-0.457397	0.0286198
BRCA	SLC25A38	-0.101388	0.0285725
BRCA	SLC26A3	-0.622336	0.0227222
BRCA	SLC22A18	-0.237683	0.02222
BRCA	SLC14A1_UT-B1	-0.341842	0.0200673
BRCA	SLC25A17	-0.112372	0.0187324
BRCA	SLC49A3	-0.326363	0.01439
BRCA	SLC56A2	-0.255622	0.0113969
BRCA	SLC4A10	-0.525066	0.0113904
BRCA	SLC12A3	-0.381453	0.0106531
BRCA	SLC39A6	-0.418178	0.00922206
BRCA	SLC19A2	-0.259516	0.00801752
BRCA	SLC56A5	-0.271247	0.00776663
BRCA	SLC45A1	-0.278861	0.00766147
BRCA	SLC29A3	-0.205533	0.00585337
BRCA	SLC44A4	-0.726204	0.00556582
BRCA	SLC7A4	-0.78373	0.00474856
BRCA	SLC7A13	-0.499606	0.00198455
BRCA	SLC1A4	-0.413972	8.20211e-06
BRCA	SLC23A1	-0.746217	7.23296e-06
BRCA	SLC52A3	-0.126478	0.26947
CESC	SLC11A2	0.363182	0.000125014
CESC	SLC37A3	0.256394	0.000292029
CESC	SLC41A2	0.688873	0.000524872
CESC	SLC35A1	0.285124	0.001103
CESC	SLC19A3	0.928272	0.00163468
CESC	SLC45A3	0.54392	0.00183156
CESC	SLC25A24	0.337108	0.00199694
CESC	SLC35F5	0.312542	0.0020365
CESC	SLC29A1	0.388587	0.00239298
CESC	SLC30A1	0.317706	0.00467261
CESC	SLC5A3	0.268537	0.00599315
CESC	SLC2A10	0.712636	0.00634966
CESC	SLC30A6	0.286617	0.00674335
CESC	SLC26A1	0.445587	0.00816322
CESC	SLC6A1	0.486841	0.00856428
CESC	SLC23A2	0.264135	0.00896454
CESC	SLC12A2	0.417018	0.0107435
CESC	SLC22A32	0.254658	0.011162
CESC	SLC41A1	0.217075	0.0124196
CESC	SLC16A4	0.657636	0.0129128
CESC	SLC49A1	0.279672	0.0133404
CESC	SLC22B5	0.83516	0.0148126
CESC	SLC17A5	0.252079	0.0148303
CESC	SLC25A40	0.310684	0.0162748
CESC	SLC6A14	1.02269	0.0169768
CESC	SLC39A9	0.116675	0.0187951
CESC	SLC25A13	0.190532	0.0197611
CESC	SLC44A3	0.38468	0.0198669
CESC	SLC39A10	0.305014	0.0201818
CESC	SLC35B2	0.187123	0.0218407
CESC	SLC16A3	0.339152	0.025742
CESC	SLC22A15	0.392518	0.0260956
CESC	SLC5A9	0.537458	0.0269325
CESC	SLC22B1	0.554238	0.0301855
CESC	SLC38A7	0.281553	0.035798
CESC	SLC45A1	0.416413	0.0358875
CESC	SLC7A2	0.792233	0.0383596
CESC	SLC35E2	0.449426	0.0387172
CESC	SLC29A4	0.529612	0.0391718
CESC	SLC57A4	0.411788	0.0400475
CESC	SLC35F2	0.368832	0.0406709
CESC	SLC39A6	0.240999	0.042025
CESC	SLC4A4	0.770804	0.0482423
CESC	SLC53A1	0.224173	0.0519351
CESC	SLC39A7	0.162609	0.0536612
CESC	SLC24A3	0.534854	0.0554267
CESC	SLC58A2	0.642286	0.0582529
CESC	SLC7A4	0.674403	0.0593159
CESC	SLC19A2	0.190986	0.0598243
CESC	SLC39A14	0.302466	0.0602363
CESC	SLC7A1	0.212742	0.061568
CESC	SLC10A7	0.163351	0.0652338
CESC	SLC29A2	0.261849	0.0653069
CESC	SLC39A13	0.165657	0.0661296
CESC	SLC46A3	0.318074	0.0758146
CESC	SLC41A3	0.143828	0.0807959
CESC	SLC56A3	0.166239	0.0816144
CESC	SLC2A14	0.359817	0.0817589
CESC	SLC35A3	0.204149	0.0869691
CESC	SLC35B4	0.131288	0.0893813
CESC	SLC25A37	0.183216	0.0904594
CESC	SLC30A5	0.111901	0.0927047
CESC	SLC39A1	0.105003	0.100049
CESC	SLC46A1	0.205634	0.102156
CESC	SLC7A5	0.376447	0.103145
CESC	SLC4A2	0.119795	0.106006
CESC	SLC26A2	0.234713	0.117621
CESC	SLC18B1	0.190818	0.11784
CESC	SLC25A15	0.141454	0.120323
CESC	SLC19A1	0.222742	0.120438
CESC	SLC35D4	0.15207	0.122955
CESC	SLC6A17	0.540806	0.126719
CESC	SLC25A49	0.0868226	0.130753
CESC	SLC25A46	0.120616	0.13664
CESC	SLC35E3	0.120586	0.137685
CESC	SLC35C1	0.165809	0.139956
CESC	SLC35A5	0.0994785	0.142835
CESC	SLC12A4	0.157363	0.14296
CESC	SLC13A3	0.333138	0.154491
CESC	SLC36A4	0.150977	0.15568
CESC	SLC25A27	0.295657	0.157698
CESC	SLC1A6	0.609723	0.164057
CESC	SLC2A13	0.257718	0.16756
CESC	SLC38A1	0.151086	0.170891
CESC	SLC33A1	0.11072	0.174407
CESC	SLC17A9	0.279259	0.182075
CESC	SLC16A14	0.274272	0.182987
CESC	SLC16A13	0.167878	0.185538
CESC	SLC35D2	0.114499	0.192172
CESC	SLC20A1	0.116771	0.195486
CESC	SLC57A3	0.32801	0.196459
CESC	SLC9A5	0.186028	0.201022
CESC	SLC37A1	0.185083	0.202553
CESC	SLC22A3	0.413761	0.203851
CESC	SLC31A1	0.107614	0.206265
CESC	SLC39A8	0.197191	0.211835
CESC	SLC22A18	0.196305	0.220555
CESC	SLC16A12	0.370124	0.226779
CESC	SLC7A11	0.325025	0.238945
CESC	SLC35A2	0.0827953	0.240278
CESC	SLC16A5	0.175812	0.249474
CESC	SLC30A9	0.0850277	0.251614
CESC	SLC35D1	0.118197	0.254599
CESC	SLC58A1	0.0742826	0.270389
CESC	SLC2A12	0.207138	0.272742
CESC	SLC2A11	0.140801	0.275096
CESC	SLC30A7	0.071627	0.276115
CESC	SLC4A3	0.278924	0.286203
CESC	SLC3A2	0.121734	0.286499
CESC	SLC44A4	0.414116	0.303698
CESC	SLC30A4	0.155797	0.324242
CESC	SLC43A1	0.183297	0.327938
CESC	SLC34A3	0.210513	0.328315
CESC	SLC15A1	0.344348	0.345711
CESC	SLC25A21	0.182031	0.357895
CESC	SLC25A30	0.090763	0.362453
CESC	SLC1A1	0.206679	0.369723
CESC	SLC22A17	0.160173	0.371365
CESC	SLC39A4	0.1349	0.372659
CESC	SLC25A36	0.0723434	0.376446
CESC	SLC12A8	0.155196	0.382282
CESC	SLC65A1	0.0874727	0.382558
CESC	SLC2A3	0.149608	0.384391
CESC	SLC5A12	0.242702	0.397485
CESC	SLC6A2	0.322088	0.397739
CESC	SLC49A3	0.150916	0.401243
CESC	SLC33A2	0.106018	0.404193
CESC	SLC22A5	0.0881854	0.404549
CESC	SLC12A9	0.0629973	0.407421
CESC	SLC38A10	0.0638117	0.409764
CESC	SLC38A3	0.220555	0.41905
CESC	SLC38A4	0.242957	0.434968
CESC	SLC7A6	0.0571714	0.451507
CESC	SLC15A2	0.160437	0.452909
CESC	SLC4A8	0.176197	0.455229
CESC	SLC25A51	0.0526872	0.470879
CESC	SLC35E1	0.0467551	0.475504
CESC	SLC45A4	0.0933376	0.485321
CESC	SLC5A6	0.0751911	0.485758
CESC	SLC43A2	0.0870454	0.486169
CESC	SLC25A4	0.0679743	0.491089
CESC	SLC16A7	0.181331	0.497691
CESC	SLC26A4	0.175817	0.498964
CESC	SLC24A1	0.0619061	0.50593
CESC	SLC16A2	0.151585	0.5198
CESC	SLCO1B3	0.310726	0.526864
CESC	SLC26A11	0.0689513	0.559258
CESC	SLC26A6	0.0603255	0.60775
CESC	SLC35G2	0.0993353	0.624462
CESC	SLC56A1	0.0373074	0.629234
CESC	SLC26A7	0.12035	0.672907
CESC	SLC9A7	0.0687333	0.678995
CESC	SLC1A2	0.0911885	0.708279
CESC	SLC5A1	0.154348	0.717672
CESC	SLC10A4	0.0915561	0.734867
CESC	SLC35F3	0.109335	0.738657
CESC	SLC36A1	0.0295013	0.760203
CESC	SLC18A2	0.063633	0.765496
CESC	SLC6A12	0.0729619	0.770578
CESC	SLC27A2	0.0664404	0.792767
CESC	SLC23A1	0.0644994	0.799399
CESC	SLC44A1	0.0190855	0.801256
CESC	SLC16A9	0.0849036	0.808247
CESC	SLC64A1	0.0184465	0.810924
CESC	SLC35B3	0.0176883	0.818296
CESC	SLC13A5	0.0945743	0.820239
CESC	SLC6A6	0.0307304	0.820769
CESC	SLC25A20	0.0227507	0.82448
CESC	SLC25A32	0.0159553	0.827695
CESC	SLC9B2	0.0395123	0.829228
CESC	SLC16A1	0.0446786	0.844547
CESC	SLC57A5	0.0141542	0.856155
CESC	SLC37A4	0.0171376	0.862618
CESC	SLC16A10	0.0358249	0.863618
CESC	SLC10A5	0.0252087	0.872365
CESC	SLC15A4	0.0125521	0.872639
CESC	SLC25A1	0.0127764	0.873669
CESC	SLC22B2	0.0389398	0.883247
CESC	SLC57A1	0.0122188	0.885655
CESC	SLC34A2	0.0798693	0.890618
CESC	SLC25A39	0.00944715	0.9027
CESC	SLC30A2	0.0429765	0.905957
CESC	SLC26A10	0.0272414	0.906153
CESC	SLC38A9	0.00815367	0.910178
CESC	SLC63A1	0.00715569	0.912705
CESC	SLC38A2	0.0113404	0.918679
CESC	SLC17A7	0.0189724	0.938902
CESC	SLC12A7	0.0113644	0.945659
CESC	SLC6A20	0.0272855	0.949476
CESC	SLC35C2	0.00319906	0.96015
CESC	SLC9A3	0.0166671	0.963665
CESC	SLC4A7	0.00375657	0.978107
CESC	SLC40A1	-5.61555e-05	0.999805
CESC	SLC35B1	-0.00138448	0.982415
CESC	SLC2A4	-0.00511852	0.980474
CESC	SLC11A1	-0.00543357	0.973768
CESC	SLC56A4	-0.00280698	0.973591
CESC	SLC23A3	-0.00717077	0.965229
CESC	SLC16A6	-0.01019	0.959732
CESC	SLCO4A1	-0.0151335	0.955018
CESC	SLC49A2	-0.0104847	0.952229
CESC	SLC22A23	-0.00948561	0.951085
CESC	SLC7A8	-0.0168184	0.927963
CESC	SLC35G1	-0.0134831	0.924227
CESC	SLC55A1	-0.00792721	0.920186
CESC	SLC39A11	-0.0101602	0.919804
CESC	SLC2A1	-0.0218727	0.911459
CESC	SLC5A5	-0.0564558	0.883042
CESC	SLC38A6	-0.0144995	0.856328
CESC	SLC62A1	-0.0300163	0.851298
CESC	SLC35E4	-0.0216445	0.845869
CESC	SLC2A6	-0.0373852	0.829667
CESC	SLC35F6	-0.0161591	0.823616
CESC	SLC7A7	-0.0406218	0.813336
CESC	SLC55A3	-0.0153047	0.81324
CESC	SLC9A8	-0.0201272	0.809464
CESC	SLC43A3	-0.0369619	0.798588
CESC	SLC44A5	-0.123221	0.787937
CESC	SLC57A2	-0.0154152	0.780056
CESC	SLC28A3	-0.108817	0.73832
CESC	SLC8A1	-0.0639046	0.736261
CESC	SLC6A16	-0.0678072	0.728306
CESC	SLCO4C1	-0.122163	0.713657
CESC	SLC27A1	-0.0479064	0.698083
CESC	SLC56A5	-0.038811	0.695919
CESC	SLC54A2	-0.0333543	0.68281
CESC	SLC6A11	-0.181813	0.667738
CESC	SLC25A44	-0.0263491	0.645649
CESC	SLC13A2	-0.163616	0.636945
CESC	SLC46A2	-0.100974	0.635838
CESC	SLC9A1	-0.0429593	0.628121
CESC	SLC44A2	-0.0433151	0.614443
CESC	SLC2A9	-0.10494	0.614335
CESC	SLC25A34	-0.0744643	0.607867
CESC	SLC25A50	-0.0334197	0.595115
CESC	SLC25A12	-0.0322131	0.592759
CESC	SLC25A16	-0.0401298	0.581282
CESC	SLC22A4	-0.0937651	0.580889
CESC	SLC29A3	-0.0652276	0.572475
CESC	SLC9A2	-0.212036	0.564915
CESC	SLC6A8	-0.113813	0.555271
CESC	SLC25A43	-0.0880338	0.531819
CESC	SLC16A11	-0.161056	0.509243
CESC	SLC1A5	-0.0823624	0.496722
CESC	SLC25A18	-0.0957309	0.483891
CESC	SLC55A2	-0.117016	0.481195
CESC	SLC49A4	-0.063624	0.478998
CESC	SLC35A4	-0.0437339	0.478815
CESC	SLC30A3	-0.195126	0.473874
CESC	SLC59A1	-0.124963	0.465374
CESC	SLC12A6	-0.107626	0.4546
CESC	SLC25A6	-0.0665136	0.438902
CESC	SLC57A6	-0.372799	0.41244
CESC	SLC25A19	-0.0689447	0.409039
CESC	SLC25A3	-0.0489162	0.399684
CESC	SLCO2B1	-0.166929	0.397948
CESC	SLC14A1_UT-B1	-0.221944	0.394974
CESC	SLC25A42	-0.0937934	0.392153
CESC	SLC27A5	-0.128185	0.382271
CESC	SLC10A3	-0.0754452	0.376109
CESC	SLC60A1	-0.297653	0.365172
CESC	SLC37A2	-0.213456	0.354537
CESC	SLC27A3	-0.0886076	0.346073
CESC	SLC39A3	-0.0819102	0.34552
CESC	SLC27A4	-0.0931717	0.332105
CESC	SLC22A20	-0.209315	0.312023
CESC	SLC47A1	-0.264548	0.298159
CESC	SLCO2A1	-0.22143	0.293379
CESC	SLC6A15	-0.495049	0.292681
CESC	SLC13A4	-0.25192	0.286534
CESC	SLC9A6	-0.0806177	0.276836
CESC	SLC1A4	-0.16637	0.263466
CESC	SLC59A2	-0.161734	0.261932
CESC	SLC25A25	-0.134479	0.256629
CESC	SLC16A8	-0.269459	0.252431
CESC	SLC8A2	-0.469318	0.251552
CESC	SLCO5A1	-0.258404	0.250491
CESC	SLC4A5	-0.116449	0.249453
CESC	SLCO3A1	-0.19987	0.218649
CESC	SLC25A53	-0.207754	0.216998
CESC	SLC56A2	-0.151298	0.212604
CESC	SLC47A2	-0.401286	0.211244
CESC	SLC25A5	-0.126781	0.171832
CESC	SLC25A9	-0.159615	0.165398
CESC	SLC20A2	-0.178904	0.160707
CESC	SLC25A29	-0.184028	0.143863
CESC	SLC25A45	-0.163989	0.143399
CESC	SLC25A26	-0.118092	0.142696
CESC	SLC63A2	-0.316337	0.14262
CESC	SLC25A22	-0.136121	0.135913
CESC	SLC25A41	-0.359598	0.134134
CESC	SLC1A3	-0.399023	0.114833
CESC	SLC25A23	-0.16953	0.10284
CESC	SLC25A10	-0.162479	0.0932403
CESC	SLC5A10	-0.300525	0.0819145
CESC	SLC39A2	-0.697671	0.0796793
CESC	SLC10A6	-0.713785	0.0774044
CESC	SLC25A17	-0.109428	0.0642184
CESC	SLC2A5	-0.390692	0.0626245
CESC	SLC54A1	-0.178083	0.0574715
CESC	SLC9A9	-0.446104	0.0559657
CESC	SLC48A1	-0.15425	0.0557324
CESC	SLC25A8	-0.291599	0.0531611
CESC	SLC25A35	-0.221012	0.0485149
CESC	SLC25A38	-0.168316	0.0483181
CESC	SLC26A9	-0.76391	0.0474512
CESC	SLC61A1	-0.139887	0.0457035
CESC	SLC6A9	-0.295618	0.0427498
CESC	SLC25A33	-0.216283	0.0356503
CESC	SLC25A14	-0.173084	0.0328175
CESC	SLC22A1	-0.486911	0.0322049
CESC	SLC4A11	-0.473999	0.0314269
CESC	SLC15A3	-0.325533	0.0298475
CESC	SLC25A11	-0.149083	0.0297639
CESC	SLC31A2	-0.335346	0.0260688
CESC	SLC63A3	-0.557358	0.0147284
CESC	SLC38A5	-0.754085	0.0130712
CESC	SLC2A8	-0.290474	0.00112853
CESC	SLC25A28	-0.373431	0.000142124
CESC	SLC52A3	0.0982585	0.597145
CHOL	SLC4A2	0.527935	0.000365638
CHOL	SLC35B1	0.450267	0.00161564
CHOL	SLC25A23	0.565365	0.00191676
CHOL	SLC5A10	1.43008	0.00937149
CHOL	SLC25A39	0.329034	0.0107889
CHOL	SLC39A3	0.322513	0.014134
CHOL	SLC48A1	0.461448	0.0148727
CHOL	SLC39A13	0.460675	0.0173692
CHOL	SLC35A4	0.307694	0.0255911
CHOL	SLC63A1	0.294351	0.0330704
CHOL	SLC22A15	1.19352	0.0332784
CHOL	SLC61A1	0.420361	0.0357192
CHOL	SLC56A4	0.402553	0.0456696
CHOL	SLC63A2	0.771611	0.0521524
CHOL	SLC39A1	0.398946	0.0560477
CHOL	SLC57A2	0.254959	0.0623194
CHOL	SLC49A4	0.432732	0.072564
CHOL	SLC35F6	0.337826	0.0754746
CHOL	SLC49A3	0.633831	0.0758939
CHOL	SLC25A11	0.315695	0.098739
CHOL	SLC35F3	1.36063	0.10351
CHOL	SLC35C2	0.186167	0.106667
CHOL	SLC55A1	0.232969	0.107078
CHOL	SLC22A18	0.535354	0.110173
CHOL	SLC17A4	1.03379	0.112782
CHOL	SLC55A3	0.231252	0.113207
CHOL	SLC30A9	0.203439	0.114349
CHOL	SLC24A1	0.273626	0.118393
CHOL	SLC30A2	1.4259	0.120211
CHOL	SLC25A4	0.46522	0.124339
CHOL	SLC39A7	0.279499	0.126255
CHOL	SLC25A19	0.282441	0.145279
CHOL	SLC29A2	0.524822	0.148526
CHOL	SLC25A51	0.268507	0.150403
CHOL	SLC35E4	0.487131	0.153586
CHOL	SLC35A2	0.215416	0.15452
CHOL	SLC25A5	0.2699	0.171266
CHOL	SLC7A11	1.04733	0.172907
CHOL	SLC35B2	0.319659	0.176633
CHOL	SLC39A11	0.352508	0.185495
CHOL	SLC38A10	0.19846	0.185533
CHOL	SLC54A2	0.386043	0.187466
CHOL	SLC25A3	0.218112	0.192824
CHOL	SLC27A4	0.249605	0.207316
CHOL	SLC12A4	0.220486	0.210383
CHOL	SLC57A1	0.359696	0.228003
CHOL	SLC22A20	0.551592	0.228404
CHOL	SLC25A49	0.14734	0.229431
CHOL	SLC35E1	0.162839	0.232578
CHOL	SLC43A1	0.597717	0.234215
CHOL	SLC22A5	0.284701	0.236174
CHOL	SLC25A50	0.314431	0.241996
CHOL	SLC25A17	0.153723	0.243329
CHOL	SLC6A8	0.604448	0.254579
CHOL	SLC39A6	0.372901	0.266536
CHOL	SLC34A2	0.98804	0.267311
CHOL	SLC25A10	0.437713	0.283336
CHOL	SLC38A1	0.492597	0.283731
CHOL	SLC65A1	0.270909	0.289438
CHOL	SLC56A3	0.392664	0.291192
CHOL	SLCO3A1	0.333918	0.304092
CHOL	SLC16A3	0.512374	0.305271
CHOL	SLC15A4	0.170751	0.306692
CHOL	SLC1A1	0.546943	0.312957
CHOL	SLC55A2	0.483397	0.328402
CHOL	SLC16A12	0.606223	0.332865
CHOL	SLC24A5	0.526318	0.353233
CHOL	SLC18B1	0.227263	0.354766
CHOL	SLC5A9	0.574763	0.355357
CHOL	SLC27A1	0.245528	0.373863
CHOL	SLC40A1	0.223242	0.377724
CHOL	SLC22A32	0.328826	0.382932
CHOL	SLC12A8	0.300405	0.393767
CHOL	SLC15A1	0.593843	0.395521
CHOL	SLC23A1	0.594691	0.405258
CHOL	SLC25A43	0.127615	0.407105
CHOL	SLC46A1	0.214853	0.421422
CHOL	SLC35D4	0.208169	0.424013
CHOL	SLC26A2	0.254556	0.430386
CHOL	SLC59A2	0.33834	0.437277
CHOL	SLC39A4	0.466656	0.443786
CHOL	SLC25A30	0.210227	0.44652
CHOL	SLC25A22	0.188539	0.453916
CHOL	SLC11A2	0.104944	0.459003
CHOL	SLC38A7	0.1645	0.463036
CHOL	SLC19A1	0.215378	0.469132
CHOL	SLC16A7	0.284279	0.479139
CHOL	SLC12A7	0.168673	0.488984
CHOL	SLC25A16	0.163273	0.493836
CHOL	SLC58A2	0.337647	0.505745
CHOL	SLC37A4	0.261714	0.509265
CHOL	SLC30A10	0.483525	0.514673
CHOL	SLC3A2	0.130222	0.517833
CHOL	SLC25A1	0.175942	0.532442
CHOL	SLC27A3	0.168972	0.549332
CHOL	SLC38A6	0.100932	0.54994
CHOL	SLC25A6	0.165339	0.550883
CHOL	SLC43A3	0.220686	0.553466
CHOL	SLC44A3	0.302206	0.555277
CHOL	SLC41A3	0.100516	0.555291
CHOL	SLC10A3	0.131824	0.556147
CHOL	SLC28A1	0.467714	0.556774
CHOL	SLC1A7	0.414327	0.558052
CHOL	SLC6A16	0.242638	0.607432
CHOL	SLC2A8	0.139025	0.610898
CHOL	SLC24A3	0.270013	0.614809
CHOL	SLC5A1	0.436202	0.615834
CHOL	SLC9A3	0.326248	0.627175
CHOL	SLC25A29	0.127166	0.6318
CHOL	SLC2A6	0.193456	0.636986
CHOL	SLC4A3	0.382145	0.638337
CHOL	SLC2A11	0.105376	0.641645
CHOL	SLC35B4	0.0996635	0.642403
CHOL	SLC11A1	0.1592	0.648364
CHOL	SLC22B2	0.311288	0.649779
CHOL	SLC7A1	0.218552	0.650531
CHOL	SLC35F5	0.0962323	0.65224
CHOL	SLC1A4	0.101951	0.655725
CHOL	SLC33A2	0.11352	0.670335
CHOL	SLC35E3	0.109628	0.670576
CHOL	SLC37A1	0.122274	0.673687
CHOL	SLC4A4	0.232571	0.676304
CHOL	SLC22B1	0.174811	0.677594
CHOL	SLC26A10	0.13788	0.691315
CHOL	SLC58A1	0.0668302	0.693692
CHOL	SLC12A2	0.227023	0.699688
CHOL	SLC41A2	0.171699	0.705034
CHOL	SLC36A1	0.0907918	0.709915
CHOL	SLC63A3	0.173103	0.721102
CHOL	SLC26A11	0.0594271	0.722173
CHOL	SLC27A2	0.333551	0.728271
CHOL	SLC25A14	0.0626658	0.744315
CHOL	SLC23A3	0.125036	0.753916
CHOL	SLC25A25	0.141046	0.756227
CHOL	SLC45A3	0.0947932	0.781448
CHOL	SLC25A40	0.0766053	0.79231
CHOL	SLC49A2	0.112432	0.796093
CHOL	SLC56A1	0.0789483	0.806521
CHOL	SLC17A9	0.0977982	0.813404
CHOL	SLC65A2	0.180503	0.815288
CHOL	SLC38A9	0.0449376	0.831422
CHOL	SLC22A4	0.100192	0.831631
CHOL	SLC17A5	0.0479655	0.859966
CHOL	SLC35C1	0.0511842	0.86455
CHOL	SLC53A1	0.0393248	0.865962
CHOL	SLC25A35	0.0391549	0.879685
CHOL	SLC17A1	0.10784	0.899885
CHOL	SLC64A1	0.0236124	0.899944
CHOL	SLC39A14	0.0536623	0.902072
CHOL	SLC2A13	0.0354186	0.910233
CHOL	SLC6A6	0.048167	0.910416
CHOL	SLC17A3	0.075989	0.930539
CHOL	SLC6A19	0.0656896	0.956112
CHOL	SLC9A7	0.0219995	0.959554
CHOL	SLC60A1	0.0198169	0.967013
CHOL	SLC29A4	0.0196257	0.967992
CHOL	SLC6A11	0.0161133	0.98616
CHOL	SLC1A3	0.00150879	0.996928
CHOL	SLC39A5	0.000940929	0.999324
CHOL	SLC57A5	-0.00551181	0.978338
CHOL	SLC54A1	-0.0175279	0.968399
CHOL	SLC26A1	-0.027741	0.953416
CHOL	SLC29A1	-0.0220651	0.945383
CHOL	SLC20A1	-0.0192636	0.943567
CHOL	SLC16A14	-0.032653	0.936284
CHOL	SLC16A13	-0.0347031	0.934367
CHOL	SLC9A2	-0.0896336	0.916126
CHOL	SLC25A44	-0.0230056	0.907872
CHOL	SLC38A2	-0.0481356	0.89281
CHOL	SLC2A1	-0.0895539	0.884224
CHOL	SLC38A3	-0.196993	0.864364
CHOL	SLC19A2	-0.069938	0.85936
CHOL	SLC25A15	-0.100608	0.857658
CHOL	SLC36A4	-0.0435698	0.857252
CHOL	SLC16A2	-0.097031	0.855924
CHOL	SLC10A5	-0.0730622	0.846325
CHOL	SLC9A5	-0.0834388	0.838011
CHOL	SLC49A1	-0.0916028	0.819965
CHOL	SLC25A46	-0.0502899	0.807119
CHOL	SLC56A5	-0.12072	0.800042
CHOL	SLC43A2	-0.0807515	0.79988
CHOL	SLC44A2	-0.0931841	0.786962
CHOL	SLC35G1	-0.0852545	0.772474
CHOL	SLCO4A1	-0.179787	0.764743
CHOL	SLC7A5	-0.144767	0.763362
CHOL	SLC1A5	-0.138933	0.749661
CHOL	SLC25A24	-0.12162	0.744848
CHOL	SLC4A5	-0.111949	0.730536
CHOL	SLC2A2	-0.504379	0.729414
CHOL	SLC2A5	-0.211073	0.726707
CHOL	SLC20A2	-0.0984793	0.718303
CHOL	SLC37A3	-0.0741076	0.697738
CHOL	SLC45A4	-0.167116	0.675827
CHOL	SLC9A6	-0.0617311	0.665568
CHOL	SLC35F2	-0.248042	0.662875
CHOL	SLC25A27	-0.235028	0.659468
CHOL	SLC6A17	-0.310869	0.649753
CHOL	SLC30A6	-0.0977663	0.64564
CHOL	SLC7A6	-0.110592	0.643871
CHOL	SLC22A9	-0.571848	0.624678
CHOL	SLC25A26	-0.10703	0.598965
CHOL	SLC39A10	-0.177111	0.583748
CHOL	SLC41A1	-0.17168	0.581573
CHOL	SLC33A1	-0.099079	0.580405
CHOL	SLC26A6	-0.14463	0.572445
CHOL	SLC22A1	-0.850432	0.571916
CHOL	SLC5A6	-0.117692	0.563948
CHOL	SLC14A1_UT-B1	-0.4214	0.562986
CHOL	SLC22A17	-0.211461	0.561246
CHOL	SLC47A1	-0.51152	0.556207
CHOL	SLC39A9	-0.100632	0.550349
CHOL	SLC25A42	-0.336728	0.54305
CHOL	SLC3A1	-0.564057	0.542376
CHOL	SLC16A5	-0.312674	0.535291
CHOL	SLCO1B1	-0.969777	0.526559
CHOL	SLC22A7	-1.02586	0.509565
CHOL	SLC35D2	-0.14473	0.508507
CHOL	SLC30A7	-0.109775	0.500473
CHOL	SLC31A1	-0.288069	0.495636
CHOL	SLC25A38	-0.149964	0.494615
CHOL	SLC35A3	-0.169985	0.493228
CHOL	SLC6A9	-0.296872	0.481583
CHOL	SLC30A5	-0.10051	0.472706
CHOL	SLC25A13	-0.286855	0.466113
CHOL	SLC38A11	-0.435991	0.456252
CHOL	SLC15A3	-0.253471	0.454326
CHOL	SLC4A11	-0.603271	0.449698
CHOL	SLC35A5	-0.132921	0.449401
CHOL	SLC35D1	-0.363356	0.440149
CHOL	SLC22A25	-0.934985	0.410081
CHOL	SLC35G2	-0.330646	0.392656
CHOL	SLC7A7	-0.237755	0.390976
CHOL	SLC25A34	-0.397876	0.387793
CHOL	SLC25A28	-0.162639	0.386889
CHOL	SLC62A1	-0.221919	0.382077
CHOL	SLC57A3	-0.531288	0.379701
CHOL	SLC29A3	-0.189821	0.375092
CHOL	SLC59A1	-0.811333	0.370511
CHOL	SLC2A12	-0.337259	0.369874
CHOL	SLC17A2	-1.02933	0.363613
CHOL	SLC22A3	-0.98314	0.358166
CHOL	SLC16A9	-0.595822	0.355951
CHOL	SLC22A23	-0.240308	0.352869
CHOL	SLC13A5	-1.40477	0.347873
CHOL	SLC7A9	-0.814772	0.342766
CHOL	SLC27A5	-0.990953	0.336694
CHOL	SLC35B3	-0.126109	0.335958
CHOL	SLC25A45	-0.293978	0.330007
CHOL	SLC57A4	-0.437361	0.3273
CHOL	SLC16A4	-0.592161	0.32636
CHOL	SLC30A4	-0.333319	0.323199
CHOL	SLC56A2	-0.367556	0.321846
CHOL	SLC6A1	-0.843325	0.310131
CHOL	SLC5A3	-0.315744	0.306291
CHOL	SLC16A11	-0.66198	0.302034
CHOL	SLC12A9	-0.148252	0.291521
CHOL	SLC28A3	-0.990775	0.289806
CHOL	SLC12A6	-0.219755	0.289335
CHOL	SLCO1B3	-1.54759	0.276278
CHOL	SLC23A2	-0.317977	0.276049
CHOL	SLC31A2	-0.404577	0.273952
CHOL	SLC38A4	-1.66969	0.27338
CHOL	SLC25A37	-0.237905	0.267436
CHOL	SLC44A5	-0.929612	0.264737
CHOL	SLC19A3	-0.735431	0.254165
CHOL	SLC6A12	-1.15733	0.248041
CHOL	SLC25A47	-1.9209	0.239411
CHOL	SLC9A1	-0.334418	0.232736
CHOL	SLC2A4	-0.721853	0.232213
CHOL	SLC39A8	-0.537487	0.229093
CHOL	SLC9A8	-0.161879	0.228239
CHOL	SLC16A6	-0.504506	0.225697
CHOL	SLCO4C1	-0.870724	0.220556
CHOL	SLC25A12	-0.479218	0.218996
CHOL	SLC25A36	-0.385054	0.214146
CHOL	SLC10A1	-2.06348	0.212573
CHOL	SLC22A10	-1.66493	0.210032
CHOL	SLC45A1	-0.55814	0.209144
CHOL	SLC7A2	-0.953151	0.207237
CHOL	SLC4A7	-0.451482	0.206517
CHOL	SLC25A18	-1.19456	0.200998
CHOL	SLC10A7	-0.274515	0.200584
CHOL	SLC2A10	-0.768019	0.196103
CHOL	SLC25A20	-0.651629	0.189306
CHOL	SLC16A10	-0.866458	0.180293
CHOL	SLC37A2	-0.490079	0.166777
CHOL	SLC35A1	-0.269878	0.164003
CHOL	SLC46A3	-0.780937	0.155495
CHOL	SLC6A13	-1.41136	0.151829
CHOL	SLCO2B1	-0.913709	0.138268
CHOL	SLC25A32	-0.259434	0.134814
CHOL	SLC38A5	-0.930437	0.127093
CHOL	SLC30A1	-0.606925	0.121909
CHOL	SLC9B2	-1.03701	0.119194
CHOL	SLC35E2	-0.655291	0.106404
CHOL	SLC16A1	-0.786645	0.106397
CHOL	SLC44A4	-1.86596	0.0857002
CHOL	SLC4A8	-0.606466	0.0812006
CHOL	SLC25A9	-0.506319	0.077364
CHOL	SLC25A33	-0.654413	0.0759375
CHOL	SLC13A2	-1.65378	0.0747616
CHOL	SLC26A9	-1.78966	0.0678283
CHOL	SLC13A3	-1.49959	0.0604338
CHOL	SLC25A8	-0.751624	0.0601802
CHOL	SLC6A20	-1.53331	0.053713
CHOL	SLC2A14	-0.92496	0.0508586
CHOL	SLC8A1	-0.660294	0.0447226
CHOL	SLC2A9	-1.43307	0.0392217
CHOL	SLC1A2	-2.298	0.0311258
CHOL	SLC7A8	-0.879951	0.0291642
CHOL	SLC44A1	-0.576777	0.0125294
CHOL	SLC15A2	-1.54703	0.00554159
CHOL	SLC2A3	-1.12339	0.00461442
CHOL	SLC9A9	-1.07257	0.00441442
CHOL	SLCO2A1	-1.3449	0.00323214
CHOL	SLC52A3	-0.0499114	0.946152
COAD	SLC2A3	0.486535	8.66905e-05
COAD	SLC4A3	0.575541	0.000449105
COAD	SLC2A14	0.370831	0.00116608
COAD	SLC27A1	0.263171	0.00305239
COAD	SLC29A4	0.421565	0.00506678
COAD	SLC38A11	0.508494	0.00554585
COAD	SLC25A25	0.149075	0.00683491
COAD	SLC2A1	0.299037	0.00828363
COAD	SLC6A1	0.25807	0.015648
COAD	SLC23A2	0.156973	0.0211153
COAD	SLC4A11	0.42856	0.0306505
COAD	SLC6A17	0.269302	0.0422189
COAD	SLC16A11	0.262348	0.044004
COAD	SLC10A3	0.113124	0.0460568
COAD	SLC22A17	0.249927	0.049677
COAD	SLC39A1	0.0827807	0.0540448
COAD	SLC57A6	0.284246	0.0584902
COAD	SLC8A2	0.330619	0.06349
COAD	SLC2A6	0.186126	0.0687108
COAD	SLC45A1	0.187006	0.0754181
COAD	SLC14A1_UT-B1	0.407039	0.0800899
COAD	SLC35A2	0.088176	0.0838988
COAD	SLC22B2	0.293199	0.0856364
COAD	SLC11A1	0.263399	0.0868949
COAD	SLC22A20	0.176142	0.0875813
COAD	SLC25A35	0.114247	0.0900131
COAD	SLC35F1	0.192348	0.0931584
COAD	SLC38A10	0.0896281	0.10278
COAD	SLC27A3	0.116776	0.102974
COAD	SLC16A3	0.14518	0.11115
COAD	SLC20A1	0.11071	0.115932
COAD	SLC16A5	0.148537	0.120438
COAD	SLC34A3	0.211466	0.122619
COAD	SLC3A2	0.0942	0.129866
COAD	SLC13A3	0.393223	0.13324
COAD	SLC38A3	0.273782	0.153005
COAD	SLC48A1	0.0609672	0.153598
COAD	SLC25A27	0.187644	0.163827
COAD	SLC25A45	0.0969705	0.174777
COAD	SLC43A3	0.18848	0.18066
COAD	SLC12A9	0.0902337	0.18214
COAD	SLC25A43	0.0797256	0.184342
COAD	SLC25A42	0.0978277	0.189798
COAD	SLC25A44	0.0492493	0.190937
COAD	SLC12A4	0.0992216	0.193429
COAD	SLC16A10	0.167671	0.19462
COAD	SLC39A13	0.0761446	0.196434
COAD	SLC25A49	0.0530946	0.202537
COAD	SLC7A2	0.23026	0.212063
COAD	SLC24A1	0.0768926	0.228829
COAD	SLC22B1	0.140907	0.237882
COAD	SLC39A7	0.0659071	0.250184
COAD	SLC41A1	0.0842005	0.266864
COAD	SLC39A4	0.113835	0.28928
COAD	SLC27A4	0.0637528	0.297463
COAD	SLC17A4	0.314607	0.316436
COAD	SLC44A2	0.0490788	0.32341
COAD	SLC25A14	0.0601104	0.333675
COAD	SLC6A19	0.275798	0.335448
COAD	SLC33A2	0.0884606	0.337251
COAD	SLC7A8	0.106176	0.360054
COAD	SLC23A3	0.130284	0.363859
COAD	SLC7A9	0.169416	0.381378
COAD	SLC22A32	0.0574512	0.385807
COAD	SLC41A3	0.0423009	0.393226
COAD	SLC25A30	0.0575238	0.402525
COAD	SLC25A9	0.063645	0.405049
COAD	SLC35F2	0.0556552	0.408011
COAD	SLC35B2	0.0396283	0.408084
COAD	SLC28A2	0.233591	0.410947
COAD	SLC4A2	0.049664	0.424413
COAD	SLC12A7	0.0487613	0.426289
COAD	SLC15A4	0.0381923	0.427517
COAD	SLC12A6	0.046444	0.427894
COAD	SLC35E4	0.0860269	0.42814
COAD	SLC25A6	0.0681218	0.431351
COAD	SLC35C1	0.0412737	0.431986
COAD	SLC30A4	0.0721138	0.455052
COAD	SLC59A2	0.0720058	0.456056
COAD	SLC30A10	0.171342	0.456769
COAD	SLC4A8	0.0931858	0.461531
COAD	SLC7A7	0.0733853	0.469933
COAD	SLC25A8	0.0741039	0.474329
COAD	SLC35G2	0.0770187	0.4862
COAD	SLC29A2	0.047789	0.509294
COAD	SLC30A1	0.035547	0.509726
COAD	SLC26A11	0.0411943	0.521085
COAD	SLC1A5	0.0458612	0.529296
COAD	SLC16A4	0.0802379	0.53104
COAD	SLC25A11	0.0331372	0.539313
COAD	SLC56A3	0.0419772	0.543146
COAD	SLC62A1	0.0426191	0.552804
COAD	SLC29A1	0.0412098	0.580791
COAD	SLC18A1	0.128689	0.58091
COAD	SLC7A5	0.0668691	0.602297
COAD	SLC16A2	0.0650311	0.617433
COAD	SLC49A3	0.0633759	0.620086
COAD	SLC43A2	0.0335062	0.62724
COAD	SLC24A3	0.0632219	0.645718
COAD	SLC46A1	0.0415602	0.653433
COAD	SLC16A6	0.0456955	0.657509
COAD	SLC44A5	0.115521	0.657933
COAD	SLC36A1	0.0351401	0.670504
COAD	SLC9A9	0.0555649	0.673456
COAD	SLC35A4	0.01848	0.684851
COAD	SLC61A1	0.0150966	0.68828
COAD	SLC19A3	0.0831703	0.689333
COAD	SLC19A2	0.0301599	0.694679
COAD	SLC49A1	0.0254658	0.705243
COAD	SLC35C2	0.0198563	0.727433
COAD	SLC38A6	0.0225892	0.728784
COAD	SLC25A1	0.0220602	0.732528
COAD	SLC65A1	0.0200743	0.732957
COAD	SLC35B4	0.0170539	0.733175
COAD	SLC22A15	0.0410769	0.735007
COAD	SLCO2A1	0.0437988	0.736371
COAD	SLC22A18	0.0323511	0.743016
COAD	SLC15A1	0.0861524	0.749702
COAD	SLC10A5	0.0273776	0.755659
COAD	SLC9A6	0.0139555	0.75642
COAD	SLC35E3	0.015377	0.766985
COAD	SLC6A4	0.0779903	0.768644
COAD	SLC25A20	0.0228108	0.770618
COAD	SLC30A2	0.066534	0.782355
COAD	SLC65A2	0.067617	0.785689
COAD	SLC56A5	0.0200637	0.794244
COAD	SLC29A3	0.0148471	0.799248
COAD	SLC63A1	0.0141252	0.80188
COAD	SLC25A39	0.0153087	0.802896
COAD	SLC37A2	0.037516	0.819834
COAD	SLC39A2	0.0645225	0.823937
COAD	SLC63A3	0.0247876	0.825871
COAD	SLCO2B1	0.0193359	0.827619
COAD	SLC47A1	0.0287111	0.829377
COAD	SLC9A8	0.0133837	0.829472
COAD	SLC13A2	0.0602799	0.835426
COAD	SLCO4C1	0.0361906	0.838948
COAD	SLC25A12	0.00982951	0.850042
COAD	SLC16A1	0.0140972	0.8689
COAD	SLC25A13	0.00789776	0.885753
COAD	SLC2A10	0.0178928	0.888997
COAD	SLC6A14	0.0362026	0.889472
COAD	SLC22A3	0.0184361	0.893419
COAD	SLC38A1	0.00742311	0.893431
COAD	SLC1A3	0.0191634	0.904178
COAD	SLC19A1	0.00870899	0.906209
COAD	SLC25A29	0.0086223	0.920009
COAD	SLC35F6	0.00418175	0.921936
COAD	SLC57A1	0.00494094	0.934228
COAD	SLC2A11	0.00439261	0.947177
COAD	SLC6A9	0.00684563	0.949689
COAD	SLC26A6	0.00426755	0.950939
COAD	SLC15A2	0.00546878	0.955002
COAD	SLC9A3	0.0126368	0.966773
COAD	SLC35D4	0.00214678	0.970661
COAD	SLCO3A1	0.00369468	0.970837
COAD	SLC45A4	6.19266e-05	0.999224
COAD	SLCO4A1	7.76044e-05	0.999545
COAD	SLC22A23	-0.00166989	0.984905
COAD	SLC15A3	-0.00269336	0.979673
COAD	SLC5A6	-0.0026424	0.977947
COAD	SLC6A12	-0.0039895	0.977732
COAD	SLC39A5	-0.00629737	0.975951
COAD	SLC4A10	-0.00582916	0.97495
COAD	SLC6A7	-0.00714709	0.96121
COAD	SLC39A3	-0.00250733	0.960973
COAD	SLC55A2	-0.00799915	0.938012
COAD	SLC60A1	-0.0123266	0.936126
COAD	SLC6A6	-0.0108297	0.930991
COAD	SLC38A4	-0.0240431	0.917256
COAD	SLC16A13	-0.00848842	0.904104
COAD	SLC25A36	-0.00876506	0.893665
COAD	SLC55A1	-0.00843178	0.893603
COAD	SLC53A1	-0.00719576	0.886033
COAD	SLC25A10	-0.011367	0.879733
COAD	SLC26A1	-0.0135798	0.876073
COAD	SLC6A8	-0.0233499	0.873404
COAD	SLC57A4	-0.0150247	0.854697
COAD	SLC7A1	-0.0148639	0.841028
COAD	SLC5A1	-0.0271572	0.836722
COAD	SLC46A3	-0.022288	0.823288
COAD	SLC25A22	-0.0173867	0.821874
COAD	SLC38A5	-0.0468844	0.812525
COAD	SLC38A7	-0.0129347	0.80749
COAD	SLC22A11	-0.0601715	0.805377
COAD	SLC37A3	-0.0112494	0.803444
COAD	SLC28A3	-0.0570697	0.796308
COAD	SLC26A3	-0.108428	0.785794
COAD	SLC2A5	-0.042088	0.779212
COAD	SLC2A9	-0.0244403	0.775825
COAD	SLC58A1	-0.0164515	0.772106
COAD	SLC55A3	-0.0137781	0.768057
COAD	SLC9A1	-0.0254058	0.750621
COAD	SLC22A4	-0.0362059	0.749855
COAD	SLC9A5	-0.0336305	0.743303
COAD	SLC23A1	-0.0636661	0.731141
COAD	SLC58A2	-0.0454093	0.724391
COAD	SLC8A1	-0.0360093	0.724103
COAD	SLC49A2	-0.0449096	0.720399
COAD	SLC39A10	-0.0324094	0.694814
COAD	SLC37A4	-0.0226091	0.689203
COAD	SLC39A9	-0.0162138	0.674674
COAD	SLC22A5	-0.0334386	0.673997
COAD	SLC35E2	-0.0509014	0.666565
COAD	SLC11A2	-0.0334899	0.652075
COAD	SLC59A1	-0.0455378	0.647097
COAD	SLC1A7	-0.108462	0.637882
COAD	SLC16A9	-0.0883152	0.632897
COAD	SLC25A50	-0.0200351	0.631812
COAD	SLC39A11	-0.0282542	0.626119
COAD	SLC25A5	-0.0352736	0.613448
COAD	SLC35D3	-0.127443	0.612673
COAD	SLC45A3	-0.0519622	0.596834
COAD	SLC25A4	-0.0350838	0.592149
COAD	SLC25A21	-0.0857349	0.586624
COAD	SLC7A11	-0.0770721	0.575142
COAD	SLC25A32	-0.040063	0.571823
COAD	SLC7A6	-0.0356203	0.570725
COAD	SLC25A26	-0.0277864	0.569422
COAD	SLC63A2	-0.0697536	0.563447
COAD	SLC5A9	-0.111235	0.556868
COAD	SLC39A6	-0.0385484	0.554224
COAD	SLC4A4	-0.172703	0.549526
COAD	SLC20A2	-0.0458701	0.529083
COAD	SLC17A9	-0.103518	0.513884
COAD	SLC25A53	-0.0575892	0.512564
COAD	SLC6A20	-0.159373	0.503152
COAD	SLC2A12	-0.0919686	0.501639
COAD	SLC3A1	-0.136449	0.500592
COAD	SLC57A2	-0.0307805	0.487132
COAD	SLC25A34	-0.112986	0.484383
COAD	SLC38A9	-0.0446047	0.477859
COAD	SLC56A1	-0.0443124	0.469255
COAD	SLC2A13	-0.0700995	0.468579
COAD	SLC7A4	-0.141808	0.454032
COAD	SLC38A2	-0.0445032	0.452875
COAD	SLC25A19	-0.0443679	0.439406
COAD	SLC35D2	-0.0469244	0.418127
COAD	SLC16A14	-0.102686	0.405354
COAD	SLC25A23	-0.0700893	0.364306
COAD	SLC35B1	-0.0407952	0.35411
COAD	SLC43A1	-0.0925586	0.350112
COAD	SLC35F5	-0.0632499	0.343315
COAD	SLC16A7	-0.145711	0.342841
COAD	SLC31A2	-0.0811932	0.342704
COAD	SLC5A3	-0.0635376	0.329679
COAD	SLC41A2	-0.103523	0.323502
COAD	SLC26A2	-0.222287	0.321079
COAD	SLC2A4	-0.142488	0.304693
COAD	SLC25A3	-0.0457397	0.297126
COAD	SLC25A15	-0.0724193	0.289583
COAD	SLC12A2	-0.105346	0.288874
COAD	SLC49A4	-0.0659513	0.271626
COAD	SLC44A1	-0.059311	0.264782
COAD	SLC27A5	-0.143364	0.255844
COAD	SLC54A2	-0.0763165	0.248828
COAD	SLC25A28	-0.0560959	0.246835
COAD	SLC27A2	-0.10141	0.235467
COAD	SLC1A4	-0.0822615	0.221782
COAD	SLC37A1	-0.0903145	0.219515
COAD	SLC35G1	-0.096589	0.219077
COAD	SLC35A1	-0.0826416	0.21836
COAD	SLC44A4	-0.144278	0.211007
COAD	SLC9B2	-0.121792	0.200525
COAD	SLC4A5	-0.104852	0.19192
COAD	SLCO1B3	-0.420271	0.191165
COAD	SLC2A8	-0.121072	0.184411
COAD	SLC9A7	-0.214829	0.15646
COAD	SLC1A1	-0.207149	0.155533
COAD	SLC18A2	-0.153914	0.152858
COAD	SLC9A2	-0.2675	0.152694
COAD	SLC25A37	-0.103727	0.150254
COAD	SLC57A5	-0.0795873	0.14421
COAD	SLC56A2	-0.107756	0.142577
COAD	SLC30A5	-0.0599988	0.135628
COAD	SLC18B1	-0.114211	0.133662
COAD	SLC17A5	-0.0959324	0.129021
COAD	SLC12A8	-0.099009	0.128355
COAD	SLC35A5	-0.0928914	0.127591
COAD	SLC25A38	-0.0623747	0.108296
COAD	SLC36A4	-0.172028	0.0997565
COAD	SLC35B3	-0.0854081	0.0960953
COAD	SLC25A16	-0.103392	0.0836056
COAD	SLC25A46	-0.0986323	0.0759769
COAD	SLC54A1	-0.131765	0.0740448
COAD	SLC25A51	-0.0798752	0.0700622
COAD	SLC25A17	-0.0858702	0.0666486
COAD	SLC35D1	-0.135803	0.0647465
COAD	SLC25A33	-0.116867	0.0634889
COAD	SLC56A4	-0.114983	0.0559793
COAD	SLC40A1	-0.213903	0.0533044
COAD	SLCO5A1	-0.246881	0.0516613
COAD	SLC4A7	-0.176907	0.0413158
COAD	SLC44A3	-0.158344	0.0398348
COAD	SLC35E1	-0.0689996	0.0372695
COAD	SLC30A6	-0.103479	0.0368908
COAD	SLC35A3	-0.189744	0.0325692
COAD	SLC25A24	-0.157572	0.0276865
COAD	SLC57A3	-0.226321	0.0213085
COAD	SLC30A9	-0.115662	0.0200062
COAD	SLC31A1	-0.112263	0.017514
COAD	SLC39A8	-0.252821	0.0154558
COAD	SLC33A1	-0.108091	0.011998
COAD	SLC64A1	-0.16151	0.0109827
COAD	SLC25A40	-0.208576	0.00607557
COAD	SLC30A7	-0.172319	0.00242776
COAD	SLC39A14	-0.216433	0.00107342
COAD	SLC10A7	-0.191347	0.00105223
COAD	SLC52A3	0.102868	0.283773
DLBC	SLC46A1	0.674205	0.00975157
DLBC	SLC16A9	1.98294	0.0141705
DLBC	SLC25A36	0.434709	0.0213389
DLBC	SLC25A23	0.917604	0.027751
DLBC	SLC25A30	0.90668	0.0296512
DLBC	SLC7A1	0.58371	0.0325937
DLBC	SLC26A2	0.474279	0.0363466
DLBC	SLC33A1	0.426361	0.0387059
DLBC	SLC40A1	1.60675	0.0430523
DLBC	SLC25A9	0.533888	0.0567748
DLBC	SLC46A3	0.440452	0.0574893
DLBC	SLC35E2	1.12602	0.0581413
DLBC	SLC25A44	0.264555	0.0605741
DLBC	SLC14A1_UT-B1	1.16745	0.0663133
DLBC	SLC45A4	0.338965	0.067915
DLBC	SLC16A1	0.48534	0.0743143
DLBC	SLC35A5	0.290173	0.0785373
DLBC	SLC35E1	0.218805	0.0847911
DLBC	SLC35G1	0.547863	0.0947358
DLBC	SLC25A51	0.297191	0.103871
DLBC	SLC39A6	0.316059	0.104414
DLBC	SLC8A1	0.678414	0.112364
DLBC	SLC26A7	0.961163	0.113621
DLBC	SLC25A15	0.420962	0.116446
DLBC	SLC39A10	0.521207	0.1391
DLBC	SLC25A41	1.04124	0.157249
DLBC	SLC38A1	0.374818	0.161758
DLBC	SLC38A7	0.722423	0.163044
DLBC	SLC10A7	0.363347	0.175152
DLBC	SLC18B1	0.413604	0.183146
DLBC	SLC30A6	0.522099	0.183496
DLBC	SLC5A6	0.246594	0.183611
DLBC	SLC36A1	0.360916	0.185116
DLBC	SLC24A4	0.603997	0.189129
DLBC	SLC25A32	0.24839	0.19173
DLBC	SLC35F5	0.372499	0.196945
DLBC	SLC26A6	0.311082	0.197774
DLBC	SLC12A6	0.568723	0.198424
DLBC	SLC35A1	0.257106	0.198701
DLBC	SLC57A1	0.426764	0.203164
DLBC	SLC11A2	0.290069	0.212696
DLBC	SLC9B1	0.50511	0.22271
DLBC	SLC8A3	0.991169	0.230252
DLBC	SLC49A1	0.411249	0.231872
DLBC	SLC16A7	0.489009	0.241875
DLBC	SLC25A53	0.622569	0.244729
DLBC	SLC26A1	0.434355	0.27242
DLBC	SLC43A2	0.284319	0.273158
DLBC	SLC16A13	0.323612	0.274022
DLBC	SLC5A3	0.299696	0.274755
DLBC	SLCO2B1	0.34389	0.283693
DLBC	SLC30A1	0.349281	0.28924
DLBC	SLC38A2	0.292051	0.314197
DLBC	SLC35D1	0.302225	0.319127
DLBC	SLC60A1	0.446688	0.32123
DLBC	SLC2A13	0.433073	0.322187
DLBC	SLCO2A1	0.336956	0.3243
DLBC	SLC15A2	0.398037	0.327795
DLBC	SLC16A5	0.344194	0.346329
DLBC	SLC25A24	0.37591	0.348452
DLBC	SLC29A2	0.554522	0.348782
DLBC	SLC7A5	0.351527	0.356697
DLBC	SLC30A5	0.157499	0.364304
DLBC	SLC25A8	0.19391	0.378709
DLBC	SLC23A2	0.295576	0.380974
DLBC	SLC35F2	0.218435	0.381403
DLBC	SLC55A1	0.13231	0.398454
DLBC	SLC12A3	0.690965	0.40167
DLBC	SLC35D4	0.223677	0.416786
DLBC	SLC27A2	0.542238	0.418181
DLBC	SLC30A7	0.171185	0.420986
DLBC	SLC4A7	0.2982	0.436229
DLBC	SLC35G2	0.306817	0.43958
DLBC	SLC58A1	0.150986	0.442608
DLBC	SLC35C1	0.102635	0.451571
DLBC	SLC6A12	0.42675	0.45206
DLBC	SLC25A19	0.189208	0.457417
DLBC	SLC16A6	0.376455	0.458552
DLBC	SLC22A3	0.535844	0.466452
DLBC	SLC30A9	0.103753	0.477895
DLBC	SLC65A1	0.163508	0.492628
DLBC	SLC25A12	0.0932217	0.496573
DLBC	SLC19A1	0.164549	0.519345
DLBC	SLC22B2	0.321122	0.519815
DLBC	SLC9A5	0.436298	0.530666
DLBC	SLC9A2	0.453223	0.53511
DLBC	SLC22B1	0.249224	0.542357
DLBC	SLC9A6	0.107519	0.542873
DLBC	SLC53A1	0.141312	0.545138
DLBC	SLC27A4	0.0997192	0.553207
DLBC	SLC7A8	0.229342	0.554305
DLBC	SLC25A16	0.112908	0.557937
DLBC	SLC41A1	0.237685	0.560136
DLBC	SLC44A1	0.189971	0.566147
DLBC	SLC9A8	0.10392	0.567382
DLBC	SLC22A5	0.179983	0.569363
DLBC	SLC38A10	0.108192	0.57825
DLBC	SLC9B2	0.191885	0.620704
DLBC	SLC63A3	0.317966	0.628608
DLBC	SLC39A1	0.0823008	0.629896
DLBC	SLC57A5	0.0863873	0.63552
DLBC	SLC16A14	0.20599	0.648562
DLBC	SLC12A7	0.132072	0.662108
DLBC	SLC57A2	0.101956	0.667647
DLBC	SLC24A1	0.0855956	0.673966
DLBC	SLC9A1	0.063058	0.676489
DLBC	SLC62A1	0.121467	0.69076
DLBC	SLC35F3	0.243519	0.692198
DLBC	SLC30A3	0.256804	0.695277
DLBC	SLC54A1	0.0951051	0.708406
DLBC	SLC57A6	0.215418	0.716128
DLBC	SLC37A3	0.115042	0.723601
DLBC	SLC27A3	0.0839702	0.735075
DLBC	SLC22A18	0.109323	0.760085
DLBC	SLC35D2	0.0906858	0.771042
DLBC	SLC17A7	0.139218	0.774321
DLBC	SLC35A3	0.0673539	0.780242
DLBC	SLC56A1	0.0469467	0.785072
DLBC	SLC13A5	0.15273	0.786985
DLBC	SLC25A34	0.0852823	0.808298
DLBC	SLC22A23	0.0595932	0.81087
[truncated: 8,162 more rows]

## Sheet: Supplementary Table 6
Supplementary Table 6. Differential analysis of SLCs gene expression between C2-C3 (immune-response) and C4-C6 (immuno-quiet) in TCGA Pan-cancer cohort
SLC ID	logFC	pValue
SLC6A14	2.82894	5.99835e-141
SLC34A2	2.71611	6.30432e-68
SLC5A1	2.46588	7.53468e-100
SLC44A4	2.38417	1.12221e-63
SLC28A3	1.72528	1.6995e-90
SLC57A3	1.7036	3.82844e-118
SLCO4C1	1.573	1.30771e-49
SLC26A9	1.47491	1.59824e-59
SLC5A8	1.39026	1.43215e-48
SLC9A2	1.34316	9.80954e-44
SLC15A1	1.34072	1.18701e-34
SLC16A5	1.31675	2.56295e-83
SLCO2A1	1.24746	4.15818e-102
SLC27A2	1.23192	8.32338e-29
SLC4A11	1.2127	8.26457e-56
SLC6A20	1.21163	8.58897e-36
SLC52A3	1.1186	3.38023e-38
SLC6A3	1.09816	6.76938e-45
SLC1A5	1.07428	1.42862e-76
SLC39A2	1.06671	2.55866e-67
SLC35F2	1.0468	1.37471e-60
SLC5A5	1.03737	2.29774e-69
SLC6A6	1.0167	7.89353e-73
SLC12A3	0.969796	2.80339e-95
SLC10A6	0.969426	1.69727e-73
SLC39A4	0.962279	3.1723e-51
SLC25A24	0.958811	1.55404e-69
SLC12A8	0.934507	2.73043e-44
SLC5A10	0.921291	1.80904e-29
SLC38A1	0.905457	4.69733e-46
SLC2A1	0.89894	3.9263e-45
SLCO1B3	0.898554	1.6832e-20
SLC22A20	0.897994	9.34837e-85
SLC6A19	0.8798	2.374e-26
SLC42A3	0.872398	2.91388e-16
SLC23A3	0.86103	1.45575e-40
SLC18A2	0.847894	7.34873e-27
SLC57A6	0.837018	4.57546e-21
SLC30A2	0.830806	3.22879e-17
SLC16A3	0.820153	2.24035e-46
SLC25A8	0.805114	2.16423e-55
SLC59A2	0.799276	8.22262e-50
SLC22A2	0.773408	3.28914e-14
SLC45A4	0.769472	4.41107e-77
SLC4A5	0.766603	4.23416e-64
SLC26A4	0.763555	3.32833e-27
SLC22B5	0.756813	4.58016e-29
SLCO4A1	0.728072	1.2122e-21
SLC38A5	0.716368	7.53258e-14
SLC35F3	0.706798	3.42066e-19
SLC10A2	0.677601	2.34857e-29
SLC29A2	0.673471	6.49927e-30
SLC37A1	0.643384	1.44286e-51
SLC57A4	0.640166	7.10688e-33
SLCO5A1	0.596067	2.14957e-20
SLC45A3	0.578051	3.22361e-15
SLC25A21	0.576365	3.2565e-27
SLC10A3	0.565684	4.97693e-73
SLC27A6	0.560161	7.89483e-11
SLC5A12	0.538937	1.69383e-11
SLC5A3	0.535236	6.83042e-42
SLC13A1	0.531011	9.52438e-11
SLC9A1	0.530585	1.68668e-42
SLC5A2	0.518104	9.44607e-26
SLC9A4	0.509476	7.83723e-15
SLC2A3	0.506221	3.43906e-21
SLC7A8	0.500831	2.14213e-14
SLC49A3	0.489976	1.63883e-19
SLC63A2	0.482659	7.59126e-20
SLC57A5	0.479283	1.95319e-36
SLC15A2	0.471181	3.43407e-08
SLC16A12	0.468391	1.60006e-07
SLC35A3	0.462597	2.41414e-34
SLC15A3	0.462124	5.42144e-30
SLC12A2	0.454978	6.50888e-20
SLC16A13	0.452362	1.48812e-20
SLC16A9	0.447131	1.21371e-06
SLC9A7	0.444857	1.31218e-15
SLC25A36	0.444441	2.45151e-21
SLC2A9	0.444168	1.98565e-15
SLC34A3	0.427612	1.5906e-18
SLCO3A1	0.423853	2.93292e-19
SLC30A4	0.422858	5.29131e-14
SLC63A3	0.406455	7.48378e-12
SLC9A3	0.398447	7.97951e-08
SLC60A1	0.391071	5.74708e-10
SLC6A18	0.388488	4.39527e-17
SLC22A32	0.377288	9.68346e-33
SLC46A2	0.365624	2.93241e-12
SLC13A2	0.364369	1.7846e-05
SLC56A2	0.364141	9.86585e-18
SLC25A37	0.36147	2.0213e-27
SLC58A2	0.357877	8.59365e-08
SLC26A5	0.357387	6.24399e-16
SLC17A9	0.349635	1.25671e-06
SLC30A8	0.349287	9.3229e-06
SLC6A4	0.343349	2.16939e-08
SLC12A6	0.341435	2.73798e-30
SLC25A43	0.337949	6.36438e-19
SLC23A1	0.332904	0.00027075
SLC2A14	0.330958	1.36032e-09
SLC30A6	0.330865	1.70478e-31
SLC26A7	0.330682	3.75575e-05
SLC22A3	0.330325	0.00204138
SLC7A1	0.329091	7.99629e-10
SLC34A1	0.3286	6.3226e-10
SLC44A1	0.323727	2.74118e-23
SLC4A7	0.322225	8.72835e-13
SLC44A2	0.320319	8.5059e-19
SLC7A7	0.320172	4.56502e-09
SLC5A7	0.318387	2.79961e-08
SLC30A7	0.314813	4.70196e-41
SLC22A16	0.299793	6.92251e-12
SLC12A7	0.292908	8.95246e-15
SLC25A10	0.291424	2.33295e-09
SLC5A4	0.287737	6.60505e-12
SLC3A1	0.281022	0.0108685
SLC64A1	0.267483	2.48144e-23
SLC9C1	0.266564	4.58254e-20
SLC26A3	0.265135	0.000275393
SLC33A1	0.252329	3.28424e-25
SLC28A2	0.251511	5.54733e-07
SLC25A29	0.248086	1.22698e-11
SLC22A13	0.246559	5.85548e-10
SLC35D4	0.243742	1.83166e-13
SLC24A3	0.236365	0.00524326
SLC38A2	0.230084	2.21765e-16
SLC53A1	0.22635	7.7272e-13
SLC35A2	0.222074	8.6491e-26
SLC25A16	0.221865	1.48865e-16
SLC35G3	0.215615	2.01469e-44
SLC39A11	0.21439	6.65333e-10
SLC37A2	0.212224	2.24323e-05
SLC36A2	0.209061	2.00905e-08
SLC37A3	0.203542	4.90937e-18
SLC35F5	0.197387	6.12524e-13
SLC39A5	0.196669	0.099043
SLC22A11	0.190514	0.0614106
SLC10A7	0.188194	1.67378e-13
SLC49A1	0.187818	1.34268e-08
SLC40A1	0.187298	0.000226595
SLC25A12	0.172851	2.15688e-06
SLC22A24	0.169715	9.84233e-06
SLC43A3	0.159347	0.00255928
SLC43A2	0.158552	1.14137e-05
SLC39A10	0.155789	5.18574e-05
SLC36A1	0.15058	2.4416e-06
SLC22A18	0.149135	0.010125
SLC44A3	0.148985	0.00619483
SLC25A39	0.144338	8.42121e-09
SLC58A1	0.137007	1.53454e-11
SLC25A6	0.135124	9.01015e-06
SLC30A1	0.134703	3.80597e-05
SLC16A8	0.129351	0.00682186
SLC49A4	0.128688	1.6785e-09
SLC6A2	0.127597	0.187307
SLC35E1	0.12671	2.76842e-12
SLC24A1	0.125368	8.00116e-07
SLC7A13	0.123498	0.000454986
SLC39A8	0.121254	0.0102095
SLC16A14	0.121192	0.0213675
SLC44A5	0.116091	0.205585
SLC7A6	0.11457	2.98194e-07
SLC17A5	0.111957	0.000763064
SLC25A28	0.107969	1.59712e-07
SLC35G5	0.106817	1.62411e-05
SLC2A7	0.103161	5.05825e-13
SLC41A1	0.103151	0.00403725
SLC26A6	0.102966	0.00382607
SLC22A5	0.099578	0.00463271
SLC7A4	0.098966	0.311144
SLC25A9	0.0987204	0.00221078
SLC7A2	0.0984107	0.218786
SLC25A7	0.097692	0.000687253
SLC25A52	0.0898585	0.000105079
SLC30A5	0.0884735	1.9112e-06
SLC16A4	0.0856841	0.267797
SLC22A23	0.0853984	0.0549208
SLC35B3	0.0844488	1.85726e-05
SLC26A8	0.0819412	0.0276506
SLC7A5	0.0811305	0.235386
SLC2A12	0.080319	0.133012
SLCO6A1	0.0707891	0.0407329
SLC31A2	0.0681606	0.0706524
SLC56A3	0.0566802	0.114207
SLC10A5	0.0548763	0.224063
SLC15A4	0.0522829	0.022105
SLC39A1	0.0512847	0.00873832
SLC22A15	0.0509456	0.306009
SLC17A4	0.0458973	0.684303
SLC25A2	0.0456018	0.0493941
SLC35E4	0.0429398	0.224172
SLC25A32	0.0427221	0.0391997
SLC22A8	0.0401843	0.422068
SLC25A40	0.0399932	0.25105
SLC25A31	0.0395882	0.00532073
SLC25A51	0.0388368	0.0437442
SLC41A2	0.0364113	0.488554
SLC36A3	0.0362259	0.000348433
SLC20A2	0.0360519	0.275552
SLC14A2_UT-A1	0.035479	0.547461
SLC26A2	0.0327759	0.44458
SLC35G1	0.032598	0.350161
SLC22A12	0.0318633	0.724759
SLC25A45	0.0303212	0.386273
SLC49A2	0.0298823	0.52472
SLC38A10	0.0297989	0.274956
SLC35F6	0.0278617	0.162531
SLC57A2	0.0256695	0.0938821
SLC13A4	0.0256688	0.597379
SLC2A4	0.0255624	0.69307
SLC47A1	0.0150139	0.873417
SLC25A17	0.0144078	0.368317
SLC39A6	0.0129326	0.792898
SLC39A7	0.0126759	0.56456
SLC35C1	0.0113155	0.710804
SLC16A11	0.0110146	0.88431
SLC25A35	0.00749709	0.813513
SLC57A1	0.00535309	0.875847
SLC42A1	0.00449956	0.85216
SLC35C2	0.00307082	0.862744
SLC8A1	0.00241772	0.967345
SLC25A5	0.000898348	0.972682
SLC16A6	-0.00185794	0.976522
SLC35A1	-0.00569927	0.787873
SLC9A8	-0.00815517	0.655691
SLC35D1	-0.00874814	0.790412
SLC7A11	-0.00914872	0.906958
SLC29A3	-0.0120452	0.702595
SLC29A1	-0.0155804	0.663139
SLC20A1	-0.0160905	0.567971
SLC4A1	-0.0189699	0.744592
SLC27A3	-0.0285233	0.438933
SLC11A2	-0.0309611	0.168323
SLC25A30	-0.0309842	0.392841
SLC62A1	-0.0347846	0.36815
SLC7A5P1	-0.0386452	0.208956
SLC17A3	-0.0396238	0.731137
SLC4A9	-0.0406957	0.270963
SLC5A6	-0.0415186	0.192332
SLC39A9	-0.0425744	0.0152631
SLC37A4	-0.0428126	0.274243
SLC6A5	-0.0431623	0.047046
SLC35G6	-0.0484848	0.00832476
SLC55A1	-0.0488486	0.00916061
SLC22A14	-0.0557848	0.0487375
SLC6A9	-0.0562856	0.365485
SLC56A4	-0.0569404	0.0258609
SLC38A9	-0.0607691	0.00710702
SLC35D3	-0.061804	0.367709
SLC35A4	-0.0670656	1.2977e-05
SLC9A5	-0.0679387	0.19674
SLC9A9	-0.0730926	0.178537
SLC6A16	-0.0738025	0.202886
SLC27A4	-0.0738421	0.00219597
SLC18A3	-0.0738776	0.263349
SLC2A10	-0.0739132	0.19569
SLC25A19	-0.0755371	0.00177337
SLC35E2	-0.0802502	0.000348779
SLC55A2	-0.0817602	0.0727941
SLC35B1	-0.0826733	1.09841e-05
SLC25A46	-0.0899869	7.01786e-05
SLC65A1	-0.0910478	0.000644453
SLC61A1	-0.0955319	2.45968e-07
SLC12A9	-0.0960871	2.07734e-05
SLC55A3	-0.0968691	2.91275e-05
SLC38A4	-0.101937	0.367589
SLC46A3	-0.109107	0.023113
SLC17A1	-0.109936	0.319932
SLC25A3	-0.120532	1.46995e-09
SLC35D2	-0.12165	1.74995e-06
SLC22B3	-0.122784	0.010839
SLC36A4	-0.136268	0.000104709
SLC25A14	-0.136757	2.3244e-10
SLC16A10	-0.137158	0.018065
SLC3A2	-0.137264	1.26499e-06
SLC35A5	-0.13897	3.61055e-10
SLC30A3	-0.140352	0.0471944
SLC1A7	-0.141428	0.0495906
SLC25A50	-0.141606	3.95863e-13
SLC25A49	-0.142396	3.1339e-13
SLC6A8	-0.14309	0.0178128
SLC38A7	-0.143207	1.42961e-07
SLC35F4	-0.14363	0.000688642
SLC12A4	-0.144124	2.00928e-06
SLC59A1	-0.144275	0.0837913
SLC30A9	-0.14576	8.05668e-13
SLC19A2	-0.147556	3.44146e-05
SLC16A7	-0.153217	0.0140824
SLC2A11	-0.155587	9.5556e-08
SLC25A38	-0.158867	1.18997e-11
SLC35B2	-0.159884	4.88272e-14
SLC35E3	-0.160033	7.07994e-10
SLC39A13	-0.16314	4.14265e-10
SLC25A26	-0.163953	4.2122e-20
SLC31A1	-0.164135	4.6262e-09
SLC25A1	-0.164567	2.41386e-08
SLC22A4	-0.167277	0.00106027
SLC63A1	-0.167283	1.34093e-15
SLC6A7	-0.170841	0.0019252
SLC25A11	-0.173217	4.35942e-17
SLC4A2	-0.173648	1.3481e-11
SLC39A14	-0.176408	3.13868e-05
SLC25A13	-0.176887	6.60236e-09
SLC38A11	-0.183108	0.00969373
SLC25A22	-0.1844	8.18489e-12
SLC7A9	-0.187727	0.0282113
SLC38A8	-0.188689	5.07995e-06
SLC19A1	-0.188991	1.639e-07
SLC2A5	-0.196295	0.0203836
SLC43A1	-0.19665	0.00524977
SLC7A10	-0.201112	0.00318187
SLC2A6	-0.201367	3.14344e-05
SLC25A15	-0.202453	1.23599e-06
SLC54A2	-0.203062	2.81955e-08
SLC56A1	-0.203241	8.11841e-12
SLC25A44	-0.20616	4.53127e-26
SLC6A13	-0.206289	0.0410103
SLC25A34	-0.217467	5.795e-07
SLC14A1_UT-B1	-0.222786	0.00781039
SLC38A6	-0.227998	2.21101e-20
SLC18B1	-0.229228	8.17637e-10
SLC25A23	-0.243255	5.63264e-13
SLC33A2	-0.243816	1.64919e-10
SLC1A6	-0.247006	0.00109804
SLC2A8	-0.247531	3.67743e-21
SLC41A3	-0.250592	3.58959e-32
SLC1A1	-0.254002	0.000235309
SLC9A6	-0.258039	1.69777e-17
SLC26A11	-0.27666	2.22231e-23
SLC25A27	-0.282838	1.25094e-06
SLC25A41	-0.289892	7.22605e-10
SLC9B1	-0.295929	6.38455e-15
SLC7A3	-0.301476	7.84954e-05
SLC2A13	-0.310868	1.24032e-11
SLC11A1	-0.31255	2.45635e-07
SLC25A42	-0.31287	3.45589e-15
SLC22A6	-0.318248	6.55365e-05
SLC1A4	-0.318878	1.53825e-14
SLC48A1	-0.328381	5.50156e-30
SLC12A1	-0.336213	4.56227e-07
SLC6A15	-0.338749	0.000938366
SLC5A9	-0.344783	1.09824e-05
SLC6A12	-0.354662	1.8077e-05
SLC18A1	-0.355467	2.36269e-05
SLC27A1	-0.360662	1.12238e-24
SLC25A33	-0.366882	2.69452e-25
SLC16A1	-0.367571	6.67381e-12
SLC9C2	-0.375535	1.48667e-15
SLC26A1	-0.377533	3.9575e-12
SLC39A3	-0.381313	5.81387e-59
SLC17A2	-0.388537	0.000246654
SLC47A2	-0.401258	8.43366e-06
SLC25A20	-0.406513	3.41178e-32
SLC35G2	-0.417798	1.23514e-13
SLC25A53	-0.422295	4.07465e-11
SLC65A2	-0.429462	2.4323e-06
SLC28A1	-0.437511	4.61302e-05
SLC29A4	-0.46158	3.06385e-10
SLC25A25	-0.467317	5.30784e-39
SLC25A47	-0.472769	6.80751e-08
SLC42A2	-0.480386	1.70933e-07
SLC25A4	-0.483134	3.7618e-41
SLC22A1	-0.505549	7.77536e-08
SLC46A1	-0.512918	3.45816e-52
SLC4A3	-0.519128	9.48734e-10
SLCO2B1	-0.525523	8.53237e-19
SLC54A1	-0.54198	9.38941e-62
SLC22A10	-0.552922	1.94982e-12
SLC35B4	-0.556025	7.73587e-80
SLC24A4	-0.579876	6.13028e-19
SLC16A2	-0.583251	7.50717e-28
SLCO1B1	-0.624575	3.55452e-08
SLC2A2	-0.627386	5.97565e-06
SLC22A25	-0.636645	2.57751e-18
SLC23A2	-0.641258	2.17914e-64
SLC45A2	-0.654827	2.64102e-17
SLC45A1	-0.683895	3.54615e-30
SLC19A3	-0.701651	7.03148e-17
SLC22B2	-0.721062	1.62258e-17
SLC26A10	-0.728771	2.13462e-25
SLC22A17	-0.728882	1.47723e-18
SLC6A11	-0.734808	1.91544e-12
SLC13A3	-0.737747	1.22571e-21
SLC9B2	-0.757962	8.48988e-46
SLC10A4	-0.764473	5.27063e-19
SLC17A7	-0.766744	1.79826e-18
SLC22A9	-0.780482	6.63084e-17
SLC17A8	-0.781327	2.08798e-36
SLC17A6	-0.788364	3.69003e-44
SLC10A1	-0.805906	5.70352e-15
SLC24A2	-0.81957	2.44199e-26
SLC27A5	-0.874803	1.67838e-36
SLC22B1	-0.905557	2.43406e-23
SLC22A7	-0.92724	1.11561e-15
SLC8A2	-0.939191	1.94542e-24
SLC5A11	-0.953153	2.09479e-38
SLC4A8	-0.974643	1.68041e-25
SLC56A5	-1.00025	8.23129e-99
SLC24A5	-1.00186	9.38252e-40
SLC13A5	-1.07585	1.39325e-19
SLCO1A2	-1.09736	1.07137e-24
SLC32A1	-1.10804	7.49243e-47
SLC1A3	-1.14335	1.74925e-33
SLC4A4	-1.16734	2.59945e-26
SLCO1C1	-1.17305	2.92737e-39
SLC8A3	-1.18656	1.1526e-35
SLC6A17	-1.21813	6.11948e-31
SLC4A10	-1.23597	2.45378e-44
SLC35F1	-1.26377	3.6037e-37
SLC12A5	-1.30079	7.96685e-58
SLC39A12	-1.30202	2.94943e-55
SLC22B4	-1.34323	1.18743e-45
SLC30A10	-1.82727	1.57493e-68
SLC25A18	-1.97182	3.08344e-91
SLC7A14	-1.97302	1.8939e-69
SLC6A1	-2.03761	1.09462e-79
SLC38A3	-2.43806	1.50462e-72
SLC1A2	-2.5476	1.47488e-81

## Sheet: Supplementary Table 7
Supplementary Table 7. Correlation analysis between SLCs gene expression and drug IC50 values tested on the CCLE cohort.
Drug	Gene	Pearson's r	pValue
17AAG	SLC1A1	-0.018	0.69
17AAG	SLC1A2	-0.011	0.804
17AAG	SLC1A3	0.0073	0.874
17AAG	SLC1A4	0.038	0.417
17AAG	SLC1A5	-0.12	0.0108
17AAG	SLC1A6	0.031	0.501
17AAG	SLC1A7	-0.026	0.575
17AAG	SLC2A1	-0.055	0.23
17AAG	SLC2A2	-0.031	0.505
17AAG	SLC2A3	0.035	0.449
17AAG	SLC2A4	-0.052	0.259
17AAG	SLC2A5	-0.018	0.698
17AAG	SLC2A6	0.11	0.0168
17AAG	SLC2A7	0.069	0.136
17AAG	SLC2A8	-0.042	0.369
17AAG	SLC2A9	-0.052	0.257
17AAG	SLC2A10	-0.042	0.36
17AAG	SLC2A11	0.071	0.125
17AAG	SLC2A12	0.069	0.133
17AAG	SLC2A13	0.034	0.468
17AAG	SLC2A14	0.002	0.966
17AAG	SLC3A1	-0.026	0.568
17AAG	SLC3A2	-0.056	0.225
17AAG	SLC4A1	-0.017	0.721
17AAG	SLC4A2	0.15	0.00157
17AAG	SLC4A3	0.06	0.192
17AAG	SLC4A4	0.014	0.756
17AAG	SLC4A5	-0.056	0.223
17AAG	SLC4A7	-0.061	0.189
17AAG	SLC4A8	0.045	0.331
17AAG	SLC4A9	0.1	0.0304
17AAG	SLC4A10	0.022	0.635
17AAG	SLC4A11	0.029	0.532
17AAG	SLC5A1	-0.03	0.519
17AAG	SLC5A2	0.2	9.15e-06
17AAG	SLC5A4	0.12	0.00896
17AAG	SLC5A5	-0.014	0.766
17AAG	SLC5A6	0.026	0.575
17AAG	SLC5A7	-0.0035	0.94
17AAG	SLC5A8	-0.022	0.631
17AAG	SLC5A9	-0.036	0.442
17AAG	SLC5A10	0.12	0.0102
17AAG	SLC5A11	-0.044	0.344
17AAG	SLC5A12	0.055	0.238
17AAG	SLC6A1	0.0033	0.943
17AAG	SLC6A2	0.045	0.329
17AAG	SLC6A3	0.12	0.0102
17AAG	SLC6A4	-0.026	0.571
17AAG	SLC6A5	-0.0036	0.939
17AAG	SLC6A6	-0.0077	0.869
17AAG	SLC6A7	-0.031	0.505
17AAG	SLC6A8	0.15	0.00133
17AAG	SLC6A9	-0.08	0.0814
17AAG	SLC6A11	0.027	0.555
17AAG	SLC6A12	-0.0015	0.974
17AAG	SLC6A13	0.017	0.719
17AAG	SLC6A14	-0.053	0.252
17AAG	SLC6A15	0.037	0.426
17AAG	SLC6A16	-0.024	0.608
17AAG	SLC6A17	0.13	0.00496
17AAG	SLC6A18	-0.025	0.587
17AAG	SLC6A19	-0.029	0.535
17AAG	SLC6A20	-0.04	0.388
17AAG	SLC7A1	-0.068	0.14
17AAG	SLC7A2	0.015	0.738
17AAG	SLC7A3	0.035	0.443
17AAG	SLC7A4	0.044	0.34
17AAG	SLC7A5	-0.028	0.54
17AAG	SLC7A5P1	0.18	7.73e-05
17AAG	SLC7A6	0.011	0.805
17AAG	SLC7A7	0.082	0.0746
17AAG	SLC7A8	-0.0055	0.905
17AAG	SLC7A9	0.0071	0.878
17AAG	SLC7A10	0.0072	0.877
17AAG	SLC7A11	-0.082	0.0774
17AAG	SLC7A13	-0.024	0.605
17AAG	SLC7A14	0.076	0.101
17AAG	SLC8A1	0.0006	0.99
17AAG	SLC8A2	0.08	0.0816
17AAG	SLC8A3	0.062	0.181
17AAG	SLC9A1	-0.034	0.457
17AAG	SLC9A2	-0.048	0.295
17AAG	SLC9A3	0.00046	0.992
17AAG	SLC9A4	-0.0093	0.841
17AAG	SLC9A5	-0.019	0.683
17AAG	SLC9A6	0.061	0.187
17AAG	SLC9A7	-0.024	0.608
17AAG	SLC9A8	0.017	0.711
17AAG	SLC9A9	-0.043	0.352
17AAG	SLC10A1	-0.031	0.503
17AAG	SLC10A2	-0.017	0.71
17AAG	SLC10A3	0.07	0.128
17AAG	SLC10A4	0.041	0.38
17AAG	SLC10A5	-0.09	0.0505
17AAG	SLC10A6	-0.034	0.459
17AAG	SLC10A7	-0.13	0.00552
17AAG	SLC11A1	-0.032	0.495
17AAG	SLC11A2	0.035	0.45
17AAG	SLC12A1	0.077	0.0969
17AAG	SLC12A2	-0.074	0.107
17AAG	SLC12A3	-0.0062	0.893
17AAG	SLC12A4	-0.0048	0.917
17AAG	SLC12A5	0.038	0.409
17AAG	SLC12A6	-0.061	0.185
17AAG	SLC12A7	-0.063	0.174
17AAG	SLC12A8	-0.011	0.815
17AAG	SLC12A9	0.049	0.29
17AAG	SLC13A1	0.027	0.564
17AAG	SLC13A2	-0.015	0.743
17AAG	SLC13A3	0.052	0.262
17AAG	SLC13A4	-0.013	0.774
17AAG	SLC13A5	-0.0089	0.847
17AAG	SLC14A1_UT-B1	0.0032	0.945
17AAG	SLC14A2_UT-A1	0.009	0.845
17AAG	SLC15A1	-0.028	0.544
17AAG	SLC15A2	-0.04	0.387
17AAG	SLC15A3	-0.052	0.262
17AAG	SLC15A4	0.069	0.137
17AAG	SLC16A1	0.1	0.026
17AAG	SLC16A2	-0.0046	0.92
17AAG	SLC16A3	-0.014	0.766
17AAG	SLC16A4	0.12	0.00711
17AAG	SLC16A5	-0.054	0.242
17AAG	SLC16A6	0.15	0.000792
17AAG	SLC16A7	-0.055	0.234
17AAG	SLC16A8	0.095	0.0403
17AAG	SLC16A9	0.0028	0.953
17AAG	SLC16A10	0.011	0.813
17AAG	SLC16A11	0.058	0.207
17AAG	SLC16A12	0.037	0.425
17AAG	SLC16A13	-0.014	0.761
17AAG	SLC16A14	-0.047	0.313
17AAG	SLC17A1	0.0066	0.886
17AAG	SLC17A2	-0.0093	0.84
17AAG	SLC17A3	0.0028	0.952
17AAG	SLC17A4	0.0039	0.933
17AAG	SLC17A5	0.08	0.0841
17AAG	SLC17A6	0.002	0.965
17AAG	SLC17A7	0.051	0.272
17AAG	SLC17A8	0.011	0.82
17AAG	SLC17A9	-0.11	0.0204
17AAG	SLC18A1	0.077	0.0971
17AAG	SLC18A2	0.036	0.441
17AAG	SLC18A3	0.022	0.634
17AAG	SLC19A1	-0.098	0.0339
17AAG	SLC19A2	0.044	0.337
17AAG	SLC19A3	-0.014	0.759
17AAG	SLC20A1	-0.051	0.27
17AAG	SLC20A2	0.0061	0.895
17AAG	SLCO2A1	-0.02	0.662
17AAG	SLCO4A1	-0.081	0.0803
17AAG	SLCO5A1	0.037	0.424
17AAG	SLCO3A1	0.013	0.776
17AAG	SLCO6A1	0.073	0.113
17AAG	SLCO1A2	0.054	0.243
17AAG	SLCO2B1	-0.056	0.227
17AAG	SLCO1B1	-0.01	0.822
17AAG	SLCO1B3	-0.0029	0.95
17AAG	SLCO4C1	0.0092	0.843
17AAG	SLCO1C1	-0.0062	0.894
17AAG	SLC22A1	0.089	0.0529
17AAG	SLC22A2	0.0094	0.839
17AAG	SLC22A3	0.043	0.35
17AAG	SLC22A4	-0.015	0.745
17AAG	SLC22A5	0.013	0.773
17AAG	SLC22A6	-0.0099	0.831
17AAG	SLC22A7	-0.019	0.679
17AAG	SLC22A8	-0.022	0.638
17AAG	SLC22A9	-0.042	0.359
17AAG	SLC22A10	-0.0092	0.842
17AAG	SLC22A11	0.0034	0.941
17AAG	SLC22A12	-0.02	0.669
17AAG	SLC22A13	-0.019	0.682
17AAG	SLC22A14	-0.023	0.614
17AAG	SLC22A15	-0.031	0.497
17AAG	SLC22A16	-0.038	0.411
TKI258	SLC22A17	-0.058	0.208
17AAG	SLC22A18	0.08	0.0849
17AAG	SLC22A20	-0.034	0.457
17AAG	SLC22A23	0.11	0.0155
17AAG	SLC22A24	-0.00033	0.994
17AAG	SLC22A25	-0.045	0.333
17AAG	SLC22A32	-0.044	0.34
17AAG	SLC22B1	0.056	0.228
17AAG	SLC22B2	0.1	0.0308
17AAG	SLC22B3	0.00026	0.995
17AAG	SLC22B4	0.12	0.00878
17AAG	SLC22B5	0.032	0.486
17AAG	SLC23A1	-0.038	0.414
17AAG	SLC23A2	0.051	0.272
17AAG	SLC23A3	-0.019	0.685
17AAG	SLC24A1	0.018	0.698
17AAG	SLC24A2	0.011	0.811
17AAG	SLC24A3	-0.037	0.424
17AAG	SLC24A4	0.057	0.217
17AAG	SLC24A5	0.094	0.0406
17AAG	SLC25A1	-0.051	0.27
17AAG	SLC25A2	-0.055	0.232
17AAG	SLC25A3	-0.073	0.114
17AAG	SLC25A4	0.034	0.468
17AAG	SLC25A5	-0.06	0.194
17AAG	SLC25A6	0.078	0.093
17AAG	SLC25A7	-0.0045	0.923
17AAG	SLC25A8	0.012	0.799
17AAG	SLC25A9	0.067	0.149
17AAG	SLC25A10	-0.03	0.515
17AAG	SLC25A11	0.13	0.00344
17AAG	SLC25A12	0.034	0.464
17AAG	SLC25A13	0.12	0.0099
17AAG	SLC25A14	0.013	0.783
17AAG	SLC25A15	-0.03	0.513
17AAG	SLC25A16	0.00095	0.984
17AAG	SLC25A17	-0.026	0.572
17AAG	SLC25A18	-0.0019	0.968
17AAG	SLC25A19	-0.04	0.387
17AAG	SLC25A20	-0.033	0.47
17AAG	SLC25A21	-0.033	0.475
17AAG	SLC25A22	-0.012	0.804
17AAG	SLC25A23	-0.012	0.79
17AAG	SLC25A24	0.036	0.436
17AAG	SLC25A25	-0.016	0.725
17AAG	SLC25A26	-0.034	0.464
17AAG	SLC25A27	-0.01	0.829
17AAG	SLC25A28	-0.084	0.0674
17AAG	SLC25A29	0.066	0.151
17AAG	SLC25A30	0.011	0.805
17AAG	SLC25A31	0.0048	0.917
17AAG	SLC25A32	-0.042	0.366
17AAG	SLC25A33	0.029	0.537
17AAG	SLC25A34	0.074	0.107
17AAG	SLC25A35	0.05	0.276
17AAG	SLC25A36	0.0037	0.936
17AAG	SLC25A37	-0.014	0.77
17AAG	SLC25A38	-0.051	0.274
17AAG	SLC25A39	0.033	0.48
17AAG	SLC25A40	0.022	0.638
17AAG	SLC25A41	-0.035	0.449
17AAG	SLC25A42	-0.017	0.708
17AAG	SLC25A43	0.058	0.213
17AAG	SLC25A44	0.038	0.415
17AAG	SLC25A45	0.00027	0.995
17AAG	SLC25A46	0.019	0.684
17AAG	SLC25A49	0.12	0.0114
17AAG	SLC25A50	0.00033	0.994
17AAG	SLC26A1	-0.026	0.574
17AAG	SLC26A2	-0.025	0.589
17AAG	SLC26A3	-0.036	0.442
17AAG	SLC26A4	-0.017	0.708
17AAG	SLC26A5	-0.0038	0.935
17AAG	SLC26A6	0.063	0.171
17AAG	SLC26A7	0.023	0.624
17AAG	SLC26A8	-0.037	0.418
17AAG	SLC26A9	-0.042	0.363
17AAG	SLC26A10	0.072	0.121
17AAG	SLC26A11	0.12	0.0074
17AAG	SLC27A1	0.024	0.609
17AAG	SLC27A2	-0.087	0.0603
17AAG	SLC27A3	0.082	0.0768
17AAG	SLC27A4	-0.0077	0.868
17AAG	SLC27A5	-0.09	0.0511
17AAG	SLC27A6	0.087	0.0599
17AAG	SLC28A1	-0.029	0.529
17AAG	SLC28A2	-0.014	0.761
17AAG	SLC28A3	-0.046	0.322
17AAG	SLC29A1	0.04	0.389
17AAG	SLC29A2	-0.056	0.223
17AAG	SLC29A3	-0.042	0.361
17AAG	SLC29A4	0.17	0.000184
17AAG	SLC30A1	-0.016	0.733
17AAG	SLC30A2	0.014	0.764
17AAG	SLC30A3	0.002	0.966
17AAG	SLC30A4	0.08	0.0841
17AAG	SLC30A5	0.02	0.661
17AAG	SLC30A6	-0.0049	0.915
17AAG	SLC30A7	-0.0076	0.87
17AAG	SLC30A8	-0.0017	0.97
17AAG	SLC30A9	-0.038	0.415
17AAG	SLC30A10	-0.031	0.496
17AAG	SLC31A1	0.043	0.35
17AAG	SLC31A2	0.037	0.422
17AAG	SLC32A1	0.092	0.0455
17AAG	SLC33A1	-0.049	0.289
17AAG	SLC33A2	-0.0091	0.844
17AAG	SLC34A1	0.02	0.672
17AAG	SLC34A2	-0.027	0.561
17AAG	SLC34A3	-0.0014	0.977
17AAG	SLC35A1	-0.047	0.311
17AAG	SLC35A2	-0.0089	0.847
17AAG	SLC35A3	-0.02	0.662
17AAG	SLC35A4	0.11	0.0168
17AAG	SLC35A5	-0.01	0.827
17AAG	SLC35B1	-0.025	0.586
17AAG	SLC35B2	0.0056	0.904
17AAG	SLC35B3	0.03	0.515
17AAG	SLC35B4	0.084	0.0673
17AAG	SLC35C1	-0.052	0.257
17AAG	SLC35C2	-0.045	0.326
17AAG	SLC35D1	-0.032	0.49
17AAG	SLC35D2	0.028	0.549
17AAG	SLC35D3	0.031	0.504
17AAG	SLC35E1	0.083	0.0738
17AAG	SLC35E2	0.0005	0.991
17AAG	SLC35E3	-0.011	0.807
17AAG	SLC35E4	0.048	0.298
17AAG	SLC35F1	0.084	0.0684
17AAG	SLC35F2	-0.11	0.0142
17AAG	SLC35F3	0.023	0.618
17AAG	SLC35F4	-0.0061	0.894
17AAG	SLC35F5	0.041	0.376
17AAG	SLC36A1	0.059	0.204
17AAG	SLC36A2	-0.021	0.657
17AAG	SLC36A3	-0.04	0.392
17AAG	SLC36A4	0.11	0.0126
17AAG	SLC37A1	-0.022	0.638
17AAG	SLC37A2	-0.065	0.159
17AAG	SLC37A3	0.12	0.0098
17AAG	SLC37A4	-0.01	0.824
17AAG	SLC38A1	-0.053	0.251
17AAG	SLC38A2	-0.052	0.262
17AAG	SLC38A3	-0.029	0.535
17AAG	SLC38A4	0.022	0.632
17AAG	SLC38A5	-0.11	0.0208
17AAG	SLC38A6	-0.021	0.642
17AAG	SLC38A7	0.034	0.468
17AAG	SLC38A8	0.11	0.0147
17AAG	SLC38A9	-0.035	0.449
17AAG	SLC38A10	0.063	0.173
17AAG	SLC38A11	0.04	0.393
17AAG	SLC39A1	0.039	0.397
17AAG	SLC39A2	-0.039	0.402
17AAG	SLC39A3	0.016	0.724
17AAG	SLC39A4	-0.03	0.518
17AAG	SLC39A5	-0.034	0.468
17AAG	SLC39A6	0.031	0.503
17AAG	SLC39A7	0.032	0.487
17AAG	SLC39A8	-0.056	0.229
17AAG	SLC39A9	-0.094	0.0407
17AAG	SLC39A10	0.013	0.78
17AAG	SLC39A11	-0.052	0.258
17AAG	SLC39A12	-0.0014	0.976
17AAG	SLC39A13	0.13	0.00491
17AAG	SLC39A14	0.0044	0.924
17AAG	SLC40A1	-0.042	0.368
17AAG	SLC41A1	0.0026	0.956
17AAG	SLC41A2	0.063	0.174
17AAG	SLC41A3	0.018	0.696
17AAG	SLC43A1	-0.087	0.0587
17AAG	SLC43A2	0.0088	0.85
17AAG	SLC43A3	0.054	0.246
17AAG	SLC44A1	-0.073	0.116
17AAG	SLC44A2	-0.016	0.731
17AAG	SLC44A3	0.03	0.516
17AAG	SLC44A4	-0.081	0.0811
17AAG	SLC44A5	0.061	0.184
17AAG	SLC45A1	-0.032	0.49
17AAG	SLC45A2	0.18	0.000111
17AAG	SLC45A3	-0.069	0.137
17AAG	SLC45A4	-0.066	0.154
17AAG	SLC46A1	0.0031	0.947
17AAG	SLC46A2	0.005	0.913
17AAG	SLC46A3	0.02	0.663
17AAG	SLC47A1	0.017	0.71
17AAG	SLC47A2	0.041	0.377
17AAG	SLC48A1	-0.041	0.373
17AAG	SLC49A1	0.015	0.74
17AAG	SLC49A2	0.023	0.621
17AAG	SLC49A3	0.027	0.559
17AAG	SLC49A4	0.096	0.0368
17AAG	SLC53A1	0.12	0.00719
17AAG	SLC55A1	-0.034	0.457
17AAG	SLC55A2	0.024	0.61
17AAG	SLC55A3	-0.026	0.57
17AAG	SLC56A1	0.048	0.295
17AAG	SLC56A2	-0.0069	0.882
17AAG	SLC56A3	0.0097	0.833
17AAG	SLC56A4	-0.085	0.0652
17AAG	SLC56A5	0.068	0.142
17AAG	SLC57A1	-0.022	0.631
17AAG	SLC57A2	-0.054	0.239
17AAG	SLC57A3	-0.11	0.017
17AAG	SLC57A4	-0.091	0.0499
17AAG	SLC57A5	0.0053	0.909
17AAG	SLC57A6	-0.052	0.26
17AAG	SLC58A1	0.023	0.615
17AAG	SLC58A2	0.12	0.00952
17AAG	SLC59A1	0.053	0.252
17AAG	SLC59A2	-0.014	0.762
17AAG	SLC60A1	-0.04	0.391
17AAG	SLC61A1	0.011	0.815
17AAG	SLC62A1	0.012	0.787
17AAG	SLC63A1	0.21	6.87e-06
17AAG	SLC63A2	-0.016	0.73
17AAG	SLC63A3	-0.034	0.464
17AAG	SLC64A1	0.029	0.532
17AAG	SLC65A1	0.0077	0.867
17AAG	SLC65A2	-0.0023	0.961
17AAG	SLC9B1	0.022	0.642
17AAG	SLC9B2	-0.012	0.801
17AAG	SLC9C1	-0.03	0.523
17AAG	SLC9C2	0.076	0.1
17AAG	SLC18B1	-0.039	0.396
17AAG	SLC25A47	0.18	9.24e-05
17AAG	SLC25A51	-0.0085	0.854
17AAG	SLC25A52	-0.014	0.768
17AAG	SLC25A53	0.035	0.449
17AAG	SLC35F6	0.14	0.00224
17AAG	SLC35G1	-0.051	0.266
17AAG	SLC35G2	-0.015	0.741
17AAG	SLC35G3	-0.0089	0.847
17AAG	SLC35G5	0.048	0.303
17AAG	SLC35G6	0.14	0.00289
17AAG	SLC50A1	-0.052	0.264
17AAG	SLC51A	-0.025	0.586
17AAG	SLC51B	-0.034	0.457
AEW541	SLC1A1	0.064	0.163
AEW541	SLC1A2	-0.0045	0.923
AEW541	SLC1A3	0.079	0.0882
AEW541	SLC1A4	-0.16	0.000439
AEW541	SLC1A5	-0.1	0.0308
AEW541	SLC1A6	-0.025	0.595
AEW541	SLC1A7	-0.034	0.456
AEW541	SLC2A1	0.0013	0.978
AEW541	SLC2A2	0.019	0.689
AEW541	SLC2A3	0.016	0.723
AEW541	SLC2A4	-0.035	0.443
AEW541	SLC2A5	-0.029	0.53
AEW541	SLC2A6	0.16	0.00061
AEW541	SLC2A7	-0.058	0.211
AEW541	SLC2A8	-0.049	0.287
AEW541	SLC2A9	-0.051	0.271
AEW541	SLC2A10	0.072	0.118
AEW541	SLC2A11	-0.0089	0.847
AEW541	SLC2A12	-0.015	0.744
AEW541	SLC2A13	0.002	0.966
AEW541	SLC2A14	-0.038	0.414
AEW541	SLC3A1	0.061	0.19
AEW541	SLC3A2	-0.083	0.0725
AEW541	SLC4A1	0.033	0.477
AEW541	SLC4A2	0.044	0.345
AEW541	SLC4A3	0.093	0.0444
AEW541	SLC4A4	0.068	0.139
AEW541	SLC4A5	-0.043	0.354
AEW541	SLC4A7	0.11	0.0205
AEW541	SLC4A8	-0.078	0.09
AEW541	SLC4A9	0.072	0.117
AEW541	SLC4A10	0.012	0.803
AEW541	SLC4A11	0.095	0.0403
AEW541	SLC5A1	-0.029	0.533
AEW541	SLC5A2	-0.012	0.794
AEW541	SLC5A4	-0.011	0.806
AEW541	SLC5A5	0.025	0.588
AEW541	SLC5A6	-0.072	0.118
AEW541	SLC5A7	-0.11	0.0154
AEW541	SLC5A8	-0.072	0.118
AEW541	SLC5A9	-0.089	0.0536
AEW541	SLC5A10	-0.034	0.461
AEW541	SLC5A11	-0.087	0.0608
AEW541	SLC5A12	-0.11	0.0132
AEW541	SLC6A1	0.04	0.389
AEW541	SLC6A2	-0.083	0.073
AEW541	SLC6A3	0.022	0.634
AEW541	SLC6A4	-0.072	0.121
AEW541	SLC6A5	-0.075	0.104
AEW541	SLC6A6	0.041	0.373
AEW541	SLC6A7	-0.1	0.0275
AEW541	SLC6A8	0.034	0.458
AEW541	SLC6A9	-0.031	0.5
AEW541	SLC6A11	-0.0079	0.864
AEW541	SLC6A12	0.0008	0.986
AEW541	SLC6A13	-0.04	0.385
AEW541	SLC6A14	0.033	0.469
AEW541	SLC6A15	-0.069	0.137
AEW541	SLC6A16	-0.023	0.622
AEW541	SLC6A17	-0.04	0.385
AEW541	SLC6A18	-0.14	0.00168
AEW541	SLC6A19	-0.1	0.0303
AEW541	SLC6A20	-0.061	0.188
AEW541	SLC7A1	-0.089	0.0542
AEW541	SLC7A2	-0.14	0.00262
AEW541	SLC7A3	-0.076	0.1
AEW541	SLC7A4	-0.057	0.214
AEW541	SLC7A5	-0.07	0.129
AEW541	SLC7A5P1	0.059	0.2
AEW541	SLC7A6	-0.092	0.0472
AEW541	SLC7A7	0.0073	0.875
AEW541	SLC7A8	-0.11	0.0182
AEW541	SLC7A9	-0.11	0.0135
AEW541	SLC7A10	0.0078	0.866
AEW541	SLC7A11	0.03	0.51
AEW541	SLC7A13	0.071	0.124
AEW541	SLC7A14	-0.061	0.183
AEW541	SLC8A1	0.026	0.568
AEW541	SLC8A2	-0.0093	0.84
AEW541	SLC8A3	-0.073	0.114
AEW541	SLC9A1	0.08	0.0823
AEW541	SLC9A2	0.079	0.089
AEW541	SLC9A3	-0.077	0.0972
AEW541	SLC9A4	0.054	0.241
AEW541	SLC9A5	0.05	0.28
AEW541	SLC9A6	0.089	0.0526
AEW541	SLC9A7	0.18	0.00012
AEW541	SLC9A8	-0.053	0.254
AEW541	SLC9A9	-0.13	0.00561
AEW541	SLC10A1	0.056	0.228
AEW541	SLC10A2	0.041	0.381
AEW541	SLC10A3	0.063	0.175
AEW541	SLC10A4	-0.058	0.207
AEW541	SLC10A5	0.007	0.879
AEW541	SLC10A6	-0.038	0.413
AEW541	SLC10A7	-0.21	5.15e-06
AEW541	SLC11A1	-0.02	0.66
AEW541	SLC11A2	-0.013	0.771
AEW541	SLC12A1	0.039	0.393
AEW541	SLC12A2	-0.079	0.0878
AEW541	SLC12A3	0.061	0.188
AEW541	SLC12A4	0.052	0.256
AEW541	SLC12A5	0.00085	0.985
AEW541	SLC12A6	-0.05	0.281
AEW541	SLC12A7	-0.048	0.296
AEW541	SLC12A8	0.11	0.0165
AEW541	SLC12A9	-0.039	0.403
AEW541	SLC13A1	-0.081	0.0782
AEW541	SLC13A2	0.06	0.197
AEW541	SLC13A3	-0.037	0.419
AEW541	SLC13A4	0.051	0.274
AEW541	SLC13A5	-0.052	0.258
AEW541	SLC14A1_UT-B1	0.1	0.0308
AEW541	SLC14A2_UT-A1	0.033	0.478
AEW541	SLC15A1	-0.029	0.531
AEW541	SLC15A2	-0.049	0.285
AEW541	SLC15A3	0.016	0.731
AEW541	SLC15A4	-0.014	0.77
AEW541	SLC16A1	0.015	0.749
AEW541	SLC16A2	0.13	0.00454
AEW541	SLC16A3	0.092	0.0471
AEW541	SLC16A4	-0.0088	0.85
AEW541	SLC16A5	-0.001	0.983
AEW541	SLC16A6	-0.048	0.3
AEW541	SLC16A7	0.036	0.435
AEW541	SLC16A8	0.035	0.455
AEW541	SLC16A9	0.026	0.57
AEW541	SLC16A10	-0.18	0.000101
AEW541	SLC16A11	-0.095	0.0405
AEW541	SLC16A12	0.016	0.727
AEW541	SLC16A13	0.013	0.777
AEW541	SLC16A14	-0.085	0.0647
AEW541	SLC17A1	0.054	0.245
AEW541	SLC17A2	-0.035	0.45
AEW541	SLC17A3	0.042	0.359
AEW541	SLC17A4	-0.046	0.325
AEW541	SLC17A5	0.013	0.772
AEW541	SLC17A6	0.033	0.471
AEW541	SLC17A7	0.022	0.631
AEW541	SLC17A8	-0.036	0.431
AEW541	SLC17A9	-0.12	0.00982
AEW541	SLC18A1	-0.1	0.0291
AEW541	SLC18A2	0.00079	0.986
AEW541	SLC18A3	-0.059	0.203
AEW541	SLC19A1	-0.12	0.0119
AEW541	SLC19A2	-0.087	0.0594
AEW541	SLC19A3	-0.074	0.109
AEW541	SLC20A1	0.041	0.378
AEW541	SLC20A2	-0.024	0.61
AEW541	SLCO2A1	-0.0049	0.915
AEW541	SLCO4A1	0.039	0.394
AEW541	SLCO5A1	-0.088	0.056
AEW541	SLCO3A1	-0.095	0.04
AEW541	SLCO6A1	-0.0082	0.859
AEW541	SLCO1A2	-0.071	0.124
AEW541	SLCO2B1	-0.11	0.022
AEW541	SLCO1B1	-0.01	0.825
AEW541	SLCO1B3	0.045	0.335
AEW541	SLCO4C1	-0.0011	0.981
AEW541	SLCO1C1	-0.033	0.477
AEW541	SLC22A1	0.099	0.0319
AEW541	SLC22A2	0.087	0.059
AEW541	SLC22A3	0.024	0.6
AEW541	SLC22A4	0.076	0.0991
AEW541	SLC22A5	0.092	0.0472
AEW541	SLC22A6	0.033	0.473
AEW541	SLC22A7	-0.066	0.155
AEW541	SLC22A8	-0.0096	0.836
AEW541	SLC22A9	-0.14	0.00195
AEW541	SLC22A10	-0.14	0.00173
AEW541	SLC22A11	-0.12	0.0112
AEW541	SLC22A12	-0.071	0.124
AEW541	SLC22A13	-0.00024	0.996
AEW541	SLC22A14	0.061	0.184
AEW541	SLC22A15	-0.013	0.781
AEW541	SLC22A16	-0.025	0.583
Paclitaxel	SLC22A17	-0.031	0.496
AEW541	SLC22A18	0.0083	0.858
AEW541	SLC22A20	-0.032	0.494
AEW541	SLC22A23	0.015	0.747
AEW541	SLC22A24	-0.065	0.161
AEW541	SLC22A25	-0.066	0.151
AEW541	SLC22A32	0.012	0.798
AEW541	SLC22B1	0.0086	0.852
AEW541	SLC22B2	-0.0051	0.912
AEW541	SLC22B3	-0.11	0.0144
AEW541	SLC22B4	-0.11	0.0141
AEW541	SLC22B5	0.01	0.827
AEW541	SLC23A1	-0.01	0.822
AEW541	SLC23A2	-0.059	0.201
AEW541	SLC23A3	0.025	0.59
AEW541	SLC24A1	-0.016	0.733
AEW541	SLC24A2	-0.033	0.474
AEW541	SLC24A3	-0.047	0.314
AEW541	SLC24A4	0.046	0.317
AEW541	SLC24A5	-0.025	0.584
AEW541	SLC25A1	-0.0087	0.851
AEW541	SLC25A2	0.0096	0.836
AEW541	SLC25A3	-0.024	0.608
AEW541	SLC25A4	-0.074	0.111
AEW541	SLC25A5	-0.002	0.966
AEW541	SLC25A6	-0.066	0.15
AEW541	SLC25A7	0.067	0.145
AEW541	SLC25A8	-0.062	0.182
AEW541	SLC25A9	0.016	0.736
AEW541	SLC25A10	-0.028	0.548
AEW541	SLC25A11	-0.037	0.425
AEW541	SLC25A12	0.057	0.22
AEW541	SLC25A13	-0.092	0.0452
AEW541	SLC25A14	-0.013	0.771
AEW541	SLC25A15	-0.061	0.186
AEW541	SLC25A16	-0.025	0.586
AEW541	SLC25A17	-0.018	0.691
AEW541	SLC25A18	-0.022	0.63
AEW541	SLC25A19	-0.057	0.22
AEW541	SLC25A20	-0.14	0.00317
AEW541	SLC25A21	0.029	0.534
AEW541	SLC25A22	0.071	0.123
AEW541	SLC25A23	0.04	0.381
AEW541	SLC25A24	0.051	0.27
AEW541	SLC25A25	-0.046	0.324
AEW541	SLC25A26	-0.064	0.165
AEW541	SLC25A27	-0.071	0.122
AEW541	SLC25A28	0.032	0.49
AEW541	SLC25A29	0.081	0.0792
AEW541	SLC25A30	0.083	0.0729
AEW541	SLC25A31	-0.026	0.57
AEW541	SLC25A32	-0.03	0.513
AEW541	SLC25A33	-0.13	0.00362
AEW541	SLC25A34	0.033	0.48
AEW541	SLC25A35	0.036	0.44
AEW541	SLC25A36	-0.079	0.0866
AEW541	SLC25A37	0.11	0.0149
AEW541	SLC25A38	-0.063	0.176
AEW541	SLC25A39	0.0031	0.947
AEW541	SLC25A40	-0.058	0.213
AEW541	SLC25A41	-0.038	0.406
AEW541	SLC25A42	-0.19	4.56e-05
AEW541	SLC25A43	0.1	0.0267
AEW541	SLC25A44	-0.11	0.0217
AEW541	SLC25A45	-0.12	0.00808
AEW541	SLC25A46	-0.035	0.45
AEW541	SLC25A49	0.15	0.00148
AEW541	SLC25A50	-0.021	0.643
AEW541	SLC26A1	-0.047	0.308
AEW541	SLC26A2	-0.025	0.596
AEW541	SLC26A3	-0.098	0.0342
AEW541	SLC26A4	0.025	0.587
AEW541	SLC26A5	-0.032	0.493
AEW541	SLC26A6	-0.00081	0.986
AEW541	SLC26A7	-0.031	0.497
AEW541	SLC26A8	-0.047	0.309
AEW541	SLC26A9	-0.055	0.233
AEW541	SLC26A10	-0.085	0.0658
AEW541	SLC26A11	0.051	0.273
AEW541	SLC27A1	0.069	0.135
AEW541	SLC27A2	-0.061	0.185
AEW541	SLC27A3	-0.059	0.2
AEW541	SLC27A4	-0.02	0.666
AEW541	SLC27A5	-0.078	0.0908
AEW541	SLC27A6	0.029	0.527
AEW541	SLC28A1	-0.014	0.763
AEW541	SLC28A2	0.02	0.658
AEW541	SLC28A3	-0.035	0.444
AEW541	SLC29A1	-0.086	0.0633
AEW541	SLC29A2	-0.047	0.314
AEW541	SLC29A3	-0.036	0.437
AEW541	SLC29A4	-0.091	0.0487
AEW541	SLC30A1	0.0083	0.858
AEW541	SLC30A2	0.032	0.486
AEW541	SLC30A3	-0.03	0.518
AEW541	SLC30A4	0.045	0.325
AEW541	SLC30A5	-0.097	0.0362
AEW541	SLC30A6	-0.072	0.12
AEW541	SLC30A7	-0.012	0.791
AEW541	SLC30A8	0.041	0.374
AEW541	SLC30A9	0.049	0.29
AEW541	SLC30A10	-0.1	0.0242
AEW541	SLC31A1	-0.068	0.144
AEW541	SLC31A2	0.048	0.296
AEW541	SLC32A1	0.048	0.304
AEW541	SLC33A1	-0.095	0.0405
AEW541	SLC33A2	-0.013	0.786
AEW541	SLC34A1	0.063	0.173
AEW541	SLC34A2	0.11	0.018
AEW541	SLC34A3	0.033	0.47
AEW541	SLC35A1	0.011	0.812
AEW541	SLC35A2	0.072	0.117
AEW541	SLC35A3	0.02	0.672
AEW541	SLC35A4	-0.047	0.313
AEW541	SLC35A5	-0.035	0.447
AEW541	SLC35B1	-0.064	0.167
AEW541	SLC35B2	0.026	0.572
AEW541	SLC35B3	0.031	0.499
AEW541	SLC35B4	-0.1	0.0296
AEW541	SLC35C1	0.026	0.571
AEW541	SLC35C2	-0.12	0.00847
AEW541	SLC35D1	-0.073	0.116
AEW541	SLC35D2	-0.015	0.751
AEW541	SLC35D3	-0.036	0.436
AEW541	SLC35E1	-0.0037	0.936
AEW541	SLC35E2	-0.15	0.00123
AEW541	SLC35E3	-0.035	0.447
AEW541	SLC35E4	0.13	0.00524
AEW541	SLC35F1	-0.083	0.0729
AEW541	SLC35F2	0.038	0.409
AEW541	SLC35F3	-0.049	0.288
AEW541	SLC35F4	0.026	0.573
AEW541	SLC35F5	0.099	0.0314
AEW541	SLC36A1	-0.0047	0.919
AEW541	SLC36A2	0.054	0.24
AEW541	SLC36A3	-0.084	0.0684
AEW541	SLC36A4	0.021	0.649
AEW541	SLC37A1	-0.041	0.374
AEW541	SLC37A2	-0.031	0.503
AEW541	SLC37A3	0.034	0.463
AEW541	SLC37A4	-0.13	0.00583
AEW541	SLC38A1	-0.051	0.266
AEW541	SLC38A2	0.028	0.547
AEW541	SLC38A3	-0.075	0.104
AEW541	SLC38A4	-0.056	0.226
AEW541	SLC38A5	-0.23	7.17e-07
AEW541	SLC38A6	0.014	0.761
AEW541	SLC38A7	-0.022	0.632
AEW541	SLC38A8	0.012	0.801
AEW541	SLC38A9	-0.15	0.00118
AEW541	SLC38A10	-0.057	0.216
AEW541	SLC38A11	-0.022	0.641
AEW541	SLC39A1	0.08	0.0817
AEW541	SLC39A2	0.024	0.6
AEW541	SLC39A3	-0.029	0.527
AEW541	SLC39A4	0.019	0.678
AEW541	SLC39A5	-0.079	0.0886
AEW541	SLC39A6	-0.15	0.00118
AEW541	SLC39A7	0.056	0.226
AEW541	SLC39A8	0.007	0.879
AEW541	SLC39A9	0.053	0.255
AEW541	SLC39A10	0.025	0.588
AEW541	SLC39A11	-0.012	0.789
AEW541	SLC39A12	0.0053	0.909
AEW541	SLC39A13	0.13	0.006
AEW541	SLC39A14	-0.028	0.541
AEW541	SLC40A1	-0.081	0.0793
AEW541	SLC41A1	0.11	0.0179
AEW541	SLC41A2	0.13	0.00385
AEW541	SLC41A3	-0.075	0.105
AEW541	SLC43A1	-0.22	1.56e-06
AEW541	SLC43A2	-0.064	0.167
AEW541	SLC43A3	0.035	0.454
AEW541	SLC44A1	-0.17	0.000177
AEW541	SLC44A2	0.034	0.462
AEW541	SLC44A3	-0.014	0.757
AEW541	SLC44A4	-0.035	0.45
AEW541	SLC44A5	-0.12	0.0101
AEW541	SLC45A1	0.0034	0.941
AEW541	SLC45A2	-0.026	0.577
AEW541	SLC45A3	-0.017	0.719
AEW541	SLC45A4	-0.028	0.548
AEW541	SLC46A1	-0.021	0.645
AEW541	SLC46A2	-0.028	0.544
AEW541	SLC46A3	-0.021	0.652
AEW541	SLC47A1	-0.084	0.0702
AEW541	SLC47A2	0.053	0.249
AEW541	SLC48A1	0.074	0.107
AEW541	SLC49A1	-0.018	0.7
AEW541	SLC49A2	-0.026	0.569
AEW541	SLC49A3	0.095	0.039
AEW541	SLC49A4	0.11	0.0225
AEW541	SLC53A1	0.061	0.188
AEW541	SLC55A1	-0.098	0.0335
AEW541	SLC55A2	0.13	0.00466
AEW541	SLC55A3	-0.17	0.000198
AEW541	SLC56A1	-0.021	0.65
AEW541	SLC56A2	0.03	0.511
AEW541	SLC56A3	0.075	0.106
AEW541	SLC56A4	-0.2	1.55e-05
AEW541	SLC56A5	-0.045	0.326
AEW541	SLC57A1	0.017	0.712
AEW541	SLC57A2	-0.0095	0.837
AEW541	SLC57A3	-0.00017	0.997
AEW541	SLC57A4	-0.025	0.586
AEW541	SLC57A5	-0.0059	0.898
AEW541	SLC57A6	0.0053	0.908
AEW541	SLC58A1	0.086	0.0617
AEW541	SLC58A2	0.11	0.0158
AEW541	SLC59A1	0.067	0.149
AEW541	SLC59A2	0.0016	0.973
AEW541	SLC60A1	0.013	0.775
AEW541	SLC61A1	-0.008	0.863
AEW541	SLC62A1	-0.051	0.273
AEW541	SLC63A1	-0.0016	0.973
AEW541	SLC63A2	0.01	0.824
AEW541	SLC63A3	-0.062	0.182
AEW541	SLC64A1	0.11	0.0188
AEW541	SLC65A1	0.14	0.00262
AEW541	SLC65A2	-0.0063	0.892
AEW541	SLC9B1	-0.096	0.0384
AEW541	SLC9B2	-0.012	0.788
AEW541	SLC9C1	-0.02	0.663
AEW541	SLC9C2	0.014	0.755
AEW541	SLC18B1	-0.13	0.00662
AEW541	SLC25A47	-0.042	0.367
AEW541	SLC25A51	0.073	0.114
AEW541	SLC25A52	0.0065	0.888
AEW541	SLC25A53	-0.053	0.252
AEW541	SLC35F6	0.1	0.023
AEW541	SLC35G1	-0.065	0.156
AEW541	SLC35G2	0.12	0.0076
AEW541	SLC35G3	-0.025	0.583
AEW541	SLC35G5	0.01	0.826
AEW541	SLC35G6	0.048	0.304
AEW541	SLC50A1	-0.0018	0.97
AEW541	SLC51A	-0.034	0.466
AEW541	SLC51B	0.008	0.862
AZD0530	SLC1A1	-0.17	0.000153
AZD0530	SLC1A2	0.035	0.446
AZD0530	SLC1A3	-0.00016	0.997
AZD0530	SLC1A4	0.16	0.000541
AZD0530	SLC1A5	-0.0088	0.849
AZD0530	SLC1A6	0.003	0.948
AZD0530	SLC1A7	0.023	0.625
AZD0530	SLC2A1	-0.068	0.141
AZD0530	SLC2A2	-0.076	0.0998
AZD0530	SLC2A3	-0.021	0.643
AZD0530	SLC2A4	0.0017	0.971
AZD0530	SLC2A5	-0.042	0.364
AZD0530	SLC2A6	-0.065	0.159
AZD0530	SLC2A7	0.03	0.52
AZD0530	SLC2A8	0.0017	0.971
AZD0530	SLC2A9	-0.13	0.00534
AZD0530	SLC2A10	-0.0063	0.892
AZD0530	SLC2A11	0.032	0.495
AZD0530	SLC2A12	0.024	0.601
AZD0530	SLC2A13	-0.041	0.372
AZD0530	SLC2A14	-0.075	0.103
AZD0530	SLC3A1	-0.19	3.72e-05
AZD0530	SLC3A2	-0.043	0.349
AZD0530	SLC4A1	-0.13	0.00508
AZD0530	SLC4A2	0.13	0.00617
AZD0530	SLC4A3	0.053	0.25
AZD0530	SLC4A4	-0.092	0.0458
AZD0530	SLC4A5	-0.0052	0.91
AZD0530	SLC4A7	0.056	0.222
AZD0530	SLC4A8	0.084	0.0701
AZD0530	SLC4A9	0.013	0.774
AZD0530	SLC4A10	0.025	0.593
AZD0530	SLC4A11	-0.041	0.371
AZD0530	SLC5A1	-0.024	0.597
AZD0530	SLC5A2	0.027	0.558
AZD0530	SLC5A4	0.085	0.0649
AZD0530	SLC5A5	0.05	0.278
AZD0530	SLC5A6	0.041	0.376
AZD0530	SLC5A7	0.026	0.569
AZD0530	SLC5A8	0.032	0.484
AZD0530	SLC5A9	-0.015	0.748
AZD0530	SLC5A10	0.026	0.578
AZD0530	SLC5A11	-0.019	0.685
AZD0530	SLC5A12	0.046	0.319
AZD0530	SLC6A1	0.048	0.295
AZD0530	SLC6A2	0.04	0.39
AZD0530	SLC6A3	0.0021	0.964
AZD0530	SLC6A4	-0.043	0.347
AZD0530	SLC6A5	0.071	0.123
AZD0530	SLC6A6	-0.042	0.362
AZD0530	SLC6A7	0.0027	0.954
AZD0530	SLC6A8	0.092	0.047
AZD0530	SLC6A9	0.024	0.611
AZD0530	SLC6A11	-0.097	0.0348
AZD0530	SLC6A12	-0.033	0.479
AZD0530	SLC6A13	-0.09	0.0514
AZD0530	SLC6A14	-0.12	0.00957
AZD0530	SLC6A15	0.065	0.158
AZD0530	SLC6A16	0.016	0.731
AZD0530	SLC6A17	0.051	0.271
AZD0530	SLC6A18	0.058	0.21
AZD0530	SLC6A19	-0.089	0.0524
AZD0530	SLC6A20	-0.0037	0.935
AZD0530	SLC7A1	0.07	0.129
AZD0530	SLC7A2	0.036	0.436
AZD0530	SLC7A3	0.064	0.165
AZD0530	SLC7A4	0.042	0.367
AZD0530	SLC7A5	-0.037	0.422
AZD0530	SLC7A5P1	0.041	0.377
AZD0530	SLC7A6	0.0036	0.938
AZD0530	SLC7A7	-0.0063	0.891
AZD0530	SLC7A8	-0.05	0.28
AZD0530	SLC7A9	-0.061	0.185
AZD0530	SLC7A10	0.033	0.481
AZD0530	SLC7A11	-0.017	0.719
AZD0530	SLC7A13	-0.11	0.0223
AZD0530	SLC7A14	0.057	0.219
AZD0530	SLC8A1	0.065	0.157
AZD0530	SLC8A2	0.058	0.206
AZD0530	SLC8A3	0.075	0.104
AZD0530	SLC9A1	-0.018	0.703
AZD0530	SLC9A2	-0.077	0.0937
AZD0530	SLC9A3	0.037	0.417
AZD0530	SLC9A4	0.032	0.488
AZD0530	SLC9A5	0.069	0.138
AZD0530	SLC9A6	0.07	0.132
AZD0530	SLC9A7	-0.034	0.466
AZD0530	SLC9A8	0.034	0.459
AZD0530	SLC9A9	0.066	0.155
AZD0530	SLC10A1	-0.038	0.407
AZD0530	SLC10A2	0.026	0.566
AZD0530	SLC10A3	-0.032	0.49
AZD0530	SLC10A4	0.013	0.778
AZD0530	SLC10A5	-0.026	0.576
AZD0530	SLC10A6	-0.073	0.115
AZD0530	SLC10A7	-0.023	0.621
AZD0530	SLC11A1	-0.0064	0.889
AZD0530	SLC11A2	0.064	0.162
AZD0530	SLC12A1	0.032	0.486
AZD0530	SLC12A2	-0.014	0.754
AZD0530	SLC12A3	-0.012	0.798
AZD0530	SLC12A4	0.05	0.279
AZD0530	SLC12A5	0.009	0.846
AZD0530	SLC12A6	-0.098	0.0343
AZD0530	SLC12A7	-0.039	0.4
AZD0530	SLC12A8	-0.038	0.411
AZD0530	SLC12A9	-0.012	0.796
AZD0530	SLC13A1	0.036	0.437
AZD0530	SLC13A2	-0.054	0.244
AZD0530	SLC13A3	0.056	0.224
AZD0530	SLC13A4	0.031	0.505
AZD0530	SLC13A5	0.029	0.525
AZD0530	SLC14A1_UT-B1	0.069	0.133
AZD0530	SLC14A2_UT-A1	-0.0036	0.938
AZD0530	SLC15A1	-0.088	0.0551
AZD0530	SLC15A2	-0.14	0.00321
AZD0530	SLC15A3	-0.068	0.142
AZD0530	SLC15A4	-0.0093	0.84
AZD0530	SLC16A1	0.029	0.53
AZD0530	SLC16A2	0.06	0.194
AZD0530	SLC16A3	-0.011	0.817
AZD0530	SLC16A4	-0.04	0.384
AZD0530	SLC16A5	-0.12	0.00891
AZD0530	SLC16A6	0.07	0.127
AZD0530	SLC16A7	-0.023	0.616
AZD0530	SLC16A8	0.041	0.378
AZD0530	SLC16A9	-0.2	1.25e-05
AZD0530	SLC16A10	-0.04	0.386
AZD0530	SLC16A11	0.019	0.686
AZD0530	SLC16A12	-0.016	0.733
AZD0530	SLC16A13	-0.051	0.266
AZD0530	SLC16A14	-0.053	0.248
AZD0530	SLC17A1	-0.086	0.0619
AZD0530	SLC17A2	0.034	0.466
AZD0530	SLC17A3	0.0014	0.975
AZD0530	SLC17A4	-0.031	0.497
AZD0530	SLC17A5	-0.046	0.323
AZD0530	SLC17A6	0.054	0.245
AZD0530	SLC17A7	0.035	0.453
AZD0530	SLC17A8	-0.056	0.223
AZD0530	SLC17A9	0.03	0.513
AZD0530	SLC18A1	0.069	0.136
AZD0530	SLC18A2	-0.022	0.627
AZD0530	SLC18A3	0.053	0.249
AZD0530	SLC19A1	-0.02	0.658
AZD0530	SLC19A2	0.061	0.186
AZD0530	SLC19A3	-0.068	0.14
AZD0530	SLC20A1	0.1	0.0263
AZD0530	SLC20A2	-0.14	0.00241
AZD0530	SLCO2A1	-0.075	0.106
AZD0530	SLCO4A1	-0.0055	0.904
AZD0530	SLCO5A1	0.063	0.169
AZD0530	SLCO3A1	-0.019	0.678
AZD0530	SLCO6A1	0.042	0.362
AZD0530	SLCO1A2	-0.02	0.661
AZD0530	SLCO2B1	0.012	0.792
AZD0530	SLCO1B1	-0.035	0.445
AZD0530	SLCO1B3	-0.047	0.314
AZD0530	SLCO4C1	-0.039	0.403
AZD0530	SLCO1C1	0.076	0.1
AZD0530	SLC22A1	-0.0081	0.861
AZD0530	SLC22A2	-0.075	0.104
AZD0530	SLC22A3	-0.022	0.638
AZD0530	SLC22A4	0.066	0.15
AZD0530	SLC22A5	-0.013	0.78
AZD0530	SLC22A6	-0.067	0.147
AZD0530	SLC22A7	0.022	0.637
AZD0530	SLC22A8	-0.062	0.18
AZD0530	SLC22A9	-0.0022	0.962
AZD0530	SLC22A10	-0.015	0.751
AZD0530	SLC22A11	0.033	0.481
AZD0530	SLC22A12	0.025	0.592
AZD0530	SLC22A13	0.016	0.737
AZD0530	SLC22A14	-0.04	0.385
AZD0530	SLC22A15	0.016	0.732
AZD0530	SLC22A16	-0.085	0.0656
Panobinostat	SLC22A17	-0.029	0.535
AZD0530	SLC22A18	0.016	0.732
AZD0530	SLC22A20	-0.016	0.725
AZD0530	SLC22A23	0.00015	0.997
AZD0530	SLC22A24	-0.099	0.0321
AZD0530	SLC22A25	0.023	0.618
AZD0530	SLC22A32	-0.074	0.108
AZD0530	SLC22B1	0.14	0.00168
AZD0530	SLC22B2	0.038	0.405
AZD0530	SLC22B3	0.061	0.185
AZD0530	SLC22B4	0.078	0.0905
AZD0530	SLC22B5	-0.13	0.00467
AZD0530	SLC23A1	-0.0056	0.904
AZD0530	SLC23A2	0.12	0.0114
AZD0530	SLC23A3	-0.11	0.0152
AZD0530	SLC24A1	0.059	0.202
AZD0530	SLC24A2	0.032	0.491
AZD0530	SLC24A3	0.03	0.521
AZD0530	SLC24A4	0.061	0.19
AZD0530	SLC24A5	0.096	0.0367
AZD0530	SLC25A1	-0.037	0.418
AZD0530	SLC25A2	0.019	0.689
AZD0530	SLC25A3	0.014	0.758
AZD0530	SLC25A4	0.12	0.0103
AZD0530	SLC25A5	0.07	0.13
AZD0530	SLC25A6	0.12	0.0105
AZD0530	SLC25A7	0.027	0.566
AZD0530	SLC25A8	-0.024	0.601
AZD0530	SLC25A9	0.056	0.223
AZD0530	SLC25A10	-0.066	0.151
AZD0530	SLC25A11	0.18	0.000115
AZD0530	SLC25A12	0.083	0.0715
AZD0530	SLC25A13	0.041	0.37
AZD0530	SLC25A14	0.2	1.14e-05
AZD0530	SLC25A15	0.029	0.533
AZD0530	SLC25A16	-0.018	0.69
AZD0530	SLC25A17	0.011	0.805
AZD0530	SLC25A18	-0.036	0.437
AZD0530	SLC25A19	-0.034	0.46
AZD0530	SLC25A20	0.085	0.0642
AZD0530	SLC25A21	-0.092	0.0458
AZD0530	SLC25A22	0.11	0.0163
AZD0530	SLC25A23	-0.029	0.524
AZD0530	SLC25A24	-0.055	0.236
AZD0530	SLC25A25	0.087	0.059
AZD0530	SLC25A26	0.067	0.145
AZD0530	SLC25A27	-0.073	0.115
AZD0530	SLC25A28	-0.011	0.805
AZD0530	SLC25A29	0.022	0.63
AZD0530	SLC25A30	-0.016	0.737
AZD0530	SLC25A31	-0.00021	0.996
AZD0530	SLC25A32	0.12	0.00881
AZD0530	SLC25A33	0.1	0.0307
AZD0530	SLC25A34	0.061	0.185
AZD0530	SLC25A35	0.053	0.25
AZD0530	SLC25A36	0.058	0.213
AZD0530	SLC25A37	-0.068	0.138
AZD0530	SLC25A38	0.088	0.0559
AZD0530	SLC25A39	-0.066	0.156
AZD0530	SLC25A40	0.099	0.031
AZD0530	SLC25A41	-0.079	0.0869
AZD0530	SLC25A42	-0.02	0.659
AZD0530	SLC25A43	-0.029	0.537
AZD0530	SLC25A44	0.14	0.00262
AZD0530	SLC25A45	0.078	0.0924
AZD0530	SLC25A46	0.14	0.00172
AZD0530	SLC25A49	0.1	0.0253
AZD0530	SLC25A50	0.079	0.0867
AZD0530	SLC26A1	-0.041	0.375
AZD0530	SLC26A2	0.024	0.6
AZD0530	SLC26A3	-0.046	0.324
AZD0530	SLC26A4	-0.0089	0.847
AZD0530	SLC26A5	0.014	0.768
AZD0530	SLC26A6	0.044	0.337
AZD0530	SLC26A7	0.019	0.676
AZD0530	SLC26A8	-0.072	0.117
AZD0530	SLC26A9	-0.045	0.332
AZD0530	SLC26A10	0.068	0.141
AZD0530	SLC26A11	0.018	0.693
AZD0530	SLC27A1	0.12	0.0112
AZD0530	SLC27A2	-0.13	0.00523
AZD0530	SLC27A3	0.071	0.123
AZD0530	SLC27A4	-0.048	0.302
AZD0530	SLC27A5	-0.0022	0.962
AZD0530	SLC27A6	0.016	0.731
AZD0530	SLC28A1	-0.086	0.0625
AZD0530	SLC28A2	0.033	0.48
AZD0530	SLC28A3	-0.047	0.312
AZD0530	SLC29A1	-0.018	0.699
AZD0530	SLC29A2	-0.16	0.000417
AZD0530	SLC29A3	-0.073	0.113
AZD0530	SLC29A4	0.044	0.337
AZD0530	SLC30A1	0.035	0.45
AZD0530	SLC30A2	-0.037	0.425
AZD0530	SLC30A3	0.018	0.698
AZD0530	SLC30A4	0.05	0.278
AZD0530	SLC30A5	0.12	0.00836
AZD0530	SLC30A6	-0.033	0.478
AZD0530	SLC30A7	0.03	0.513
AZD0530	SLC30A8	0.052	0.258
AZD0530	SLC30A9	0.066	0.154
AZD0530	SLC30A10	0.035	0.446
AZD0530	SLC31A1	0.088	0.0572
AZD0530	SLC31A2	-0.052	0.263
AZD0530	SLC32A1	0.039	0.404
AZD0530	SLC33A1	-0.0037	0.937
AZD0530	SLC33A2	-0.011	0.809
AZD0530	SLC34A1	-0.0077	0.868
AZD0530	SLC34A2	-0.15	0.000977
AZD0530	SLC34A3	-0.08	0.082
AZD0530	SLC35A1	0.048	0.296
AZD0530	SLC35A2	0.012	0.79
AZD0530	SLC35A3	-0.095	0.039
AZD0530	SLC35A4	0.13	0.00407
AZD0530	SLC35A5	0.16	0.000521
AZD0530	SLC35B1	-0.012	0.798
AZD0530	SLC35B2	0.079	0.0863
AZD0530	SLC35B3	-0.047	0.306
AZD0530	SLC35B4	0.23	3.08e-07
AZD0530	SLC35C1	-0.0084	0.856
AZD0530	SLC35C2	0.1	0.0307
AZD0530	SLC35D1	0.066	0.15
AZD0530	SLC35D2	-0.041	0.38
AZD0530	SLC35D3	0.061	0.187
AZD0530	SLC35E1	0.032	0.488
AZD0530	SLC35E2	0.099	0.0325
AZD0530	SLC35E3	0.078	0.0927
AZD0530	SLC35E4	0.14	0.00279
AZD0530	SLC35F1	0.12	0.0114
AZD0530	SLC35F2	-0.022	0.631
AZD0530	SLC35F3	-0.11	0.0141
AZD0530	SLC35F4	-0.01	0.827
AZD0530	SLC35F5	-0.11	0.0204
AZD0530	SLC36A1	0.049	0.289
AZD0530	SLC36A2	0.023	0.623
AZD0530	SLC36A3	0.038	0.414
AZD0530	SLC36A4	0.097	0.0353
AZD0530	SLC37A1	-0.12	0.00692
AZD0530	SLC37A2	0.024	0.597
AZD0530	SLC37A3	0.094	0.0419
AZD0530	SLC37A4	0.056	0.227
AZD0530	SLC38A1	-0.039	0.4
AZD0530	SLC38A2	0.047	0.304
AZD0530	SLC38A3	0.0068	0.884
AZD0530	SLC38A4	-0.037	0.425
AZD0530	SLC38A5	0.011	0.815
AZD0530	SLC38A6	0.094	0.0409
AZD0530	SLC38A7	0.027	0.565
AZD0530	SLC38A8	0.065	0.159
AZD0530	SLC38A9	-0.11	0.017
AZD0530	SLC38A10	-0.01	0.824
AZD0530	SLC38A11	0.057	0.221
AZD0530	SLC39A1	-0.039	0.4
AZD0530	SLC39A2	-0.096	0.0381
AZD0530	SLC39A3	0.058	0.212
AZD0530	SLC39A4	-0.14	0.00182
AZD0530	SLC39A5	-0.026	0.569
AZD0530	SLC39A6	0.078	0.09
AZD0530	SLC39A7	0.082	0.0737
AZD0530	SLC39A8	-0.022	0.635
AZD0530	SLC39A9	-0.055	0.233
AZD0530	SLC39A10	-0.045	0.326
AZD0530	SLC39A11	-0.14	0.00175
AZD0530	SLC39A12	0.063	0.171
AZD0530	SLC39A13	0.16	0.000351
AZD0530	SLC39A14	0.077	0.0941
AZD0530	SLC40A1	-0.036	0.439
AZD0530	SLC41A1	0.089	0.0527
AZD0530	SLC41A2	-0.054	0.245
AZD0530	SLC41A3	-6.9e-05	0.999
AZD0530	SLC43A1	0.021	0.657
AZD0530	SLC43A2	-0.084	0.0687
AZD0530	SLC43A3	0.056	0.226
AZD0530	SLC44A1	0.011	0.818
AZD0530	SLC44A2	-0.16	0.000441
AZD0530	SLC44A3	-0.14	0.00319
AZD0530	SLC44A4	-0.081	0.0773
AZD0530	SLC44A5	-0.044	0.34
AZD0530	SLC45A1	0.079	0.0863
AZD0530	SLC45A2	0.097	0.036
AZD0530	SLC45A3	-0.08	0.0825
AZD0530	SLC45A4	-0.053	0.254
AZD0530	SLC46A1	-0.1	0.0277
AZD0530	SLC46A2	0.021	0.652
AZD0530	SLC46A3	0.014	0.755
AZD0530	SLC47A1	0.085	0.0642
AZD0530	SLC47A2	-0.063	0.17
AZD0530	SLC48A1	-0.14	0.00261
AZD0530	SLC49A1	0.025	0.586
AZD0530	SLC49A2	-0.097	0.0359
AZD0530	SLC49A3	-0.026	0.572
AZD0530	SLC49A4	-0.1	0.0258
AZD0530	SLC53A1	-0.017	0.714
AZD0530	SLC55A1	0.061	0.187
AZD0530	SLC55A2	0.085	0.0644
AZD0530	SLC55A3	0.031	0.498
AZD0530	SLC56A1	0.15	0.000775
AZD0530	SLC56A2	0.012	0.797
AZD0530	SLC56A3	0.056	0.221
AZD0530	SLC56A4	-0.021	0.646
AZD0530	SLC56A5	0.13	0.00418
AZD0530	SLC57A1	-0.017	0.721
AZD0530	SLC57A2	0.056	0.222
AZD0530	SLC57A3	-0.16	0.000705
AZD0530	SLC57A4	-0.073	0.113
AZD0530	SLC57A5	0.087	0.0579
AZD0530	SLC57A6	-0.11	0.0216
AZD0530	SLC58A1	-0.0068	0.883
AZD0530	SLC58A2	0.028	0.543
AZD0530	SLC59A1	0.063	0.172
AZD0530	SLC59A2	-0.14	0.00188
AZD0530	SLC60A1	-0.16	0.000528
AZD0530	SLC61A1	0.058	0.211
AZD0530	SLC62A1	0.14	0.0032
AZD0530	SLC63A1	0.04	0.387
AZD0530	SLC63A2	-0.049	0.285
AZD0530	SLC63A3	0.019	0.684
AZD0530	SLC64A1	-0.029	0.524
AZD0530	SLC65A1	0.044	0.337
AZD0530	SLC65A2	-0.12	0.0112
AZD0530	SLC9B1	0.075	0.103
AZD0530	SLC9B2	0.074	0.11
AZD0530	SLC9C1	0.029	0.535
AZD0530	SLC9C2	0.073	0.111
AZD0530	SLC18B1	-0.00048	0.992
AZD0530	SLC25A47	0.027	0.564
AZD0530	SLC25A51	0.063	0.175
AZD0530	SLC25A52	0.02	0.671
AZD0530	SLC25A53	0.13	0.00622
AZD0530	SLC35F6	-0.069	0.137
AZD0530	SLC35G1	0.085	0.0655
AZD0530	SLC35G2	0.071	0.122
AZD0530	SLC35G3	0.049	0.29
AZD0530	SLC35G5	0.13	0.00482
AZD0530	SLC35G6	0.032	0.486
AZD0530	SLC50A1	-0.04	0.39
AZD0530	SLC51A	-0.04	0.39
AZD0530	SLC51B	0.0096	0.835
AZD6244	SLC1A1	-0.05	0.28
AZD6244	SLC1A2	0.032	0.495
AZD6244	SLC1A3	0.065	0.163
AZD6244	SLC1A4	-0.18	0.000106
AZD6244	SLC1A5	-0.051	0.273
AZD6244	SLC1A6	0.056	0.227
AZD6244	SLC1A7	0.0079	0.864
AZD6244	SLC2A1	-0.0098	0.832
AZD6244	SLC2A2	-0.089	0.0525
AZD6244	SLC2A3	0.0072	0.877
AZD6244	SLC2A4	-0.069	0.136
AZD6244	SLC2A5	-0.0089	0.847
AZD6244	SLC2A6	0.12	0.00755
AZD6244	SLC2A7	0.00089	0.985
AZD6244	SLC2A8	0.11	0.0167
AZD6244	SLC2A9	-0.13	0.0061
AZD6244	SLC2A10	0.077	0.0956
AZD6244	SLC2A11	0.074	0.107
AZD6244	SLC2A12	-0.022	0.636
AZD6244	SLC2A13	-0.03	0.512
AZD6244	SLC2A14	0.0039	0.933
AZD6244	SLC3A1	-0.062	0.181
AZD6244	SLC3A2	0.044	0.343
AZD6244	SLC4A1	-0.11	0.0191
AZD6244	SLC4A2	-0.11	0.0211
AZD6244	SLC4A3	-0.024	0.596
AZD6244	SLC4A4	0.062	0.182
AZD6244	SLC4A5	0.078	0.0915
AZD6244	SLC4A7	0.013	0.784
AZD6244	SLC4A8	0.11	0.0175
AZD6244	SLC4A9	0.1	0.0307
AZD6244	SLC4A10	0.041	0.373
AZD6244	SLC4A11	-0.0057	0.901
AZD6244	SLC5A1	-0.18	7.7e-05
AZD6244	SLC5A2	0.049	0.293
AZD6244	SLC5A4	-0.23	4.69e-07
AZD6244	SLC5A5	-0.044	0.345
AZD6244	SLC5A6	-0.098	0.0344
AZD6244	SLC5A7	0.034	0.461
AZD6244	SLC5A8	0.039	0.397
AZD6244	SLC5A9	-0.11	0.0178
AZD6244	SLC5A10	-0.12	0.0125
AZD6244	SLC5A11	-0.044	0.339
AZD6244	SLC5A12	0.022	0.632
AZD6244	SLC6A1	0.031	0.509
AZD6244	SLC6A2	0.068	0.141
AZD6244	SLC6A3	0.045	0.327
AZD6244	SLC6A4	-0.046	0.322
AZD6244	SLC6A5	0.046	0.317
AZD6244	SLC6A6	-0.022	0.627
AZD6244	SLC6A7	-0.11	0.0198
AZD6244	SLC6A8	-0.16	0.000744
AZD6244	SLC6A9	0.1	0.0257
AZD6244	SLC6A11	0.072	0.117
AZD6244	SLC6A12	0.022	0.639
AZD6244	SLC6A13	0.023	0.62
AZD6244	SLC6A14	0.012	0.796
AZD6244	SLC6A15	-0.12	0.0106
AZD6244	SLC6A16	0.061	0.185
AZD6244	SLC6A17	-0.12	0.00896
AZD6244	SLC6A18	-0.0075	0.871
AZD6244	SLC6A19	-0.16	0.000688
AZD6244	SLC6A20	-0.089	0.0543
AZD6244	SLC7A1	-0.0077	0.868
AZD6244	SLC7A2	-0.026	0.571
AZD6244	SLC7A3	0.07	0.131
AZD6244	SLC7A4	-0.11	0.0127
AZD6244	SLC7A5	0.0025	0.956
AZD6244	SLC7A5P1	-0.1	0.0247
AZD6244	SLC7A6	0.061	0.188
AZD6244	SLC7A7	0.0026	0.956
AZD6244	SLC7A8	-0.071	0.124
AZD6244	SLC7A9	-0.056	0.223
AZD6244	SLC7A10	0.03	0.523
AZD6244	SLC7A11	0.052	0.265
AZD6244	SLC7A13	0.067	0.148
AZD6244	SLC7A14	0.069	0.136
AZD6244	SLC8A1	0.096	0.0369
AZD6244	SLC8A2	0.055	0.23
AZD6244	SLC8A3	-0.041	0.372
AZD6244	SLC9A1	0.069	0.132
AZD6244	SLC9A2	0.07	0.132
AZD6244	SLC9A3	-0.11	0.0207
AZD6244	SLC9A4	0.078	0.092
AZD6244	SLC9A5	0.077	0.097
AZD6244	SLC9A6	0.17	0.000154
AZD6244	SLC9A7	0.13	0.00626
AZD6244	SLC9A8	-0.02	0.665
AZD6244	SLC9A9	0.12	0.00974
AZD6244	SLC10A1	-0.021	0.643
AZD6244	SLC10A2	-0.08	0.083
AZD6244	SLC10A3	0.18	6.48e-05
AZD6244	SLC10A4	0.006	0.897
AZD6244	SLC10A5	-0.045	0.332
AZD6244	SLC10A6	0.024	0.609
AZD6244	SLC10A7	-0.0036	0.937
AZD6244	SLC11A1	-0.16	0.000715
AZD6244	SLC11A2	-0.068	0.139
AZD6244	SLC12A1	0.032	0.486
AZD6244	SLC12A2	-0.2	1.41e-05
AZD6244	SLC12A3	0.045	0.33
AZD6244	SLC12A4	0.077	0.0948
AZD6244	SLC12A5	0.15	0.000875
AZD6244	SLC12A6	-0.069	0.133
AZD6244	SLC12A7	-0.13	0.00535
AZD6244	SLC12A8	0.14	0.0017
AZD6244	SLC12A9	-0.1	0.027
AZD6244	SLC13A1	0.035	0.445
AZD6244	SLC13A2	-0.012	0.796
AZD6244	SLC13A3	-0.12	0.0068
AZD6244	SLC13A4	-0.067	0.146
AZD6244	SLC13A5	-0.079	0.089
AZD6244	SLC14A1_UT-B1	0.031	0.501
AZD6244	SLC14A2_UT-A1	0.043	0.357
AZD6244	SLC15A1	-0.11	0.0179
AZD6244	SLC15A2	0.016	0.735
AZD6244	SLC15A3	0.081	0.0804
AZD6244	SLC15A4	0.051	0.267
AZD6244	SLC16A1	0.049	0.293
AZD6244	SLC16A2	0.19	2.81e-05
AZD6244	SLC16A3	-0.008	0.863
AZD6244	SLC16A4	-0.0073	0.875
AZD6244	SLC16A5	-0.082	0.0748
AZD6244	SLC16A6	-0.2	1.14e-05
AZD6244	SLC16A7	0.1	0.0243
AZD6244	SLC16A8	0.059	0.198
AZD6244	SLC16A9	0.019	0.677
AZD6244	SLC16A10	-0.071	0.126
AZD6244	SLC16A11	-0.013	0.777
AZD6244	SLC16A12	0.037	0.43
AZD6244	SLC16A13	0.061	0.189
AZD6244	SLC16A14	0.051	0.274
AZD6244	SLC17A1	0.059	0.205
AZD6244	SLC17A2	-0.06	0.191
AZD6244	SLC17A3	0.037	0.419
AZD6244	SLC17A4	-0.015	0.754
AZD6244	SLC17A5	-0.035	0.446
AZD6244	SLC17A6	-0.033	0.474
AZD6244	SLC17A7	0.051	0.274
AZD6244	SLC17A8	0.031	0.501
AZD6244	SLC17A9	-0.2	1.78e-05
AZD6244	SLC18A1	-0.0026	0.956
AZD6244	SLC18A2	-0.038	0.413
AZD6244	SLC18A3	0.081	0.0777
AZD6244	SLC19A1	-0.11	0.0173
AZD6244	SLC19A2	-0.26	8.51e-09
AZD6244	SLC19A3	-0.043	0.352
AZD6244	SLC20A1	-0.26	1.02e-08
AZD6244	SLC20A2	0.0078	0.867
AZD6244	SLCO2A1	0.046	0.319
AZD6244	SLCO4A1	-0.13	0.00623
AZD6244	SLCO5A1	-0.028	0.545
AZD6244	SLCO3A1	-0.0074	0.873
AZD6244	SLCO6A1	0.025	0.587
AZD6244	SLCO1A2	0.08	0.0824
AZD6244	SLCO2B1	-0.04	0.383
AZD6244	SLCO1B1	-0.047	0.309
AZD6244	SLCO1B3	0.0084	0.856
AZD6244	SLCO4C1	-0.015	0.754
AZD6244	SLCO1C1	0.018	0.705
AZD6244	SLC22A1	0.093	0.043
AZD6244	SLC22A2	0.058	0.208
AZD6244	SLC22A3	-0.0028	0.951
AZD6244	SLC22A4	0.015	0.754
AZD6244	SLC22A5	0.04	0.39
AZD6244	SLC22A6	0.054	0.245
AZD6244	SLC22A7	-0.089	0.0529
AZD6244	SLC22A8	0.0022	0.962
AZD6244	SLC22A9	-0.076	0.0998
AZD6244	SLC22A10	-0.029	0.536
AZD6244	SLC22A11	0.042	0.364
AZD6244	SLC22A12	0.031	0.507
AZD6244	SLC22A13	0.0084	0.856
AZD6244	SLC22A14	0.081	0.0803
AZD6244	SLC22A15	-0.089	0.0552
AZD6244	SLC22A16	-0.13	0.00449
Irinotecan	SLC22A17	-0.0045	0.938
AZD6244	SLC22A18	-0.28	4.88e-10
AZD6244	SLC22A20	-0.0054	0.908
AZD6244	SLC22A23	0.041	0.374
AZD6244	SLC22A24	-0.043	0.354
AZD6244	SLC22A25	-0.066	0.15
AZD6244	SLC22A32	-0.16	0.000367
AZD6244	SLC22B1	0.028	0.548
AZD6244	SLC22B2	-0.049	0.293
AZD6244	SLC22B3	0.061	0.188
AZD6244	SLC22B4	0.047	0.304
AZD6244	SLC22B5	-0.046	0.322
AZD6244	SLC23A1	0.091	0.0498
AZD6244	SLC23A2	-0.18	7.38e-05
AZD6244	SLC23A3	-0.11	0.0169
AZD6244	SLC24A1	-0.14	0.00261
AZD6244	SLC24A2	0.023	0.622
AZD6244	SLC24A3	0.061	0.187
AZD6244	SLC24A4	-0.057	0.217
AZD6244	SLC24A5	-0.31	4.28e-12
AZD6244	SLC25A1	0.042	0.369
AZD6244	SLC25A2	-0.033	0.475
AZD6244	SLC25A3	-0.1	0.03
AZD6244	SLC25A4	-0.072	0.118
AZD6244	SLC25A5	-0.082	0.0751
AZD6244	SLC25A6	-0.096	0.0384
AZD6244	SLC25A7	0.06	0.191
AZD6244	SLC25A8	0.098	0.0337
AZD6244	SLC25A9	0.12	0.00927
AZD6244	SLC25A10	-0.078	0.0908
AZD6244	SLC25A11	-0.056	0.224
AZD6244	SLC25A12	0.095	0.0389
AZD6244	SLC25A13	-0.15	0.000755
AZD6244	SLC25A14	0.054	0.245
AZD6244	SLC25A15	-0.19	4.51e-05
AZD6244	SLC25A16	0.036	0.432
AZD6244	SLC25A17	0.021	0.651
AZD6244	SLC25A18	0.031	0.505
AZD6244	SLC25A19	-0.027	0.555
AZD6244	SLC25A20	0.012	0.803
AZD6244	SLC25A21	0.021	0.646
AZD6244	SLC25A22	0.019	0.687
AZD6244	SLC25A23	0.088	0.0566
AZD6244	SLC25A24	0.067	0.146
AZD6244	SLC25A25	-0.11	0.0182
AZD6244	SLC25A26	-0.21	2.89e-06
AZD6244	SLC25A27	0.037	0.42
AZD6244	SLC25A28	0.091	0.0488
AZD6244	SLC25A29	0.082	0.0771
AZD6244	SLC25A30	-0.056	0.227
AZD6244	SLC25A31	-0.065	0.159
AZD6244	SLC25A32	-0.081	0.0782
AZD6244	SLC25A33	-0.017	0.705
AZD6244	SLC25A34	0.064	0.169
AZD6244	SLC25A35	0.061	0.188
AZD6244	SLC25A36	0.057	0.218
AZD6244	SLC25A37	-0.048	0.295
AZD6244	SLC25A38	0.0078	0.866
AZD6244	SLC25A39	0.021	0.643
AZD6244	SLC25A40	-0.089	0.0551
AZD6244	SLC25A41	0.074	0.111
AZD6244	SLC25A42	0.063	0.172
AZD6244	SLC25A43	0.072	0.121
AZD6244	SLC25A44	-0.03	0.52
AZD6244	SLC25A45	0.0085	0.855
AZD6244	SLC25A46	0.027	0.56
AZD6244	SLC25A49	0.18	0.000107
AZD6244	SLC25A50	-0.085	0.066
AZD6244	SLC26A1	-0.072	0.119
AZD6244	SLC26A2	-0.12	0.0113
AZD6244	SLC26A3	-0.082	0.074
AZD6244	SLC26A4	-0.0047	0.919
AZD6244	SLC26A5	0.084	0.0684
AZD6244	SLC26A6	-0.14	0.00285
AZD6244	SLC26A7	0.012	0.789
AZD6244	SLC26A8	-0.07	0.13
AZD6244	SLC26A9	-0.062	0.18
AZD6244	SLC26A10	0.054	0.241
AZD6244	SLC26A11	0.12	0.0101
AZD6244	SLC27A1	-0.22	1.42e-06
AZD6244	SLC27A2	-0.21	2.56e-06
AZD6244	SLC27A3	-0.2	1.11e-05
AZD6244	SLC27A4	-0.1	0.0274
AZD6244	SLC27A5	-0.033	0.472
AZD6244	SLC27A6	0.057	0.216
AZD6244	SLC28A1	0.017	0.708
AZD6244	SLC28A2	0.00066	0.989
AZD6244	SLC28A3	-0.19	4.12e-05
AZD6244	SLC29A1	0.048	0.296
AZD6244	SLC29A2	-0.036	0.434
AZD6244	SLC29A3	-0.037	0.427
AZD6244	SLC29A4	0.11	0.0141
AZD6244	SLC30A1	-0.094	0.0417
AZD6244	SLC30A2	0.05	0.278
AZD6244	SLC30A3	0.075	0.105
AZD6244	SLC30A4	0.21	3.37e-06
AZD6244	SLC30A5	-0.042	0.363
AZD6244	SLC30A6	0.016	0.733
AZD6244	SLC30A7	0.012	0.798
AZD6244	SLC30A8	0.027	0.563
AZD6244	SLC30A9	-0.016	0.735
AZD6244	SLC30A10	-0.14	0.00309
AZD6244	SLC31A1	-0.17	0.00016
AZD6244	SLC31A2	0.0073	0.875
AZD6244	SLC32A1	0.045	0.327
AZD6244	SLC33A1	0.035	0.445
AZD6244	SLC33A2	-0.061	0.187
AZD6244	SLC34A1	0.021	0.656
AZD6244	SLC34A2	0.12	0.0126
AZD6244	SLC34A3	-0.097	0.0365
AZD6244	SLC35A1	-0.049	0.288
AZD6244	SLC35A2	0.048	0.304
AZD6244	SLC35A3	0.055	0.238
AZD6244	SLC35A4	0.099	0.0326
AZD6244	SLC35A5	-0.0049	0.915
AZD6244	SLC35B1	0.054	0.24
AZD6244	SLC35B2	-0.16	0.00063
AZD6244	SLC35B3	0.084	0.0683
AZD6244	SLC35B4	-0.13	0.00476
AZD6244	SLC35C1	-0.039	0.401
AZD6244	SLC35C2	-0.097	0.0348
AZD6244	SLC35D1	-0.013	0.783
AZD6244	SLC35D2	-0.27	1.81e-09
AZD6244	SLC35D3	-0.08	0.0826
AZD6244	SLC35E1	0.12	0.00726
AZD6244	SLC35E2	0.057	0.219
AZD6244	SLC35E3	0.049	0.287
AZD6244	SLC35E4	-0.063	0.175
AZD6244	SLC35F1	-0.09	0.0519
AZD6244	SLC35F2	0.071	0.126
AZD6244	SLC35F3	0.016	0.732
AZD6244	SLC35F4	0.059	0.201
AZD6244	SLC35F5	0.15	0.00135
AZD6244	SLC36A1	-0.017	0.719
AZD6244	SLC36A2	0.061	0.187
AZD6244	SLC36A3	-0.057	0.221
AZD6244	SLC36A4	0.091	0.049
AZD6244	SLC37A1	-0.074	0.108
AZD6244	SLC37A2	-0.086	0.0627
AZD6244	SLC37A3	-0.081	0.0797
AZD6244	SLC37A4	-0.078	0.0931
AZD6244	SLC38A1	0.19	2.66e-05
AZD6244	SLC38A2	0.071	0.125
AZD6244	SLC38A3	-0.053	0.252
AZD6244	SLC38A4	-0.06	0.194
AZD6244	SLC38A5	-0.084	0.0696
AZD6244	SLC38A6	-0.079	0.0873
AZD6244	SLC38A7	-0.026	0.575
AZD6244	SLC38A8	-0.063	0.174
AZD6244	SLC38A9	0.035	0.448
AZD6244	SLC38A10	-0.13	0.00635
AZD6244	SLC38A11	-0.052	0.261
AZD6244	SLC39A1	0.072	0.118
AZD6244	SLC39A2	-0.034	0.464
AZD6244	SLC39A3	-0.17	0.000247
AZD6244	SLC39A4	-0.096	0.0384
AZD6244	SLC39A5	-0.19	3.96e-05
AZD6244	SLC39A6	-0.017	0.715
AZD6244	SLC39A7	0.092	0.0457
AZD6244	SLC39A8	0.041	0.377
AZD6244	SLC39A9	0.082	0.0757
AZD6244	SLC39A10	-0.074	0.107
AZD6244	SLC39A11	-0.1	0.0231
AZD6244	SLC39A12	-0.14	0.00265
AZD6244	SLC39A13	0.12	0.00903
AZD6244	SLC39A14	-0.082	0.0772
AZD6244	SLC40A1	-0.039	0.401
AZD6244	SLC41A1	0.14	0.00292
AZD6244	SLC41A2	0.18	7e-05
AZD6244	SLC41A3	-0.12	0.00877
AZD6244	SLC43A1	-0.17	0.000139
AZD6244	SLC43A2	0.026	0.574
AZD6244	SLC43A3	-0.25	6.11e-08
AZD6244	SLC44A1	-0.11	0.0195
AZD6244	SLC44A2	0.11	0.0162
AZD6244	SLC44A3	-0.11	0.0189
AZD6244	SLC44A4	-0.16	0.000337
AZD6244	SLC44A5	-0.045	0.334
AZD6244	SLC45A1	-0.014	0.756
AZD6244	SLC45A2	-0.3	3.87e-11
AZD6244	SLC45A3	-0.19	3.62e-05
AZD6244	SLC45A4	-0.11	0.0163
AZD6244	SLC46A1	0.041	0.375
AZD6244	SLC46A2	-0.057	0.217
AZD6244	SLC46A3	0.078	0.0918
AZD6244	SLC47A1	-0.0033	0.944
AZD6244	SLC47A2	0.098	0.0328
AZD6244	SLC48A1	0.085	0.0662
AZD6244	SLC49A1	-0.0018	0.969
AZD6244	SLC49A2	0.0044	0.923
AZD6244	SLC49A3	0.00024	0.996
AZD6244	SLC49A4	-0.018	0.694
AZD6244	SLC53A1	0.086	0.0612
AZD6244	SLC55A1	0.022	0.633
AZD6244	SLC55A2	0.12	0.00892
AZD6244	SLC55A3	-0.058	0.211
AZD6244	SLC56A1	0.019	0.675
AZD6244	SLC56A2	0.047	0.313
AZD6244	SLC56A3	-0.22	1.59e-06
AZD6244	SLC56A4	-0.13	0.00616
AZD6244	SLC56A5	0.035	0.453
AZD6244	SLC57A1	0.063	0.17
AZD6244	SLC57A2	-0.053	0.254
AZD6244	SLC57A3	-0.099	0.0327
AZD6244	SLC57A4	-0.13	0.00458
AZD6244	SLC57A5	-0.026	0.569
AZD6244	SLC57A6	-0.062	0.183
AZD6244	SLC58A1	0.15	0.00159
AZD6244	SLC58A2	0.061	0.187
AZD6244	SLC59A1	0.056	0.225
AZD6244	SLC59A2	-0.14	0.00314
AZD6244	SLC60A1	0.044	0.345
AZD6244	SLC61A1	-0.039	0.399
AZD6244	SLC62A1	-0.096	0.0379
AZD6244	SLC63A1	0.045	0.328
AZD6244	SLC63A2	-0.14	0.00213
AZD6244	SLC63A3	-0.089	0.0545
AZD6244	SLC64A1	0.038	0.415
AZD6244	SLC65A1	0.026	0.571
AZD6244	SLC65A2	-0.13	0.00362
AZD6244	SLC9B1	0.042	0.359
AZD6244	SLC9B2	-0.0031	0.947
AZD6244	SLC9C1	0.0078	0.866
AZD6244	SLC9C2	-0.1	0.024
AZD6244	SLC18B1	-0.24	2.35e-07
AZD6244	SLC25A47	0.028	0.539
AZD6244	SLC25A51	0.086	0.0619
AZD6244	SLC25A52	0.1	0.0306
AZD6244	SLC25A53	0.11	0.0203
AZD6244	SLC35F6	0.09	0.0514
AZD6244	SLC35G1	-0.094	0.0414
AZD6244	SLC35G2	0.083	0.0722
AZD6244	SLC35G3	-0.047	0.306
AZD6244	SLC35G5	0.018	0.697
AZD6244	SLC35G6	0.075	0.103
AZD6244	SLC50A1	0.08	0.0831
AZD6244	SLC51A	0.0088	0.849
AZD6244	SLC51B	-0.00032	0.995
Erlotinib	SLC1A1	-0.15	0.00149
Erlotinib	SLC1A2	0.026	0.567
Erlotinib	SLC1A3	-0.011	0.808
Erlotinib	SLC1A4	0.093	0.0438
Erlotinib	SLC1A5	-0.053	0.251
Erlotinib	SLC1A6	-0.1	0.023
Erlotinib	SLC1A7	0.0041	0.93
Erlotinib	SLC2A1	-0.17	0.000153
Erlotinib	SLC2A2	-0.056	0.223
Erlotinib	SLC2A3	0.049	0.289
Erlotinib	SLC2A4	0.04	0.388
Erlotinib	SLC2A5	0.056	0.225
Erlotinib	SLC2A6	0.061	0.183
Erlotinib	SLC2A7	0.065	0.157
Erlotinib	SLC2A8	-0.0058	0.901
Erlotinib	SLC2A9	-0.15	0.00136
Erlotinib	SLC2A10	-0.0017	0.971
Erlotinib	SLC2A11	0.024	0.604
Erlotinib	SLC2A12	0.015	0.742
Erlotinib	SLC2A13	0.028	0.539
Erlotinib	SLC2A14	0.012	0.794
Erlotinib	SLC3A1	-0.18	9.69e-05
Erlotinib	SLC3A2	-0.2	8.96e-06
Erlotinib	SLC4A1	-0.048	0.295
Erlotinib	SLC4A2	0.15	0.0013
Erlotinib	SLC4A3	0.026	0.581
Erlotinib	SLC4A4	-0.06	0.191
Erlotinib	SLC4A5	-0.059	0.2
Erlotinib	SLC4A7	0.077	0.095
Erlotinib	SLC4A8	0.064	0.166
Erlotinib	SLC4A9	0.011	0.815
Erlotinib	SLC4A10	0.063	0.171
Erlotinib	SLC4A11	-0.094	0.0419
Erlotinib	SLC5A1	-0.063	0.173
Erlotinib	SLC5A2	0.046	0.321
Erlotinib	SLC5A4	0.062	0.182
Erlotinib	SLC5A5	0.038	0.414
Erlotinib	SLC5A6	-0.014	0.762
Erlotinib	SLC5A7	0.033	0.478
Erlotinib	SLC5A8	0.0057	0.902
Erlotinib	SLC5A9	-0.011	0.814
Erlotinib	SLC5A10	-0.0009	0.985
Erlotinib	SLC5A11	-0.084	0.0683
Erlotinib	SLC5A12	-0.012	0.803
Erlotinib	SLC6A1	0.036	0.431
Erlotinib	SLC6A2	0.031	0.5
Erlotinib	SLC6A3	0.0052	0.91
Erlotinib	SLC6A4	-0.0018	0.969
Erlotinib	SLC6A5	0.051	0.27
Erlotinib	SLC6A6	-0.023	0.625
Erlotinib	SLC6A7	-0.024	0.605
Erlotinib	SLC6A8	0.02	0.666
Erlotinib	SLC6A9	-0.087	0.0585
Erlotinib	SLC6A11	-0.23	4.31e-07
Erlotinib	SLC6A12	0.039	0.396
Erlotinib	SLC6A13	0.042	0.366
Erlotinib	SLC6A14	-0.26	7.1e-09
Erlotinib	SLC6A15	0.05	0.281
Erlotinib	SLC6A16	0.049	0.289
Erlotinib	SLC6A17	0.034	0.466
Erlotinib	SLC6A18	0.027	0.554
Erlotinib	SLC6A19	-0.12	0.00939
Erlotinib	SLC6A20	0.015	0.747
Erlotinib	SLC7A1	0.012	0.796
Erlotinib	SLC7A2	0.0027	0.954
Erlotinib	SLC7A3	0.025	0.59
Erlotinib	SLC7A4	0.054	0.241
Erlotinib	SLC7A5	-0.23	4.19e-07
Erlotinib	SLC7A5P1	0.049	0.287
Erlotinib	SLC7A6	0.055	0.236
Erlotinib	SLC7A7	0.058	0.207
Erlotinib	SLC7A8	-0.17	0.000299
Erlotinib	SLC7A9	-0.054	0.239
Erlotinib	SLC7A10	0.054	0.242
Erlotinib	SLC7A11	-0.058	0.213
Erlotinib	SLC7A13	-0.081	0.0796
Erlotinib	SLC7A14	0.05	0.281
Erlotinib	SLC8A1	0.093	0.0443
Erlotinib	SLC8A2	0.05	0.284
Erlotinib	SLC8A3	0.054	0.243
Erlotinib	SLC9A1	-0.033	0.473
Erlotinib	SLC9A2	-0.04	0.388
Erlotinib	SLC9A3	-0.042	0.36
Erlotinib	SLC9A4	0.037	0.421
Erlotinib	SLC9A5	0.064	0.169
Erlotinib	SLC9A6	0.035	0.443
Erlotinib	SLC9A7	-0.084	0.0696
Erlotinib	SLC9A8	-0.042	0.361
Erlotinib	SLC9A9	0.038	0.412
Erlotinib	SLC10A1	-0.089	0.0545
Erlotinib	SLC10A2	0.015	0.749
[truncated: 8,501 more rows]

## Sheet: Supplementary Table 8
Supplementary Table 8. Correlation analysis between SLCs gene expression and CG probesets DNA methylation values in Pan-cancer cohort.
[truncated: 17,880 more rows]

[truncated: 1 more sheets: Supplementary Table 9]
